# Supplementary material for: Comprehensive Ecological and Geographic Characterization of Eukaryotic and Prokaryotic Microbiomes in African Anopheles
Source: Front Microbiol. 2021 May 12;12:635772. doi: 10.3389/fmicb.2021.635772 (PMC8153677; doi:10.3389/fmicb.2021.635772)
Supplement: Supplementary Figure 1 — Quality profile plots of raw sequence files and assembled amplicons of pools included in the study from FASTQC quality checking. (A) Quality profile of forward (R1) and reverse (R2) Illumina 16s MiSeq reads before the Pandaseq assembly step. Each line depicts the mean quality score of read positions with 10 and 90% quantiles depicted as whiskers. Background color signifies FASQC standards for good (green), reasonable (yellow) and poor (red/pink) quality. (B) Quality profile of the 16S amplicons assembled by Pandaseq. (C) Quality profile of forward (R1) and reverse (R2) Illumina 18s MiSeq reads before the Pandaseq assembly step. (D) Quality profile of the 18S amplicons assembled by Pandaseq. [file Data_Sheet_1.fasta]

>New.CleanUp.ReferenceOTU4702 GNPool6.V9_4034419
GCTACTACCGATTGAATGGCTTAGTGAGGCCTTTGGATGCGTAGTGTTGAGAGCGCAAGCTTTTGGCATGGCGCAGAAGCTGGACAAACTTGGTCATTTAGAGGAAGTAAAAGTCGTAACAAGGTTTCC
>New.CleanUp.ReferenceOTU2375 GNPool8.V9_813739
GATACAACCGATTGAATGGCTTAGTGAGGCCCTTGGATGCGCGGCCGCCTCGGCAGTCGCGCAGAAATCGTCCAAACTTGGTCATTTAGAGGATGTAAAAGTCGTAACAAGGTCTCC
>New.CleanUp.ReferenceOTU3638 BFPool14.V9_2828489
GCTACTACCGATTGAGTGGCTTAGTGAGGCCTTTGGACTGTGGTGCTGGGAGACTGGTGCTGTGGGAAATTGGACAAACTTGGTCACTTAGAGGAAGTAAAAGTCGTAACAAGGTTTCC
>New.CleanUp.ReferenceOTU3179 GNPool8.V9_776282
GCTACTACCGATTGAATGGCTTAGTGAGGCCTCCGGATTGAAGCCCGGAGCCCAGCAATGGGCACCTGGCATCGAGAAGTTGGTCAAACTTGGTCATTTAGAGGAAGTAAAAGTCGTAACAAGGTATCC
>New.CleanUp.ReferenceOTU5420 AnRufPool3.V9_434
GTTACTACCGATTGAATGGCTTAGTGAGACCTCTGGATTGGCAAGATTGAGCTGGCAACAGTGAAATCTAGTTGAAAAACTGGTCAAACTTGGTCATTTAGAGGAAGTACAAGTCGTAACAAGGTAACC
>New.CleanUp.ReferenceOTU10868 GNPool5.V9_5959863
GCTACTACCGATTGAATGGCTTAGTGAGACCTCCGGATTGATGGAGCAATCTAATCGAAAAGTTGGTCAAACTTGGTCATTTAGAGGAAGTAAAAGTCGTAACAAGGTAACC
>New.CleanUp.ReferenceOTU6590 GNPool8.V9_775335
GTTACTACCGATTGAATGGCTTAGTGAGACCTCCGGATTGATATTTTTTGGGCGCAAGCCTGAAAGATGTTGAAAAGTTGGTCAAACTTGGTCATTTAGAGGAAGTACAAGTCGTAACAAGGTAACC
>New.CleanUp.ReferenceOTU3897 BFPool6.V9_72599
GCTACTACCGATTGAATGGCTTAGTGAATCCTTCGGAGTGGTCTATTTGAGCCGGCAACGGCACATTTGGACTGCAAAGTTGGGTAAACTTGGTCATTTAGAGGAAGTAAAAGTCGTAACAAGGTTTCC
>AB032629.1.1782 KenPool6.V9_5444281
GCTACTACCGATTGAATGGCTTAGTGAGATCTCCGGATTGCTGTGGAGGGAGCCGGCAACGGCACCTTCCTCGCGAGAAGTTGATCAAACTTGGTCATTTAGAGGAAGTAAAAGTCGTAACAAGGTTTCC
>AB032642.1.1782 GNPool7.V9_6141718
GCTACTACCGATTGAATGGCTTAGTGAGGTTTCCGGATTGGCTTTGAGGAGCTGGCAACGGCACCTTGTCGCCGAGAAGTTACCCAAACTTGGTCATTTAGAGGAAGTAAAAGTCGTAACAAGGTTTCC
>EF023308.1.1787 KenPool8.V9_9471132
GCTACTACCGATTGAATGGCTTAGTGAGGTCTTCGGATTGGCTTTGAGGACCCGGCAACGGGACCTCATTGCCGAGAAGTTGATCAAACTTGGTCATTTAGAGGAAGTAAAAGTCGTAACAAGGTTTCC
>New.CleanUp.ReferenceOTU10230 KenPool8.V9_9473470
GCTACTACCGATTGAATGGCTTAGTGAGGTCTCCGGATTGGCTTGTGGGAGCCGGCAACGGCACCTATTTGCTGAGAAGTTGAACGAACTTGGTCATTTAGAGGAAGTAAAAGTCGTAACAAGGTTTCC
>D45366.1.1748 GNPool6.V9_4035935
GCTACTACCGATTGAATGGCTTAGTGAGGTCTTCGGATTGGCTTCTGGGAGCCGGCAACGGCACCTAGTCGCTGAGAAGTTGAACGAACTTGGTCATTTAGAGGAAGTAAAAGTCGTAACAAGGTTTCC
>New.CleanUp.ReferenceOTU3226 KenPool8.V9_9475637
GCTACTACCGATTGAATGGCTTAGTGAGGTCTTGGGATTGGCTTTGTGGAGCCGGCAACGGCACTACGTTGCTGAGAACTTGATCAAACTTGGTCATTTAGAGGAAGTAAAAGTCGTAACAAGGTTTCC
>New.ReferenceOTU79 BFPool13.V9_3786445
GCTACTACCGATTGAATGGCTTAGTGAGGTCTCCGGATTGGCTTTTGGGAGCCGGCAACGGCACTTGATTGCTGAGAAGCTGATCAAACTTGGTCATTTAGAGGAAGTAAAAGTCGTAACAAGGTTTCC
>EF023374.1.1818 GNPool4.V9_6864256
GCTACTACCGATTGAATGGCTTAGTGAGGTCTCCGGATTGGCGGTGGGGAGCCGGCAACGGCACCCTATTGCTGAGAAGCTGATCAAACTTGGTCATTTAGAGGAAGTAAAAGTCGTAACAAGGTTTCC
>EF023687.1.1788 BFPool2.V9_4333124
GCTACTACCGATTGAATGGCTTAGTGAGATCTCCGGATTGGCTTTGGGAAGCTGGCAACGGCTACCTATTGCTGAGAAGCTGATCAAACTTGGTCATTTAGAGGAAGTAAAAGTCGTAACAAGGTTTCC
>FM178228.1.1592 BFPool6.V9_82490
GCTACTACCGATTGAATGGCTTAGTGAGATCTCCGGATTGGCTTTGGGAAGCTGGCAACGGCTACCTATTGCTGAAAAGCTGATCAAACTTGGTCATTTAGAGGAAGTAAAAGTCGTAACAAGGTTTCC
>New.CleanUp.ReferenceOTU7221 BFPool5.V9_2123588
GCTACTACCGATTGAATGGCTTAGTGAGGTCTCCGGATTGGCTTTGGAAAGCCGGAAACGGCATTCCGTTGCTGAGAAGCTGATCAAACTTGGTCATTTAGAGGAAGTAAAAGTCGTAACAAGGTTTCC
>New.CleanUp.ReferenceOTU3738 BFPool5.V9_2117374
GCTACTACCGATTGAATGGCTTAGTGAGGTCTCCGGATTGGCTTCGAGGAGTCGGAAACGACACCTTGTCGCTGAGAAGCTGATCAAACTTGGTCATTTAGAGGAAGTAAAAGTCGTAACAAGGTTTCC
>DQ457625.1.1792 NguossoRep2.V9_5069014
GCTACTACCGATTGAATGGCTTAGTGAGACCTCCGGATTGGCTTCGGGGAGCCGGCAACGGCACCCTGTCGCTGAGAAGCTGGTCAAACTTGGTCATTTAGAGGAAGTAAAAGTCGTAACAAGGTTTCC
>FM178233.1.1607 Fd3Rep2.V9_5628438
GCTACTACCGATTGAATGGCTTAGTGAGATTTCCGGATCGGCGTTGGGGAGCCGGCAACGGCACCCCTTGGCTGAGAAGTTACTCAAACTTGGTCATTTAGAGGAAGTAAAAGTCATAACAAGGTTTCC
>JN043557.1.1731 UnKenPool3.V9_3724168
GCTACTACCGATTGAATGGCTTGGTGAGATTTCCGGATTGGCGTTGGGGAGCCGGCAACGGCACCCCTTGGCCGAGAAGCTACTCAAACCTGGTCATTTAGAGGAAGTAAAAGTCGTAACAAGGTTTCC
>FM178240.1.1469 GNPool8.V9_792806
GCTACTACCGATTGAATGGCTTAGTGAGATCTCCGGATTGGCGTTAGGGAGCCGGCAACGGCACCCTTTGGCTGAGAAGTTGATCAAACTTGGTCATTTAGAGGAAGTAAAAGTCGTAACAAGGTTTCC
>FM178238.1.1328 GNPool5.V9_5949345
GCTACTACCGATTGAATGGCTTAGTGAGACCCTCGGATTGGCGTTAAGAAGCCGGCAACGGCATCTTTTGGCCGAGAAGTTGGTCAAACTTGGTCATTTAGAGGAAGTAAAAGTCGTAACAAGGTTTCC
>DQ534688.1.1725 BFPool14.V9_2829502
GCTACTACCGATTGAATGGCTTAGTGAGGTCTCCGGATCGGCCTCGAGGCTTCGGAAACGGTGCCACTTGGCTGAGAAGTTGATCAAACTTGGTCATTTAGAGGAAGTAAAAGTCGTAACAAGGTTTCC
>New.CleanUp.ReferenceOTU1027 KenPool5.V9_1271103
GCTACTACCGATTGAATGGCTTAGTGAGGCCTACGGATTGTGGGTGTCTGCGCAAGTGGGCACTTGTGAGAAGCCGGTCAAACTTGGTCATTTAGAGGAAGTAAAAGTTGTAACAAGGTTTCC
>New.CleanUp.ReferenceOTU8295 KenPool5.V9_1299208
GCTACTACCGATTGAATGGCTTAGTGAGGCCTACGGATTTGGGCAGTGGCCGCAAGGCTGCTAGCTTGGAGAAGCCGGTCAAACTTGGTCATTTAGAGGAAGTAAAAGTTGTAACAAGGTTTCC
>New.CleanUp.ReferenceOTU5286 GNPool5.V9_5950352
GCTACTACCGATTGAATGGCTTAGTGAGGCCTCCGGATCGAGCCCGGGGAGCGGGCAACCGCACCTTGGGTTTGAGAAGCTGGTCAAACTTGGTCATTTAGAGGAAGTAAAAGTCGTAACAAGGTTTCC
>New.CleanUp.ReferenceOTU6911 BFPool5.V9_2119919
GCTACTACCGATTGAATGGCTTAGTGAGGCCTCCGGATTTGTCTAGTGCTGGGGGCAACCTCGGCGCGGGACGGAGAAGCTGGTCAAACTTGGTCATTTAGAGGAAGTAAAAGTCGTAACAAGGTTTCC
>AY520184.1.1728 BFPool6.V9_175067
GCTACTACCGATTGAATGGCTTAGTGAGGCCTCCGGATCTGGCTAGCCTCGAGGGCAACCTCGTCGCAGGCCGGAGAAGCTGGTCAAACTTGGTCATTTAGAGGAAGTAAAAGTCGTAACAAGGTTTCC
>New.CleanUp.ReferenceOTU10144 BFPool4.V9_9390113
GTTACTACCGATTGAATGGCTTAGTGAGGCCTCCGGATTGTGGGTTAGCCGCGAGGTTGACTTGTGAAAAGTTGGTCAAACTTGGTCATTTAGAGGAAGTACAAGTCGTAACAAGGTTTCC
>New.CleanUp.ReferenceOTU1768 KenPool4.V9_6425628
GTTATTTCCGATTGAATGGCTTAGTGAGGTCTTCGGATTGTGGTACTGCCCGCAAGGGCGTTACTGTGAAAAGTTGAACAAACTTGGTCATTTAGAGGAAGTACAAGTCGTAACAAGGTTACC
>New.ReferenceOTU1 KenPool5.V9_1319708
GTTATTTCCGATTGAATGGCTTAGTGAGGTCTCCGGATTGCGGTACTTTGCCGAGAGGCATTGCACTGTGAAAAGCTGAACAAACTTGGTCATTTAGAGGAAGTACAAGTCGTAACAAGGTTACC
>New.CleanUp.ReferenceOTU1897 BFPool11.V9_8144688
GTTACTACCGATTGAATGGCTTAGTGAGGCCTTCGGATTGTGCTGTGAGCAATCACTGGTGCGAAAAGTTGGTCAAACTTGGTCATTTAGAGGAAGTACAAGTCGTAACAAGGTTTCC
>New.CleanUp.ReferenceOTU6769 KenPool3.V9_2196142
GTTACTACCGATTGAATGGTTTAGTGAGGTTTTCAGAGAGCGCGATGCCTTGGCGTCGTGTTTGAAGATAATCAAACTTGATCATTTAGAGGAAGTACAAGTCGTAACAAGGTATTC
>New.CleanUp.ReferenceOTU8923 KenPool5.V9_1278531
GTTACTACCGATTGAATGGCTTAGTGAGGCCTCCGGATTGTGCTTGCCTTGTGTGAGTGTGAGAAGCTGGTCAAACTTGGTCATTTAGAGGAAGTACAAGTCGTAACAAGGTTTCC
>AY916588.1.1691 KenPool7.V9_2727515
GCTACTACCGATTGAATGGCTTAGTGAGGCCTCCGGATTGGTGCCTGATGGCCGCAAGGCTGCTGGGTGCTGAAAAGTTGGTCAAACTTGGTCATTTAGAGGAAGTAAAAGTCGTAACAAGGTTTCC
>New.CleanUp.ReferenceOTU10885 BFPool10.V9_5529179
GCTACTACCGATTGAATGGCTTAGTGAGGCTTCCGGATTGGGGGCGGCCGCAAGGCCAGCCTCTGAGAAGTTGGACAAACTTGGTCATTTAGAGGAAGTAAAAGTCGTAACAAGGTTTCC
>New.CleanUp.ReferenceOTU2047 AnRufPool2.V9_7416784
GCTTGTACCGATTGAATAACTTAGTGAGATCTCTGGATGGACATTCGATCAGCAATGGTCAGAATGACTAAAAATTGATCAAACTTGGTTATTTAGAGGAACAAAAAGTCGTAACAAGGTTTCC
>HM009311.1.1766 GNPool6.V9_4035869
GCTAGTACCGATTGAATGGCTTAGTGAGGCCTCAGGATTTGCTTAGAGAAGGGGGCAACTCCATCTCAGAGCGAAAAATCTGGTCAAACTTGGTCATTTAGAGGAACTAAAAGTCGTAACAAGGTTTCC
>HQ659555.1.1730 KenPool3.V9_2214667
GCTAGTACCGATTGAATGGCTTAGTGAGGCCTCAGGATCTGCTTAGAGAAGGGGGAAACTCCATCTCAGAGCGGAGAATTTGGACAAACTTGGTCATTTAGAGGAACTAAAAGTCGTAACAAGGTTTCC
>AAZN01000374.5065.6615 BFPool6.V9_71072
GCTAGTACCGATTGAATGGCTTAGTGAGGCCTCAGGATCTGCTTAGAGAAGGGGGCAACTCCATCTCAGAGCGGAGAATTTGGACAAACTTGGTCATTTAGAGGAACTAAAAGTCGTAACAAGGTTTCC
>New.CleanUp.ReferenceOTU773 GNPool6.V9_4034270
ACTACTACCGATTGAATGGCTTAGTGAGGCTTCCGGATTGGTTTAAAGAAGGGGGCAACCTCATCTTGGAACTGAAAAGCTAGTCAAACTTGGTCATTTAGAGGAAGTACAAGTCGTAACAAGGTTTCC
>New.CleanUp.ReferenceOTU10683 BFPool10.V9_5529567
GCTACTACCGATTGAATGGCTTAGTGAGGCTTTGGGACTGGCTTTCGGAGGGAGGCAACTCCTTCTGAGAGCCGGAAACTTAGTCAAACTTGGTCATTTAGAGGAAGTAAAAGTCGTAACAAGGTTTCC
>AAXH01001352.48.1846 Fd3Rep1.V9_1455329
GCTACTACCGATTGAATGGCTCAGTGAGGCGTCCGGACTGGCCCAGAGAGGTGGGCAACTACCACTCAGGCCCGGAAAGCTCTCCAAACTCGGTCATTTAGAGGAAGTAAAAGTCGTAACAAGGTCTCC
>AB012953.1.2388 BFPool9.V9_4246964
GCTACTACCGATTGAATGGCTCAGTGAGGCGTTCGGACTGGCCCAGAGAGGTGGGAAACTACCACTCAGGGCCGGAAAGTTCTCCAAACTCGGTCATTTAGAGGAAGTAAAAGTCGTAACAAGGTCTCC
>AM746202.1.1713 KenPool3.V9_2195452
GCTACTACCGATTGAATGGCTCAGTGAGGCCTTCGGACTGGCCCAGGGAGGTCGGCAACGACCACCCAGGGCCGGAAAGTTGGTCAAACTCGGTCATTTAGAGGAAGTAAAAGTCGTAACAAGGTCTCC
>EF100360.1.1228 GNPool7.V9_6133097
GCTACTACCGATTGAATGGCTGAGTGAGGCCTTCGGACTGGCCCAGGGAGGTCGGCAACGACCACCCAGGGCCGGAAAGTTGGTCAAACTCCGTCATTTAGAGGAAGTAAAAGTCGTAACAAGGTTTCC
>BABX02064380.32.1371 BFPool6.V9_95701
GCTACTACCGATTGAATGGCTCAGTGAGGCCTTCGGACTGGCTCAGGGAGGTCGGCAACGACCACCCAGAGCCGGAAAGTTGGTCAAACTCGGTCATTTAGAGGAAGTAAAAGTCGTAACAAGGTCTCC
>JN941610.1.1754 KenPool7.V9_2731136
GCTACTACCGATTGAATGGCTCAGTGAGGCGTTCGGACTGGCTCGGGGAGGTTGGCAACGACCACCCCAAGCCGGAAAGTTCGTCAAACTCGGTCATTTAGAGGAAGTAAAAGTCGTAACAAGGTTTCC
>DQ104598.1.1231 BFPool6.V9_75464
GCTACTACCGATTGAATGGCTCAGTGAGGCGTTCGGACTGGCTCGGGGAGGTTGGCAACGACCACCCCAAGCCGGAAAGTTCGTCAAACTCGGTCATTTAGAGGAAGTAAAAGTCGTAACAAGGTCTCC
>New.ReferenceOTU15 KenPool8.V9_9515363
GCTACTACCGATTGAATGGCTCAGTGAGGCCTTCGGACTGGCTCGGAGAGGTTGGCAACGACCACTCCGAGCCGGAAAGTTCGTCAAACTCGGTCATTTAGAGGAAGTAAAAGTCGTAACAAGGTTTCC
>New.CleanUp.ReferenceOTU1003 AnRufPool3.V9_1149
GCTACTACCGATTGAATGGCTCAGTGAGGCCTCCGGACTGGCTCGAAGAGGTTGGCAACGACCACTTCGAGCCGGAAAGCTGGTCAAACTCGGTCATTTAGAGGAAGTAAAAGTCGTAACAAGGTTTCC
>GU070872.1.1748 BFPool5.V9_2116546
GCTACTACCGATTGAATGGCTCAGTGAGGCCTTCGGACTGGCTTGGGGAGGTTGGCAACGACCACCCTAAGCCGGAAAGTTCGTCAAACTCGGTCATTTAGAGGAAGTAAAAGTCGTAACAAGGTTTCC
>AF292092.1.1608 BFPool6.V9_75003
GCTACTACCGATTGAATGGCTCAGTGAGGCCTTCGGACTGGCTCGAGGAGGTTGGCAACGACCACCTCAAGCCGGAAAGTTCGTCAAACTCGGTCATTTAGAGGAAGTAAAAGTCGTAACAAGGTCTCC
>New.CleanUp.ReferenceOTU9382 KenPool5.V9_1274778
GCTACTACCGATTGAATGGCTCAGTGAGGCCTTCGGACTGGCTCGAGGAGGTTGGCAACGACCACCTCAAGCCGGAAAGTTGGTCAAACTCGGTCATTTAGAGGAAGTAAAAGTCGTAACAAGGTTTCC
>New.CleanUp.ReferenceOTU3231 KenPool8.V9_9470641
GCTACTACCGATTGAATGGCTCAGTGAGACCTTCGGACTGGCTCGGGGAGGTTGGCAACGACCACCCCAAGCCGGAAAGTTGTTCAAACTCGGTCATTTAGAGGAAGTAAAAGTCGTAACAAGGTTTCC
>AAGI01000484.6.1616 KenPool3.V9_2195237
GCTACTACCGATTGAATGGCTCAGTGAGGCGTTCGGACTGGCTTGAGGAGGTTGGCAACGACCACCTTGAGCCGGAAAGTTCGTCAAACTCGGTCATTTAGAGGAAGTAAAAGTCGTAACAAGGTTTCC
>New.CleanUp.ReferenceOTU771 UnKenPool4.V9_4439702
GCTACTACCGATTGAATGGCTCAGTGAGGCGTTCGGACTGGCTCGAGGAGGTTGGCAACGACCACCCTGAGCCGGAAAGTTCGTCAAACTCGGTCATTTAGAGGAAGTAAAAGTCGTAACAAGGTTTCC
>New.ReferenceOTU88 GNPool2.V9_8008723
GCTACTACCGATTGAATGGCTCAGTGAGGCCTTCGGACTGGCGCCGGAGGGTTGGCAACGACCCCCCAGCGCCGGAAAGTTGGTCAAACTCGGTCATTTAGAGGAAGTAAAAGTCGTAACAAGGTTTCC
>ACJE01000015.676059.677275 BFPool5.V9_2118726
GCTACTACCGATTGAATGGCTCGGTGAGGCCTTCGGACTGGCCCAGGAGGGTTGGCAACGACCCCCCAGGGCCGGAAAGTTGGTCAAACCCGGTCATTTAGAGGAAGTAAAAGTCGTAACAAGGTTTCC
>AF368516.1.1858 AnRufPool3.V9_5021
GCTACTACCGATTGAATGGCTCGGTGAGGCCTTCGGACTGGCCCAGGGAGGTCGGCAACGACCACCCAGGGCCGGAAAGTTGGTCAAACCCGGTCATTTAGAGGAAGTAAAAGTCGTAACAAGGTCTCC
>AJ639854.1.1333 GNPool8.V9_775180
GCTACTACCGATTGAATGGCTCGGTGAGGCCTTCGGACTGGCGCAGGAGGGTTGGCAACGACCCCCCCGCGCCGGAAAGTTGGTCAAACCCGGTCATTTAGAGGAAGTAAAAGTCGTAACAAGGTTTCC
>DQ104603.1.1240 KenPool3.V9_2218544
GCTACTACCGATTGAATGGCTCGGTGAGGCCTCCGGACTGGCGCAGGAGGGTTGGCAACGACCCCCCCGCGCCGGAAAGCTGGTCAAACCCGGTCATTTAGAGGAAGTAAAAGTCGTAACAAGGTTTCC
>New.ReferenceOTU9 Fd3Rep2.V9_5866526
GCTACTACCGATTGAATGGCTCAGTGAGGCCTTGGGATTGGCCTAGGAGGGTTGGCAACGACCCCCCAGAGCCGAAAACTTGGTCAAACTCGGTCATTTAGAGGAAGTAAAAGTCGTAACAAGGTTTCC
>New.CleanUp.ReferenceOTU1059 KenPool3.V9_2261989
GCTACTACCGATTGAATGGCTCAGTGAGGCTTTGGGACTGGCTCAGGAGGGTTGGCAACGACCCCCCAGAGCCGGAAACTTAGTCAAACTCGGTCATTTAGAGGAAGTAAAAGTCGTAACAAGGTTTCC
>New.CleanUp.ReferenceOTU8263 KenPool5.V9_1270578
GCTACTACCGATTGAATGGCTCAGTGAGGCCTTCGGACTGGCTCAGGAGGGTTGGCAACGACCCCCCAGAGCCGGAAAGTTGTCCAAACTCGGTCATTTAGAGGAAGTAAAAGTCGTAACAAGGTTTCC
>GU825367.1.1200 GNPool8.V9_787450
GCTACTACCGATTGAATGGCTTGGTGAGGCCTTCGGACTGGCTCCAGGGGGTTGGCAACGACCCCCCAGAGCCGGAAAGTTGGTCAAACCTGGTCATTTAGAGGAAGTAAAAGTCGTAACAAGGTTTCC
>AF245253.1.1768 BFPool5.V9_2136051
GCTACTACCGATTGAATGGCTCAGTGAGGCCTTCGGACTGGCTCAGGGGGGTTGGCAACGACCGCCCAGAGCCGGAAAGTTGGTAAAACTTGGTCATTTAGAGGAAGTAAAAGTCGTAACAAGGTTTCC
>ACFW01000043.1900610.1902399 KenPool3.V9_2193434
GCTACTACCGATTGAATGGCTCAGTGAGACCTTCGGACTGGCTCAGGGAGGTTGGCAACGACCGCCCAGAGCCGGAAAGTTGTTCAAACTTGGTCATTTAGAGGAAGTAAAAGTCGTAACAAGGTTTCC
>JN040501.1.1742 BFPool6.V9_70573
GCTACTACCGATTGAATGGCTCAGTGAGGCCTTGGGATTGGCCAGGGGAGATGGGCAACTGTCACCCCAGGCCGAAAACTTGGTCAAACTTGGTCATTTAGAGGAAGTAAAAGTCGTAACAAGGTTTCC
>New.CleanUp.ReferenceOTU9578 BFPool6.V9_68089
GCTACTACCGATTGAATGGCTCAGTGAGGCTTTGGGATTGGCCAGGGGAGGTGGGCGACCACCACCCCAGGCCGAAAACTTAGTCAAACTTGGTCATTTAGAGGAAGTAAAAGTCGTAACAAGGTTTCC
>New.ReferenceOTU14 BFPool6.V9_65484
GCTATTACCGATTGAGTGTAAAGGTGAACCTTCTCGATAGGCGCAAGCCTAAAAATTAAGTAAACCTTTGCACTTAGAGGAAATAAAAGTCGTAACAAGGTTTCC
>New.CleanUp.ReferenceOTU9042 GNPool6.V9_4089940
GCTATTACCGATTGGGTGTATAGGTGAACCTTCTCGATAGACGCAAGTCTAGACATTAAGTAAACCTTTGCACCTAGAGGAAGTAAAAGTCGTAACAAGGTTTCC
>AY611065.1.1730 GNPool6.V9_4043460
GCTATTACCGATTGGGTGTATAGGTGAACCTTCTCGATAGACGCAAGTCTAGACATTAAGTAAACCTTTGCACCTAGAGGAAATAAAAGTCGTAACAAGGTTTCC
>New.CleanUp.ReferenceOTU7498 GNPool1.V9_5883714
GCTATTACCGATTGAGTGTAAAGGTGAACCTTCTCGATAGACGCAAGTTTAGAAATTAAGTAAACCTTTGCACTTAGAGGAAATAAAAGTCGTAACAAGGTTTCC
>New.CleanUp.ReferenceOTU9756 BFPool10.V9_5544320
GCTATTACCGATTGAGTGTTAAGGTGAACCTTCTCGATAGAGCAATCTAAAAATTAAGTAAACCTTGACACTTAGAGGAAATAAAAGTCGTAACAAGGTTTCC
>New.CleanUp.ReferenceOTU9384 BFPool6.V9_65337
GCTATTACCGATTGAGTGCTAAGGTGAACCTTCTCGATAGTGCAAACTAAAAATTAAGTAAACCTTAGTACTTAGAGGAAATAAAAGTCGTAACAAGGTTTCC
>New.CleanUp.ReferenceOTU3877 GNPool7.V9_6133287
GCTCCTACCGATTGAATGATCCGGTGAGTTCTCGAGATCGGCTTTTGGACTAACCTCCTTGAGTTGAAAACTTGCGCAAACCTTATCATTTAGAGGAAGGAGAAGTCGTAACAAGGTATCC
>AB520722.1.1702 KenPool1.V9_893890
GCTCCTACCGATTGAATGGTCCGGTGAGAACTCGGGATGGCGGGTTTCCTGGCGGGCAACCGTCGTGGAGCCATGTCAGAACTTGTTCAAACCTTACCATTTAGAGGAAGGAGAAGTCGTAACAAGGTTTCC
>New.CleanUp.ReferenceOTU4370 KenPool9.V9_9310752
GCTCCTACCGATTGAATGGTCCGGTGAGAACTTTGGATGGCGGGTTTCCGGCGGCCGCAAGGTCGTTTGGGGCTATGTCAGAAATTGTTCAAACCTTACCATTTAGAGGAAGGAGAAGTCGTAACAAGGTTTCC
>KC188996.1.1829 GNPool8.V9_774319
GCTCCTACCGATTGAACGGTCCGGCGAGAACTCCGGATGGTCGGCGCGCAGGGGTCAAACCCTGCGTCCGTGCCAGAAGCTGTTCGAACCTTACCGTTTAGAGGAAGGAGAAGTCGTAACAAGGTATCC
>New.CleanUp.ReferenceOTU9719 KenPool9.V9_9309868
GCTTCTACCGATTGAGCTGCTCGATGAGGACTCGGGATGAGGGGGGTTACCATCGGCCGAAAGGTTTGGTGGGCTTTCTTCAGAACCTGTTCGAATCTCGTAGCTTAGAGGAAGAAGAAGTCGTAACAAGGTTTCC
>New.CleanUp.ReferenceOTU7170 GNPool7.V9_6132830
GCACCTACCGATTGGACGATCCGGCAAGAAGTTTGGAGTTGTGTTCTTTGACTTCGGTTGAGGAATATGACAAAGCTCTTCAAACCTTATCGTCTAGAGGAAGGTGAAGTCGTAACAAGGTCTCC
>New.CleanUp.ReferenceOTU3748 GNPool7.V9_6143017
GCACCTACCGATTGGACGATCCGGCAAGATGTTTGGAGCGGGTTTTTTGGGGGGTAACCTCTGAGAAATCTGCAAAGCTCCTCAAACCTTATCGTCTAGAGGAAGGTGAAGTCGTAACAAGGTTTCC
>New.CleanUp.ReferenceOTU9865 KenPool2.V9_1656992
GCACCTACCGATTGGACGATCCGGCAAGATGTTTGGAGTTGTTGATTTGTAGCAATATGAGTCAGCGACGAAGCTCCTCAAACCTTATCGTCTAGAGGAAGGTGAAGTCGTAACAAGGTCTCC
>New.CleanUp.ReferenceOTU6900 KenPool7.V9_2741098
GCAGCTACCGATTGGACGATCCGGCAAGATGTTTGGAGGAGGTTTTTTTACAGCAATGTATTAAGATTTCCAAAGCTCTTCAAACCTTATCGTCTAGAGGAAGCTGAAGTCGTAACAAGGTTTCC
>New.CleanUp.ReferenceOTU2074 IML30VRep2.V9_3272508
GCTCCTACCGATTGAGTGATCCGGTGAATTTTCTGGACTTCTGGTTCATGCCAAGGAGGAAGTTAAGTAAACCTTATCACTTAGAGGAAGGAGAAGTCGTAACAAGGTTTCC
>New.CleanUp.ReferenceOTU7024 KenPool3.V9_2194106
GCTTCTACCGATGAATGATCCGGTGAACACTTTGGACTTGTTGGCTGGACGGGTTCTCCCTAAGGCTATACGAGGAAGTTGTGTAAACCTTATCATTTAGAGGAAGAAGAAGTCGTAACAAGGTTTCC
>New.CleanUp.ReferenceOTU7113 BFPool2.V9_4341404
GCTTCTACCGATGAATGATCCGGTGAACTCTTTGGACTCGTAGTTTAATAGGCTAATACCCTTTAACGATTGAGGAAGTTGTGTAAACCTTATCATTTAGAGGAAGAAGAAGTCGTAACAAGGTTTTC
>New.CleanUp.ReferenceOTU6986 KenPool5.V9_1273353
GCTCCTACCGATTGAATGTTCCGGTGAACACTTCGGAGCCGTGGCCTCAATGGGTTTACTCATTCGTGGTCAATGGTAAAGTTGTGTAAACCTTAACATTTAGAGGAAGGAGAAGTCGTAACAAGGTTTCC
>New.CleanUp.ReferenceOTU582 KenPool3.V9_2201304
GCTCCTACCGATTGAGTGATCCGGTGAATAATTCGGACCGCAGCATTGTCCAGTTCCTGTTCAATGCAGTGGAAAGTCTAGTGAACCTTATCACTTAGAGGAAGGAGAAGTCGTAACAAGGTTTCC
>New.CleanUp.ReferenceOTU3542 BFPool1.V9_7566312
GCTCCTACTGATTGAGTGATCTGGTGAAATTAATGTTGATGATGTCTGATACTTGTTATTGGAGAAAGATTAAGTAAGTTATATCACTCAGAGGACGAAGAAGTCGTAACAATGTTTCC
>HM581750.1.1803 BFPool9.V9_4248736
GCTCCTACCGATTGAGTGATCCGGTGAATAATTCGGACTGCAGCATTGTTCAGTTCCTGAACGTTGCAGCGGAAAGTTTAGTGAACCTTACCACTTAGAGGAAGGAGAAGTCGTAACAAGGTTTCC
>New.CleanUp.ReferenceOTU10482 BFPool10.V9_5531922
GCTCCTACCGATTGAGTGATCCGGTGAATAATTCAGACTGCCACTTTGTTCAGCTCCTGGACATTGAGGTGGAAAGTTTAGTGAACCTTATCACTTAGAGGAAGGAGAAGTCGTAACAAGGTTTCC
>New.CleanUp.ReferenceOTU4308 BFPool12.V9_9538828
GCTCCTACCGATTGAGTGATCCGGTGAATAATTCGGATTGCCACATTGTTCAGATCCTGAGCATTGAGGTGGAAAGTTTGGTGAACCTTATCACTTAGAGGAAGGAGAAGTCGTAACAAGGTTTCC
>New.CleanUp.ReferenceOTU5988 BFPool2.V9_4333879
GCTCCTACCGATTGAGTGATCCGGTGAATAATTCGGACCGCCGCAGAGTTCAGCTTCTGAATTTTGCAGTGGAAAGTTTGGTGAACCTTATCACTTAGAGGAAGGAGAAGTCGTAACAAGGTTTCC
>New.CleanUp.ReferenceOTU10698 KenPool3.V9_2194833
GCTCCTACCGATTGAGTGGTCCGGTGAATAACTCAGACTGATGCAGCCCTCAGATCCTGAATGCTGCATCGGAAAGTTTAGTGAACCTTATCACTTAGAGGAAGGAGAAGTCGTAACAAGGTTTCC
>New.ReferenceOTU72 BFPool6.V9_189561
GCTCCTACCGATTGAGTGATCCGGTGAATAACTCGGACTGTAGCAGAGCCCAGCTCCTGGATTCTGCCGCGGAAAGTTTAGTGAACCTTATCACTTAGAGGAAGGAGAAGTCGTAACAAGGTTTCC
>GU290072.1.1798 KenPool7.V9_2722828
GCTCCTACCGATTGAGTGATCCGGTGAATAACTCGGACTGATGCAACATTCAGATCCTGGATATTGTGTTGGAAAGTTTAGTGAACCTTATCACTTAGAGGAAGGAGAAGTCGTAACAAGGTTTCC
>New.CleanUp.ReferenceOTU1121 BFPool14.V9_2823580
GCTCCTACCGATTGAGTGATCCGGTGAATAACTCGGACTGATGCAATATTCAGTTACTGGATGTTGCGTTGGAAAGTTTAGTGAACCTTATCACTTAGAGGAAGGAGAAGTCGTAACAAGGTTTCC
>New.ReferenceOTU91 BFPool14.V9_2824913
GCTCCTACCGATTGAGTGATCCGGTGAATAATTCAGACTGATGCAATATTCAGATCCCTGAATATGGCTTTGGAAAGTTTAGTGAACCTTATCACTTAGAGGAAGGAGAAGTCGTAACAAGGTTTCC
>New.ReferenceOTU23 BFPool14.V9_2871867
GCTACTACCGATTGAGTGATCCGGTGAATAACTCGGACTGATGCAACATTCAGGTCCCTGCGTGTTGCTTTGGAAAGTTTAGTGAACCTTATCACTTAGAGGAAGGAGAAGTCGTAACAAGGTTTCC
>New.CleanUp.ReferenceOTU3270 BFPool9.V9_4246315
GCTCCTACCGATTGAGTGATCCGGTGAATAATTCAGACTGATGCAACATTCAGTTCCCTGCGTGTTGCTTTGGAAAGTTTAGTGAACCTTATCACTTAGAGGAAGGAGAAGTCGTAACAAGGTTTCC
>New.CleanUp.ReferenceOTU4923 BFPool14.V9_2828126
GCTCCTACCGATTGAGTGATCCGGTGAATAACTCGGACTGATGCAACATTCAGATCCCTGCATGTTGCTTTGGAAAATTTAGTGAACCTTATCACTTAGAGGAAGGAGAAGTCGTAACAAGGTTTCC
>New.ReferenceOTU11 BFPool14.V9_2903690
GCTCCTACCGATTGAGTGATCCGGTGAATAACTCGGACTGGTGCAACACTCAGGTCTCTGAATGTTGCGTTGGAAAGTTTAGTGAACCTTATCACTTAGAGGAAGGAGAAGTCGTAACAAGGTTTCC
>New.CleanUp.ReferenceOTU10663 BFPool14.V9_2822817
GCTCCTACCGATTGAGTGATCCGGTGAATAACTCGGACTGACGCAACATTCAGCTCCTGAATTTTGCGTTGGAAAGTTTAGTGAACCTTATCACTTAGAGGAAGGAGAAGTCGTAACAAGGTTTCC
>New.CleanUp.ReferenceOTU4001 AnRufPool3.V9_1599
GCTCCTACCGATTGAGTGATCCGGTGAATAACTCGGACTGATGTAGTGTTCAGCTCCTGAACATTGCAATGGAAAGTTTAGTGAACCTTATCACTTAGAGGAAGGAGAAGTCGTAACAAGGTTTCC
>New.CleanUp.ReferenceOTU7190 AnRufPool3.V9_3032
GCTCCTACCGATTGAGTGATCCGGTGAATAATTCGGATTGCAGCAGCGTTCAGTTCCTGAACGTTGCCGTGGAAAGTTTAGTGAACCTTATCACTTAGAGGAAGGAGAAGTCGTAACAAGGTTTCC
>AY829528.1.1759 AnRufPool3.V9_37334
GCTCCTACCGATTGAGTGATCCGGTGAATAATTCCGACTGCAGAGCTTTCAGTTCCTGGTTGCTTCTGGGGAAAGTTTAGTGAACCTTATCACTTAGAGGAAGGAGAAGTCGTAACAAGGTTTCC
>New.CleanUp.ReferenceOTU1428 BFPool9.V9_4248780
GCTCCTACCGATTGAGTGATCCGGTGAATAATTCCGACTGCAGAGCATTCAGTTCCTGTTTGCTTCTGTGGAAAGTTTAGTGAACCTTATCACTTAGAGGAAGGAGAAGTCGTAACAAGGTTTCC
>New.CleanUp.ReferenceOTU3574 BFPool9.V9_4247414
GCTCCTACCGATTGAGTGATTCGGTGAATAATTCAGACTGCAGAGCATTCAGTTCCTGTTTGCTTCTGTGGAAAGATTAGTGAACCCTATCACTTAGAGGAAGGAGAAGTCGTAACAAGGTTTCC
>New.CleanUp.ReferenceOTU9473 BFPool9.V9_4246698
ACTCCTACCGAATGAGTGATCCGGTGAATAATTCAGACTGCAGAGCATTCAGTTCCTGTTTGCTTCTGTGGAAAGTTTTGTGAACCTTATCACTTAGAGGAAGGAGAAGTCGTAACAAGGTTTCC
>New.ReferenceOTU7 KenPool2.V9_1677588
GCTCCTACCGATTGAGTGATCCGGTGAATAATTCAGACTGCAGAGCTTCCAGTTCTCTGGTTGCATCTGTGGAAAGTTTAGTGAACCTTATCACTTAGAGGAAGGAGAAGTCGTAACAAGGTTTCC
>EF058251.1.1734 BFPool9.V9_4248154
GCTCCTACCGATTGAGTGATCCGGTGAATAATTCAGACTGTGATTGCACCCAGTTCCTGGGTGCTTTTGCGGAAAGTTTAGTGAATCTTATCACTTAGAGGAAGGAGAAGTCGTAACAAGGTTTCC
>New.CleanUp.ReferenceOTU4419 BFPool9.V9_4248201
GCTCCTACCGATTGAGTGATCCGGTGAATAATTCAGACTGTGATTGCACCCAGTTCCTGGGTGCTTTTGTGGAAAGTTTAGTGAACCTTATCACTTAGAGGAAGGAGAAGTCGTAACAAGGTTTCC
>New.CleanUp.ReferenceOTU1613 BFPool12.V9_9569388
GCTCCTACCGATTGAGTGATCCGGTGAATAATTCAGACTGCAGAGCTCTCAGTTCCTGTTTGCTTCTGTGGAAAGTTTAGTGAACCTTATCACTTAGAGGAAGTAAAAGTCGTAACAAGGTTTCC
>New.CleanUp.ReferenceOTU3581 BFPool9.V9_4251144
GCTCCTACCGACTGAGTGATCCGGTGAAAAATTCAGACTGCAGAGCTTTCAGTTCCTGTTGGCTTCTGTGGAGAGTTGAGTGCACCTTATCACTTAGAGGGCGGAGAAGTCGTAATAGGGCCTAC
>New.CleanUp.ReferenceOTU7099 BFPool9.V9_4245840
GCTCCTACCGATTGAGTGATCCGGTGAAAAGCTCAGACTGCAGAGCATTCAGTTCCTGTTTGCTTCTGTGGAAAGTTTAGTGAACCTTATCACTTAGAGGAAGGTGAAGTCGTAACAAGGTTTCC
>JF791101.1.1777 AnRufPool3.V9_1567
GCTCCTACCGATTGAGTGATCCGGTGAATAATTCGGACTGCAGCAGCGTTCAGTTCCTGAACGTTGCAGTGGAAAGTTTAGTGAACCTTATCACTTAGAGGAAGGAGAAGTCGTAACAAGGTTTCC
>New.CleanUp.ReferenceOTU7825 BFPool12.V9_9539115
GCTCCTACCGTCCTACGGATTGAGAGATCGGGTAAAGATTTCGGACAGCAGCGGACTTCGCGTCCTAAACGTTGCGGCGGAAAATAGGGTGAACGTTACCACTGAGAGGAAGGAGAAGTCGTCACAAGGTTTC
>New.CleanUp.ReferenceOTU8635 AnRufPool3.V9_53719
GCTCCTACCGATTGAGTGATCCGGTGAATAATTCGGACTGCAGCATTGTTCAGTTCCTGAACGTTGCAGCGGAAAGTTTAGTGAACCTTATCATTTAGAGGAAGTAAAAGTCGTAACAAGGTTTCC
>JF791104.1.1777 AnRufPool3.V9_2629
GCTCCTACCGATTGAGTGATCCGGTGAATAATTCGGACTGCAGCATTGTTCAGTTCCTGAACGTTGCAGCGGAAAGTTTAGTGAACCTTATCACTTAGAGGAAGGAGAAGTCGTAACAAGGTTTCC
>New.CleanUp.ReferenceOTU9646 BFPool12.V9_9539530
GCTCCTACCGATTGAGCGATCCGGTGAATAATTCGGACTGCAGCGTTGTTCAGTTCCTGAAGGTGGCAGCGGAAAGTTTAGTGAACCTTATCAGTTAGAGGAAGGAGAAGTCGTAACAAGGTTTCA
>New.CleanUp.ReferenceOTU4180 BFPool4.V9_9393728
GCTCCTACCGATTGAGTGATCCGGTGAATAATTCGGACTGCAGCAGTGTTCAGTTCGCTGACGTTGCAGCGGAAAGTTTAGTGAACCTTATCACTTAGAGGAAGGAGAAGTCGTAACAAGGTTTCC
>New.CleanUp.ReferenceOTU7485 BFPool14.V9_2836623
GCTCCTACCGATTGAGTGATCCGGCGGATACTTCGGACTGCAGCAGTGTTCAGCTCCTGAACGTTGCAGCGGAAAGTTTAGTGAACCTTATCACGTAGAGGAAGGAGAAGTCGTAACAAGGTTTCC
>New.CleanUp.ReferenceOTU163 BFPool4.V9_9389188
GCTCCTAGTGATAGAGTGGCCCAGTGAATAATTCAGCGACCAGCAACTTTGAGCTCCTGAGCGGTTGCAGCCAAAAGTTTAGTGAGCCTTATCACGTGGCAGAAGAAGGCGTAAGAAGGTTTCT
>New.ReferenceOTU10 BFPool4.V9_9389869
GCTCCTACTGATTGAGTGATCCGGTGAATAATTCAGAGTGCAGCAATGTTCAGCTCCTGAGCGCTGCAGCAAGAAGTTTAGTGAACCTTATCACTTAGAGGAAGGAGAAGTCGTAACAAGGTTTCT
>AF274280.1.1755 BFPool4.V9_9391325
GCTCCTACTGATTGAGTGATCCGGTGAATAATTCAGAGTGCAGCAATGCTCAGCTCCTGAGCGCTGCAGCAAGAAGTTTAGTGAACCTTATCACTTAGAGGAAGGAGAAGTCGTAACAAGGTTTCT
>New.CleanUp.ReferenceOTU9126 BFPool5.V9_2140960
GCTCCTACTGATTGAGTGATCCGGTGAATAATTCCGAGTGCAGCAATGTTCAGCTCCTGCGCGCTGCCGCAAGAAGTTTAGTGAACCTTATCACTTAGAGGAAGGAGAAGTCGTAACAAGGTGTCT
>New.CleanUp.ReferenceOTU2797 BFPool4.V9_9392357
GCTCCTACTGATTGAGTGATCCGGTGAATAACTCAGAGTGCAGCAATGTTCAGTTCCTGAGCGCTGCAGCAAGAAGCTTAGTGAAGCTTATCACTTAATGGAAGGAGAAGCCGTAACAATGTTTCT
>New.CleanUp.ReferenceOTU5990 BFPool9.V9_4248828
GCTCCTACCGATTGAGTGATCCGGTAAATAATTTGGATTGCAACACAAATCAGTTCCTGATTGTGTAGCAGGAAGTCTGGTGAGCCTTATCACTTAGAGGAAGGAGAAGTCGTAACAAGGTTTCC
>New.CleanUp.ReferenceOTU59 BFPool12.V9_9544984
GCTCCTACCGATTGAGTGATCCGGTGAATAATTTGGACTGCAACATGGTTCAGATTCTGATCCATGCACTTGGAAATTTCGTGAACCTTATCACTTAGAGGAAGGAGAAGTCGTAACAAGGTTTCC
>New.CleanUp.ReferenceOTU6915 BFPool12.V9_9564909
GCTCCTACCGATTGAGTGATCCGGTGAATAATTTGGATTGCAGCATGGTTCAGATTCTGATCCATGCACTTGGAAATTTCGTGAACCTTATCACTTGGAGGCAAGAGAAGTCGTAACAAGGTTTCC
>New.CleanUp.ReferenceOTU6918 BFPool12.V9_9555937
GCTCCTACCGATTGAATGATCCGGTGAATAATTTGGACTGCAGCATGGTTCAGATTCTGATCCATGCACTTGGAAATTTCGTGAACGTTATCACTTGGAGGAAGGAGAAGTCGTAACAAGGTTTCC
>New.CleanUp.ReferenceOTU1616 BFPool14.V9_2822708
GCTCCTACCGATTGAGTGATCCGGTGAATCATTTGGACTGAAGTGTGGTTCAGATCCTGATCCATACACTGGAAAATTTCGTGAACCTTATCACTTAGAGGAAGGAGAAGTCGTAACAAGGTTTCC
>New.ReferenceOTU41 BFPool1.V9_7663690
GCTCCTACCGATTGAGTGATCCGGTGAATAATTTGGACTTCAGCATGGGTCAGATCCTGATCCTTGCATGTGGAAATTTGGTGAACCTTATCACTTAGAGGAAGGAGAAGTCGTAACAAGGTTTCC
>New.CleanUp.ReferenceOTU5542 BFPool2.V9_4335731
GCTTCTACCGATTGAGTGATCCGGTGAATAATTTGGACTTCAGCATGGGTCAGCTCCTGATCCTTGCATGTGGAAATTTGGTGAACCTTATCACTTAGAGGAACGAGAAGTCGTAACAAGGCTTCC
>New.CleanUp.ReferenceOTU9344 BFPool12.V9_9538726
GCTCCTACCGATTGAGTGATCCGGTGAATAATTTGGACTACAGCATGGCTCAGCTCCTGAGACTTGCAGTAGGAAATTTCGTGAACCTTATCACTTAGAGGAAGGAGAAGTCGTAACAAGGTTTCC
>New.CleanUp.ReferenceOTU4969 KenPool3.V9_2197022
GCTCCTACCGATTGAGTGATCCGGTGAATTATTCGGACCGAGGTACAGGTGGTCTCACTTGTACCATGGGAAGTCTTGTGAACCTTATCACTTAGAGGAAGGAGAAGTCGTAACAAGGTTTCC
>New.CleanUp.ReferenceOTU16 KenPool5.V9_1271573
GCTCCTACCGATTGAGTGATCCGGTGAATTATTTGGACTATTACATCGGCTCACGCTGATTGTAAAGGGAAATTTTGTGAACCTTATCACTTAGAGGAAGGAGAAGTCGTAACAAGGTTTCC
>New.ReferenceOTU62 KenPool7.V9_2737596
GCTCCTACCGATTGAGTGATCCGGTGAATTATTCGGACTGCGGTATGGGTCGTTCTACTCATGCCATGGGAAGTTTTGTGAACCTTATCACTTAGAGGAAGGAGAAGTCGTAACAAGGTTTCC
>New.ReferenceOTU86 BFPool13.V9_3788880
GCTCCTACCGATTGAGTGATCCGGTGAATTATTCGGACTGTGGTATGGGAAGTTTTCCTATGCCGCGGAAAGTTTTGTAAACCTTATCACTTAGAGGAAGGAGAAGTCGTAACAAGGTTTCC
>New.CleanUp.ReferenceOTU7598 KenPool8.V9_9485319
GCTCCTACCGATTGAGTGATCCGGTGAATTATTCGGACTGCGATATGGGACGTTTTCCTATGTCGCGGAAAGTTTTGTAAACCTTATCACTTAGAGGAAGGAGAAGTCGTAACAAGGTTTCC
>JN090885.1.1791 BFPool7.V9_2609600
GCTCCTACCGATTGAGTGATCCGGTGAATTATTCGGACTGCGATATGGGAAGTTTTCCTATGTTGCGGAAAGTTTTGTAAACCTTATCACTTAGAGGAAGGAGAAGTCGTAACAAGGTTTCC
>New.CleanUp.ReferenceOTU9536 GNPool8.V9_774540
GCTCCTACCGATTGAGTGATCCGGTGAATTATTCGGACTGCGACATGGGAAGTTTTCCTATGCTGCGGAAAGTTTTGTAAACCTTATCACTTAGAGGAAGGAGAAGTCGTAACAAGGTTTCC
>New.CleanUp.ReferenceOTU6538 BFPool12.V9_9539822
GCTCCTACCGATTGAGTGATCCGGTGAATTATTTGGACCACAGTTTAAGTGTTTCACTTCAACCGTGGGAAGTTTCGTAAACCTTACCACTTAGAGGAAGGAGAAGTCGTAACAAGGTTTCC
>New.CleanUp.ReferenceOTU4389 KenPool3.V9_2194764
GCTCCTACCGATTGAGTGATCCGGTGAATTATTTGGACCGCGATGATGTGGTAACACTTCATCATGGAAAGTTTTGTAAACCTTATCACTTAGAGGAAGGAGAAGTCGTAACAAGGTTTCC
>New.ReferenceOTU31 BFPool11.V9_8170659
GCTCCTACCGATTGAGCGATCCGGCGAAAATAATAGATTTTAGATTGAACCATCAATTTGAGAGAAGTTTTTTAAGCTGTATCACTTAGAGGAAGGAGAAGTCGTAACAAGGTTTCC
>New.CleanUp.ReferenceOTU2653 GNPool4.V9_6805987
GCTCCTACCGATTGAGCGGTCCGGCGAAAATAATAGAATAGGGATTTTGGGTGACCATATCTCATATGAATTTGTTTAAGCTGTATCACTTAGAGGAAGGAGAAGTCGTAACAAGGTTTCC
>New.CleanUp.ReferenceOTU5934 AnRufPool3.V9_4109
GCTCCTACCGATTGAGCGGTTCGGCGAAAATGACGGATCTCGAGGTTGAATCCGTTCTAACTTGAGAGAAGTCATTTAAGCTGTATCATTTAGAGGAAGGAGAAGTCGTAACAAGGTTTCC
>New.CleanUp.ReferenceOTU1036 BFPool2.V9_4353036
GCTCCTACCGATTGAGCGTTCCGGCGAAATAAGAAGATTGCAGAAGATCATATCAGCTGCGAGAGACTTATTGAGCTGTATCGCTTAGAGGAAGGAGAAGTCGTAACAAGGTTTCC
>New.CleanUp.ReferenceOTU129 BFPool11.V9_8143094
GCTCCTACCGATTGAGTAGCTCAGCGAAGTACGCAGACGGTTGCTCATCACTTCCGGAAGTGTCCTAAGCTGAATCACTTAGAGGAAGGAGAAGTCGTAACAAGGTTTCC
>New.CleanUp.ReferenceOTU10641 BFPool11.V9_8140368
GCTCCTACCGATTGAGTAATCCGGCGAACATAATAGACAGAAGAGGATACTTGTATCATCTTCAGGAAATTGTGTAAGCTGTACTACTTAGAGGAAGGAGAAGTCGTAACAAGGTTTCC
>New.CleanUp.ReferenceOTU3799 KenPool8.V9_9470872
GCTCCTACCGATTGAGTGATCCGGCGAAAAGAATGGATATTTCGCAGTTAACGCTGTGAGAGAGAAGTTTTTTAAGCTGTATTACTTAGAGGAAGGAGAAGTCGTAACAAGGTTTCC
>New.CleanUp.ReferenceOTU4642 BFPool10.V9_5529241
GCTCCTACCGATTGAGTGATCCGGCGAAAAGAATGGATATTTTGCAGCTTACGCTGTAAGACAGAAGTTTTTTAAGCTGTATTACTTAGAGGAAGGAGAAGTCGTAACAAGGTTTCC
>New.CleanUp.ReferenceOTU6079 KenPool8.V9_9471537
GCTCCTACCGATTGAGTGATCCGGCGAAAAGAATGGATATTTTGCAGCTCAGGCTGCGAGAAAAAAGTTTTTTAAGCTGTATTACTTAGAGGAAGGAGAAGTCGTAACAAGGTTTCC
>New.ReferenceOTU43 KenPool8.V9_9520474
GCTCCTACCGATTGAGTGATCCGGCGAAAAGAATGGATGTTTTGCAGTTCGCGCTGTGAGAGAGAAGTTTTTTAAGCTGTATTACTTAGAGGAAGGAGAAGTCGTAACAAGGTTTCC
>New.CleanUp.ReferenceOTU1096 GNPool1.V9_5881820
GCTCCTACCGATTGAGTGATCCGGTGAACCTTTTGGACTGTGGCAGAGATCGGGAAACCGAACTTTGCCGTGGGAAGTTATGTAAACCTTATCACTTAGAGGAAGGAGAAGTCGTAACAAGGTTTCC
>New.CleanUp.ReferenceOTU717 GNPool7.V9_6131827
GCTCCTACCGATTGAGTGATCCGGTGAACCTTTTGGACTGTGGTAGAGGTCGGGCAACCGAACTCTGCTGTGGGAAGTTATGTAAACCTTATCACTTAGAGGAAGGAGAAGTCGTAACAAGGTTTCC
>New.CleanUp.ReferenceOTU9592 GNPool6.V9_4034444
GCTCCTACCGATTGAATGATCCGGTGAACCTTTTGGACTGTGGCAGAGATCGGGCAACCGAACTTTGCTGTGGGAAGTTATGTAAACCTTATCATTTAGAGGAAGGAGAAGTCGTAACAAGGTTTCC
>New.CleanUp.ReferenceOTU3066 Fd5Rep2.V9_8220511
GCTCCTACCGATTTTGAGTGATCCGGTGAACCTTCTGGACTGTGAACAGGCTTGACCTGATTGTGGGAAGTTAAGTAAACCTTATCACTTAGAGGAAGGAGAAGTCGTAACAAGGTTTCC
>DQ910904.1.1717 BFPool11.V9_8142454
GCTCCTACCGATTTCGAGTGGTCCGGTGAACCTTTTGGACTGCGTGTGGTCTCGTGCCATGTGCGGAAAATCAAGTAAACCATATCACTTAGAGGAAGGAGAAGTCGTAACAAGGTTTCC
>New.CleanUp.ReferenceOTU9422 GNPool8.V9_773686
GCTCCTACCGATTTTGAGTGATCCGGTGAACCTTCTGGACTGTATCTAGTTTCGAGCTAGGAATGGGAAGTTAAGTAAACCTTATCACTTAGAGGAAGGAGAAGTCGTAACAAGGTTTCC
>New.CleanUp.ReferenceOTU10956 GNPool1.V9_5890434
GCTCCTACCGATTGAGTGATCCGGTGAATGACTCGGACTGCGCGTTTCCAGCAATGGAGTTGCGCGGGAAGTTTCGTAAACCTTATCACTTAGAGGAAGGATAAGTCGTAACAAGGTTTCC
>New.CleanUp.ReferenceOTU928 GNPool2.V9_7966525
GCTCCTACCGATGAAAAGTCCGATGAAATATTGGGAGAGGGGAGCAGCAGCTCGCAGCAAACATTATTAAATCTTATTTTTTAGAGGAAGGAGAAGTCGTAACAAGGTATCC
>New.CleanUp.ReferenceOTU8136 BFPool9.V9_4245760
GCTCCTACCAATTGAATAATCCGATGAACTAGTCGGGCTGGCAATCGTTTTTAAATATTGGAATGTCTAGTAAATCTTATTACTTAGAGGAAGGAAAGCTCGTAACAAGGTATCC
>New.CleanUp.ReferenceOTU6123 BFPool9.V9_4249471
GCTCCTACCGATTGAGTAATCCGATGAACTATTCGGACCAATATTTTTTTAGAATTAATGAAATGTCTAGTAAGTCTTATTACTTAGAGGAAGGAAAAGTCGTAACAAGGTATCC
>New.CleanUp.ReferenceOTU450 KenPool3.V9_2192128
GCTTCAACCGATTGGATGATCCGGCAAATTACATGGACTTTTGAAGTTGCTTTGCTCCGCATCGCACTACGGAAGGAAATGTTGTGAGCCTTATCATCTAGAGGATGAAGAAGTCGTAACACGGTATCC
>New.CleanUp.ReferenceOTU3349 KenPool5.V9_1269676
GCTTCAACCGATTGGATGGTCCGGCAAACTACATGGACCCTCGATCTTCCCGCCTTTTCGGCGGGACCGAAGGAAAGTGTTGTGAGCCTTATTATCTAGAGGATGAAGAAGTCGTAACACGGCATCC
>New.CleanUp.ReferenceOTU3326 BFPool1.V9_7566506
GCTTCAACCGATTGGATGATCCGGCAAATTACACGGACTCGTGACGATGCTTTGCTCTGCATCGCTCGGCGCGAGGAAGTGTCGTGAGCCTTATCATCTAGAGGATGAAGAAGTCGTAACACGGTATCC
>New.CleanUp.ReferenceOTU9088 KenPool8.V9_9470802
GCATCAATCGATTGTGTGTTCCGGTGAATGATTCGGATCGAGTCGTCGCTAGCAATAGCAATGACTTGAGAAGTCTTGTAAACCCGAATACATAGAGAATGGTCAAGTCGTAACAAGGTTTCC
>New.CleanUp.ReferenceOTU9982 KenPool8.V9_9471359
GCATCAATCGATTGTGTGTTCCGGTGAATGATTCGGATCGAGTCGTCGCTCGCAATAGCAATGACTTGAGAAGTCTTGTAAACCCGAATACATAGAGAATGGTCAAGTCGTAACACGGTATCT
>New.CleanUp.ReferenceOTU3742 BFPool8.V9_2530975
GCCTCAATCGACTGGATGATCCGGTGAATGATTCGGACTGAGATTTGTGTGGAAACACACAAGTTTTGGAAAGTTTTGTAAACCAAATCATCTGAAGAATGAGAAAGTCGTAACACGGTATCT
>New.CleanUp.ReferenceOTU8921 KenPool7.V9_2724994
GCTTCAACCGACTGGATGGTCCGGTGAATGACTCGGACTGCGAGCACTTTGGCAACAGAGAGCTTGTGGAAAGTTTTGTAAACCCAACCATCTGAAGGATGAAAAAGTCGTAACACGGTATCT
>New.CleanUp.ReferenceOTU2436 KenPool2.V9_1653436
GCTCTAACAGACTGGGTGATTCGGTGAATGATCCGGACTCGACAGTATTTCTCTGTTGGGAAAGTTTTGTGAACCTGATCACCTGAATGATAGACAAGTCGTAACACGGTTACT
>New.ReferenceOTU38 KenPool1.V9_906685
GCTTCAATCGACTGGATGATCCGGTGAATCGTACAGATCCGCGCAAGTTGCATTATCACTTTGCTCTAGCGAGGAAACGTACCGTGAACCAAGTCATCTGAAGAATGAAAAAGTCGTAACACGGTATCT
>New.CleanUp.ReferenceOTU10795 GNPool8.V9_777279
GCTCCTACCGATTGAATGGTCCGGTGAAACCTTCGGACTGGGGCGGACCGATTTCGGGAAACCGGGGTCGCCGTTTCGGAAAGTCGGGTGAACCTTATCATTTAGAGGAAGGAGAAGTCGTAACAAGGTCTCC
>New.CleanUp.ReferenceOTU1350 BFPool9.V9_4246009
GCTCCTACCGATCGAATGCTCAGGTGGATAGTTTGGACTCTGACATTGTTCTCCACATCAGGGAAAGCCTCGTGAACCTTAGCATTTAGAGGAAGGAGAAATCGTAACAAGGTTTCC
>JO255994.5.1397 BFPool7.V9_2588205
GCTCCTACCGATTGAATGATCCGGTGAAGTTTTCGGATTGCGGCTACTCCGGCGGTCCGCCGCCGAAGAAGCTGTGAGAAGTTCATTAAACCTTATCATTTAGAGGAAGGAGAAGTCGTAACAAGGTTTCC
>AC241294.94048.95850 KenPool3.V9_2193433
GCTCCTACCGATTGAATGATCCGGTGAAGTGTTCGGATTGCGTCGACGACGGTGGTTCGCCGCTGTCGACGTCGTGAGAAGTTCATTGAACCTTATCATTTAGAGGAAGGAGAAGTCGTAACAAGGTTACC
>New.CleanUp.ReferenceOTU5583 NguossoRep2.V9_5122754
GCTCCTACCGATTGAATGATCCGGTGAGGTGTTCGGATTGCGTCGACGATGGTGGTTCGTCGCCATCGACGTCGTGAGAAGTTCATTGAACCTTATCATTTAGAGGAAGGAGAAGTCGTAACAAGGTTACC
>New.CleanUp.ReferenceOTU5622 KenPool3.V9_2212120
GCTCCTACCGATTGAATGATCCGGTGAAGTGTTCGGATTGCGTCGACGACGGTGGTTCGCCGCTGTCGACGTCGTGAGAAGTTCATTGAACCTTATCATTTAGAGGAAGGAGAAGTCGTAACAAGGTTTCC
>AARH02005631.286463.288238 GNPool6.V9_4035723
GCTCCTACCGATTGAATGGTCCGGTGAAGTGTTCGGATCGCGGCGACGTGGGCGGTTCGCCGCCGGCGACGTCGCGAGAAGTCCACTGAACCTTATCATTTAGAGGAAGGAGAAGTCGTAACAAGGTTTCC
>EF023126.1.1834 GNPool8.V9_776152
GCTCCTACCGATTGAATGGTCCGGTGAAGTGTTCGGATCGCGGCGACGTGGGCGGTTCGCTGCCTGCGACGTCGCGAGAAGTCCACTGAACCTTATCATTTAGAGGAAGGAGAAGTCGTAACAAGGTTTCC
>ALYE01011955.277.2073 Fd3Rep1.V9_1353849
GCTCCTACCGATTGAATGGTCCGGTGAAGTGTTCGGATCGCGGCGACGTGGGCGGTTCGCTGCCCGCGACGTCGCGAGAAGTCCACTGAACCTTATCATTTAGAGGAAGGAGAAGTCGTAACAAGGTTTCC
>New.CleanUp.ReferenceOTU4129 GNPool6.V9_4033715
GCTCCTACCGATTGAATGGTCCGGTGAAGTGTTCGGATCGCGGTGACGTGGGCAGTTCGCTGCCCGCGACATTGCGAGAAGTCCACTGAACCTTATCATTTAGAGGAAGGAGAAGTCGTAACAAGGTTTCC
>New.CleanUp.ReferenceOTU1001 Fd5Rep1.V9_193850
GCTCCTACCGATTGAATGGTCCGGTGAAGTGTTCGGATTGCGGCGACGTGTGCGGTTTGCTGCTCGCGACGTCGAAAGAAGTCCACTGAACCTTATCATTTAGAGGAAGGAGAAGTCGTAACAAGGTTTCC
>EF023842.1.1790 KenPool5.V9_1278100
GCTCCTACCGATTGAATGGTCCGGTGAAGTGTTCGGATTGCGGCGACGTGGGCGGTTCGCTGCCCGCGACGTTGTGAGAAGTCCACTGAACCTTATCATTTAGAGGAAGGAGAAGTCGTAACAAGGTTTCC
>ACUP01007498.9215.11012 BFPool6.V9_77669
GCTCCTACCGATTGAATGGTCCGGTGAAGTGTTCGGATTGCGGCGACGTGAGCGGTTCGCTGCCCGCGACGTTGTGAGAAGTCCACTGAACCTTATCATTTAGAGGAAGGAGAAGTCGTAACAAGGTTTCC
>GAKH01051234.128.1962 KenPool4.V9_6423280
GCTCCTACCGATTGAATGGTCCGGTGAAGTGTTCGGATCGCGGCGACGTGGGCGGTCCGCTGCCGGCGACGTCGCGAGAAGTCCACTGAACCTTATCATTTAGAGGAAGGAGAAGTCGTAACAAGGTTTCC
>DQ790120.1.1797 KenPool4.V9_6479693
GCTCCTACCGATTGAATGGTCCGGTGAGGTGTTCGAATCGCGGCGACGTGGGCGGTCAGCTGCCGGCGACGTCGCGAGAAGTCCACTGAACCTTATCATTTAGAGGAAGGAGAAGTCGTAACAAGGTTTCC
>AC216185.114746.116545 AnRufPool3.V9_6849
GCTCCTACCGATTGAATGGTCCGGTGAAGTGTTCGGATCGCGGCGACGGGGGCGGTTCGCCGCCCCCGACGTCGCGAGAAGTCCATTGAACCTTATCATTTAGAGGAAGGAGAAGTCGTAACAAGGTTTCC
>AGNK01004045.34055.35850 Fd5Rep2.V9_8216332
GCTCCTACCGATTGAATGGTCCGGTGAAGTGTTCGGATCGCGGCGACGGAGGCGGTTCGCCGCCCCCGACGTCGCGAGAAGTCCATTGAACCTTATCATTTAGAGGAAGGAGAAGTCGTAACAAGGTTTCC
>GAAO01000226.4076.5874 GNPool8.V9_778769
GCTCCTACCGATTGAATGGTCCGGTGAAGTGTTTGGATGGTGGCGATAGAGGTGGTTCGCCGCCTGTGGCGTCGCGAGAAGTCCACTGAACCTTATCATTTAGAGGAAGGAGAAGTCGTAACAAGGTTTCC
>New.CleanUp.ReferenceOTU3798 KenPool8.V9_9470876
GCTCCTACCGATTGAATGGTCCGGTGAAATGTTCGGATCGCGGCGATGCGGGCGGTTCGCCGCCTGTGACGTCGCGAGAAGTCCATTGAACCTTATCATTTAGAGGAAGGAGAAGTCGTAACAAGGTTTCC
>ASAG01000123.42539.44340 BFPool6.V9_74021
GCTCCTACCGATTGAATGATCCGGTGAAATGTTCGGATCGCGGCGACGTGGGCGGTTCGCTGCCCGCGACGTCGCGAGAAGTCCATTGAACCTTATCATTTAGAGGAAGGAGAAGTCGTAACAAGGTTTCC
>New.CleanUp.ReferenceOTU3749 KenPool5.V9_1271927
GCTCCTACCGATTGAATGATCCGGTGAAGTGTTCGGATCGCGGCGACGACGGCGGTTCCTGTCGGCGACGTCGCGAGAAGTTCATTGAACCTTATCATTTAGAGGAAGGAGAAGTCGTAACAAGGTTACC
>AF023707.1.1812 KenPool3.V9_2193344
GCTCCTACCGATTGAATGGTCCGGTGAAGTTTTCGGATCGCGGCGACGCTGGCGGTTCGCCGCCGGTGACGTTGTGAGAAGTTCATTAAGCCTTATCATTTAGAGGAAGGAGAAGTCGTAACAAGGTTTCC
>GQ375066.1.1802 GNPool4.V9_6806243
GCTCCTACCGATTGAATGGTCCGGTGAAGTTTTCGGATCGCGGCGACGCTGGCGGTTCGCCGCCGGCGACGTTGTGAGAAGTTCATTAAGCCTTATCATTTAGAGGAAGGAGAAGTCGTAACAAGGTTTCC
>New.CleanUp.ReferenceOTU7192 KenPool4.V9_6485847
GCTCCTACCGATTGAATGATCCGGTGAAGTTTTCGGATTGCGGCGACGCTGGCGGTTCGCCGCCGGTGACGTTGTGAGAAGTTCATTAAACCTTATCATTTAGAGGAAGTAAAAGTCGTAACAAGGTTTCC
>EF070265.1.1635 KenPool1.V9_853945
GCTTGTAGTAACGAATGGTCTGGTGAACCTTCTGGACTGCGATAGCAATATTGCGGAAAAATAAGTAAACCCTACCATTTGGAACAACAAGAAGTCGTAACAAGGTATCT
>U80057.1.1984 KenPool1.V9_869848
GCTCCTACCGATGGGACGAAGAGATGAACCTGGCGGACCGAACCGCAAGGTAAGGGAAACCAGTTAAATCTCTTCGTCTGTAGGAAGGAAAAGTCGTAACAAGGTCTTC
>New.CleanUp.ReferenceOTU189 Fd3Rep1.V9_1434119
GCTCGTACCGACTGAATAGAGGTATGAATTTGATGGACCAGCGTTGCTCTAAGCAATGCGAGAAAATCAACTGAATTTCTCTATTTGTAGGAACGAGAAGTCGTAACAAGGTCTTC
>HQ219459.1.2399 BFPool16.V9_5394905
GCTCCTACCGATTGGGTGTGCTGGTGAAGTGTTCGGATTGACCTTGGCTGGGGCAACCTGGCCTTGGTTGAGAAGTTCATTAAACCCTCCCACCTAGAGGAAGGAGAAGTCGTAACAAGGTTTCC
>New.ReferenceOTU29 BFPool11.V9_8195439
GCTCCTACCGATTGGGTGTGCTGGTGAAGTGTTCGGATTGACCTTGGCTGGGGCCACCTGGCCTTGGTTGAGAAGTTCATTAAACCCTCCCACCTAGAGGAAGGAGAAGTCGTAACAAGGTTTCC
>New.CleanUp.ReferenceOTU9120 BFPool2.V9_4337914
GCTCCTACCGATTGGGTGTGCTGGTGAAGTGTTCGGATTGAGCTTGGCTGGGGTAACCTGGCCTTGCTTGAGAAGTTCATTAAACCCTCCCACCTAGAGGAAGGAGAAGTCGTAACAAGGTTTCC
>New.CleanUp.ReferenceOTU6162 KenPool7.V9_2729791
GCTCCTACCGATTGGGTGTGCTGGTGAAGTGTTCGGATTGACTTTGGCTGGGGCAACCTGGCCTGAGTTGAGAAGTTCATTAAACCCTCCCACCTAGAGGAAGGAGAAGTCGTAACAAGGTTTCC
>New.CleanUp.ReferenceOTU1191 GNPool2.V9_7965047
GCTCCTACCGATTGGGTGTGCTGGTGAAGCGTTCGGATCGATCTTGCTTGGGGCAACCCGGGCTTGATTGAAAAGTTCGTTAAACCCTCCCACCTAGAGGAAGGAGAAGTCGTAACAAGGTCTTC
>HE610135.1.1771 KenPool3.V9_2193852
GCTCCTACCGATTGGGTGTGCTGGTGAAGCGTTGGGATCGGCGCTCGAGAGGGGCAACCTGATCGTGTGCTGAGAACTTCGTTGAACCCTCCCACCTAGAGGAAGGAGAAGTCGTAACAAGGTCTCC
>New.CleanUp.ReferenceOTU10249 BFPool1.V9_7567969
GCTCCTACCGATTGGGTGTGCTGGTGAAGCGTTAGGATCGACATTGGAATGGGGCAACTCAATCCTGTGTTGAGAATTTCGTTGAACCCTCCCACCTAGAGGAAGGAGAAGTCGTAACAAGGTCTCC
>HE610132.1.1770 KenPool8.V9_9471635
GCTCCTACCGATTGGGTGTGCTGGTGAAGCGTTAGGATTGATGCAGGATCGGGGCAACTCGAACCTGTGTTGAGAATTTCGTTGAACCCTCCCACCTAGAGGAAGGAGAAGTCGTAACAAGGTCTCC
>New.CleanUp.ReferenceOTU5914 BFPool7.V9_2590153
GCTCCTACCGATTGGGTGTGCTGGTGAAGCGTTAGGATCGATGCAGGAATGGGGCAACTCAATCCTGCGTTGAGAATTTCGTTGAACCCTCCCACCTAGAGGAAGGAGAAGTCGTAACAAGGTCTCC
>New.CleanUp.ReferenceOTU5201 BFPool1.V9_7568093
GCTCCTACCGATTGGGTGTGCTGGTGAAGTGTTCGGATTGGCTTTGCTTGGGGCAACCCGGGCTTTGCTGAGAAGTTCATTAAACCCTCCCACCTAGAGGAAGGAGAAGTCGTAACAAGGTTTCC
>New.CleanUp.ReferenceOTU7769 GNPool4.V9_6860330
GCTCCTACCGATTGGGTGTGCTGGTGAACCGCTCGGACTGGACCTTGTGGCGGTCTCCGTCGCTTGGACCGGGAAGTCCGGTAAACCCTCCCACCTAGAGGAAGGAGAAGTCGTAACAAGGTTTCC
>EF023533.1.1793 UnKenPool1.V9_6066963
GCTCCTACCGATTGGATGTGCTGGTGAAGCCCTAGGACTGGCGGCCTTTGGCGGTTCTCCGCCGACGGTCGCCGGGAATTCGGTTAAACCCTCCCATCTAGAGGAAGGAGAAGTCGTAACAAGGTCTCC
>New.CleanUp.ReferenceOTU6710 BFPool7.V9_2589667
GCTCCTACCGATTGGATGTGCTGGTGAAGCGTTCGGACTGGCGGCGCGGGGCGGCTCGTTCGCCTGGCGCCGCCGGGAAGTTCGTTGAACCCTCCCATCTAGAGGAAGGAGAAGTCGTAACAAGGTCTCC
>New.CleanUp.ReferenceOTU8048 KenPool4.V9_6427901
GCTCCTACCGATTGGACGTGCTGGTGAAGCGCTCGGACCGGTGGCGCGGCGCGGTTCGCCGCGTTACGCCGCCGGGAAGTCCGTTGAACCCTCCCGTCTAGAGGAAGGAGAAGTCGTAACAAGGTCTCC
>New.CleanUp.ReferenceOTU8487 BFPool7.V9_2592909
GCTCCTACCGATTGGATGTGCTGGTGAAGCGCTCGGACCGGCGGCGTCGCGCGGTTCGCCGCGCCTCGCAGCCGGGAAGTCCGTTGAACCCTCCCATCTAGAGGAAGGAGAAGTCGTAACAAGGTCTCC
>FR717536.2.1770 KenPool8.V9_9474591
GCTCCTACCGATTGGGTGTGCTGGTGAAGCGCTCGGATCGGGGGCGGTCGGGAGTCTCTCCCACCGTCCCTGAGAAGTCCGTTAAACCCTCCCACCTAGAGGAAGGAGAAGTCGTAACAAGGTTTCC
>New.CleanUp.ReferenceOTU4746 AnRufPool3.V9_66
GCTCCTACCGATTGGGTGTGCTGGTGAAGCGTTCGGATTGGCGTCTGCGGGCGGTCTCCGCTTGCTGTCGCTGAGAAGTTCGTTAAACCCTCCCACCTAGAGGAAGGAGAAGTCGTAACAAGGTTTCC
>New.CleanUp.ReferenceOTU223 AnRufPool3.V9_1981
GCTCCTACCGATTGGGTGTGCTGGTGAAGCGTTCGGATCGGCGACTTCGGGCGGTCACGCTTGCTGTCGCTGAGAAGTTCGTTAAACCCTCCCACCTAGAGGAAGGAGAAGTCGTAACAAGGTTTCC
>X89012.1.2653 KenPool3.V9_2204640
GCTCCTACCGATTGGGTGTGCTGGTGAAATGTTGGGATTGGCGGTTGATGGCGGTTCGCCGCACTCTGCCACCGAGAACTTCATTAAACCCTCCCACCTAGAGGAAGGAGAAGTCGTAACAAGGTTTCC
>New.CleanUp.ReferenceOTU2104 KenPool3.V9_2201713
GCTCCTACCGATTGGGTGTGCTGGTGAAGTGTTCGGATTGGCGGCTTTGGGCGGTTTCCGCTCTCGGTTGCCGAGAAGTTCATTAAACCCTCCCACCTAGAGGAAGGAGAAGTCGTAACAAGGTTTCC
>FM205857.1.3055 KenPool3.V9_2192844
GCTCCTACCGATTGGGTGTGCTGGTGAAGTGTTCGGATTGGCGACCGGGGGCGGTTTCCGCTCTCGGCCGCCGAGAAGTTCATTAAACCCTCCCACCTAGAGGAAGGAGAAGTCGTAACAAGGTTTCC
>New.CleanUp.ReferenceOTU5803 KenPool8.V9_9474393
GCTCCTACCGATTGGGTGTGCTGGTGAAGTGTTCGGATTGGCTACCGGGGGCGGTTTCCGCTCTCGGTCGCCGAGAAGTTCATTAAACCCTCCCACCTAGAGGAAGGAGAAGTCGTAACAAGGTTTCC
>HQ008711.1.1697 GNPool2.V9_7959364
GCTCCTACCGATTGGGTGTGCTGGTGAAGCGTTCGGATTGGCGCGTTGTGGCGGTTTCCGCCGCGGCGCGCCGAGAAGTTCTCTAAACCCTCCCACCTAGAGGAAGGAGAAGTCGTAACAAGGTCTCC
>JQ315799.1.3183 BFPool3.V9_1739707
GCTCCTACCGATTGGGTGTGCTGGTGAAGTGTTCGGATCGGTGCGTTGTGGCGGTTTCCGCTGCGGCGCGCTGAGAAGTTCCCTAAACCCTCCCACCTAGAGGAAGGAGAAGTCGTAACAAGGTCTCC
>New.CleanUp.ReferenceOTU10745 BFPool7.V9_2587630
GCTCCTACCGATTGGGTGTGCTGGTGAAGTGTTCGGATCGATGCGCTGTGGCGGTTTCCGCTGCGGCGTGTTGAGAAGTTCCCTAAACCCTCCCACCTAGAGGAAGGAGAAGTCGTAACAAGGTCTCC
>JQ315800.1.2436 BFPool6.V9_68995
GCTCCTACCGATTGGGTGTGCTGGTGAAGCGTTCGGATTGGTGCGTTGTGGCGGTTTCCGCTGCAGCGCGCTGAGAAGTTCTCTAAACCCTCCCACCTAGAGGAAGGAGAAGTCGTAACAAGGTCTCC
>New.CleanUp.ReferenceOTU10844 BFPool12.V9_9538534
GCTCCTACCGATTGGATGTGCTGGTGAAGTGTTCGGATCGGCGGCTGGGGGCGGTTTCGCCACCAGCTGCTGAGAAGTTCATTAAACCCTCCCATCTAGAGGAAGGAGAAGTCGTAACAAGGTTTCC
>New.CleanUp.ReferenceOTU10957 GNPool7.V9_6131350
GCTCCTACCGATTGGGTGTGCTGGTGAAGTGTTCGGATTGGTGCAAATGGTGGGCAACCACTGTCTGCGCTGAGAAGATCATTAAACCCTCCCACCTAGAGGAAGGAGAAGTCGTAACAAGGTTTCC
>New.CleanUp.ReferenceOTU3533 KenPool8.V9_9478931
GCTCCTACCGATTGGGTGTGCTGGTGAAGTGTTCGGATTGGCTTCAATGGTGGGCAACCTCCGTTGTTGCTGAGAAGAACATTAAACCCTCCCACCTAGAGGAAGGAGAAGTCGTAACAAGGTTTCC
>New.CleanUp.ReferenceOTU7294 KenPool7.V9_2729773
GCTCCTACCGATTGGGTGTGCTGGTGAAGTGTTCGGATTGACCTCGTTTGGAGCAATCCAGGCCTGGTTGAGAAGTTCATTAAACCCTCCCACCTAGAGGAAGGAGAAGTCGTAACAAGGTTTCC
>New.CleanUp.ReferenceOTU3819 BFPool10.V9_5536819
GCTCCTACCGATTGGGTGTGCTGGTGAAGTGTTCGGATTGGAAATAGCGGTGGGCAACCTCTGCTGTTTCCGAGAAGTTCATTAAACCCTCCCACCTAGAGGAAGGAGAAGTCGTAACAAGGTTTCC
>JX101326.1.1753 BFPool4.V9_9392504
GCTCCTACCGATTGGGTGTGCTGGTGAAGTGTTCGGATTGGCAACTGAAGGTGGCAACACCGTCGGTTGCCGAGAAGTTCATTAAACCCTCCCACCTAGAGGAAGGAGAAGTCGTAACAAGGTTTCC
>EU910612.1.1769 BFPool2.V9_4334871
GCTCCTACCGATTGGGTGTGCTGGTGAAGTGTTCGGATTGGCAATTGAAGGTGGCAACACCGTCGATTGCCGAGAAGTTCATTAAACCCTCCCACCTAGAGGAAGGAGAAGTCGTAACAAGGTTTCC
>New.CleanUp.ReferenceOTU296 KenPool3.V9_2196112
GCTCCTACCGATTGGGTGTGCTGGTGAAGTGTTCGGATTGGTGATTGAAGGTGGCAACACCGTTGATTACCGAGAAGTTCATTAAACCCTCCCACCTAGAGGAAGGAGAAGTCGTAACAAGGTTTCC
>AB212094.1.1762 BFPool1.V9_7568398
GCTCCTACCGATTGGGTGTGCTGGTGAAGTGTTCGGATTGGCAGCCTGGGGTGGCAACACCCCGGGACTGCCGAGAAGTTCATTAAACCCTCCCACCTAGAGGAAGGAGAAGTCGTAACAAGGTTTCC
>EF023339.1.1787 BFPool7.V9_2589094
GCTCCTACCGATTGGGTGTGCTGGTGAAGTGTTCGGATTGGCAGCTTAGGGTGGCAACACCTCAGGCTGCCGAGAAGTTCATTAAACCCTCCCACCTAGAGGAAGGAGAAGTCGTAACAAGGTTTCC
>FJ715936.1.3363 BFPool9.V9_4253849
GCTCCTACCGATTGGGTGTGCTGGTGAAGTGTTCGGATTGGCAACTTAAGGTGGCAACACCTCAGGTTGCTGAGAAGTTCATTAAACCCTCCCACCTAGAGGAAGGAGAAGTCGTAACAAGGTTTCC
>GQ502288.1.3675 BFPool7.V9_2589483
GCTCCTACCGATTGGGTGTGCTGGTGAAGTGTTCGGATTGGCGGCAGAAGGTGGTCTCCATCATCTGTTGCCGAGAAGTTCATTAAACCCTCCCACCTAGAGGAAGGAGAAGTCGTAACAAGGTTTCC
>New.CleanUp.ReferenceOTU3761 BFPool9.V9_4247881
GCTCCTACCGATTGGGTGTGCTGGTGAAGTGTTCGGATTGGCGACAGAATGGGGCAACTCAATCTGTCACCGAGAAGTTCATTAAACCCTCCCACCTAGAGGAAGGAGAAGTCGTAACAAGGTTTCC
>JN630516.1.1766 BFPool7.V9_2586634
GCTCCTACCGATTGGGTGTGCTGGTGAAGTGTTCGGATTGGCGGCAGAAGGTGGCAACACCATCTGTTGTCGAGAAGTTCATTAAACCCTCCCACCTAGAGGAAGGAGAAGTCGTAACAAGGTTTCC
>New.CleanUp.ReferenceOTU9626 BFPool7.V9_2587985
GCTCCTACCGATTGGGTGTGCTGGTGAAGTGTTCGGATTGGCGGCAGAAGGTGGCCACACCATCTGTTGTCGAGAAGTTCATTAAACCCTCCCACCTAGAGGAAGGAGAAGTCGTAACAAGGTTTCC
>New.CleanUp.ReferenceOTU3477 BFPool2.V9_4336379
GCTCCTACCGATTGGGTGTGCTGGTGAAGTGTTCGGATTGGCAACTTTGGGGTAACACCTGGAGTTGCCGAGAAGTTCATTAAACCCTCCCACCTAGAGGAAGGAGAAGTCGTAACAAGGTTTCC
>AB727552.1.1775 BFPool2.V9_4336971
GCTCCTACCGATTGGGTGTGCTGGTGAAGTGTTCGGATTGGCGAGAGGCGGTGGCAACACTGCTTCCTGCCGAGAAGTTCATTAAACCCTCCCACCTAGAGGAAGGAGAAGTCGTAACAAGGTTTCC
>JQ315556.1.2285 KenPool5.V9_1317858
GCTCCTACCGATTGGGTGTGCTGGTGAAGTGTTCGGATTGGCAGAGCGGGTGGCAACACTTACTTTTGCCGAGAAGTTCATTAAACCCTCCCACCTAGAGGAAGGAGAAGTCGTAACAAGGTTTCC
>New.CleanUp.ReferenceOTU1190 BFPool6.V9_71561
GCTCCTACCGATTGGGTGTGCTGGTGAAGTGTTCGGATTGGCAAAAGCTGGCGGTCTCCGTCGGCTCTTGCCGAGAAGTTCATTAAACCCTCCCACCTAGAGGAAGGAGAAGTCGTAACAAGGTTTCC
>New.CleanUp.ReferenceOTU4265 BFPool9.V9_4245678
GCTCCTACCGATTGGGTGTGCTGGTGAAGTGTTCGGATTGGCAACAGTTGGTGGTCTCCATCGACCGTTGCCGAGAAGTTCATTAAACCCTCCCACCTAGAGGAAGGAGAAGTCGTAACAAGGTTTCC
>New.CleanUp.ReferenceOTU6400 BFPool12.V9_9542792
GCTCCTACCGATTGGGTGTGCTGGTGAAGTGTTCGGATTGGCTGAAGCGGCTGGTCTCCAGCTGCCTCAGCTGAGAAGTTCATTAAACCCTCCCACCTAGAGGAAGGAGAAGTCGTAACAAGGTCTCC
>New.CleanUp.ReferenceOTU6755 KenPool3.V9_2196491
GCTCCTACCGATTGGGTGTGCTGGTGAAGTGTTCGGATTGGCAGAAGCGGGTGGTCTCCATCTGCTACTGCCGAGAAGTTCATTAAACCCTCCCACCTAGAGGAAGGAGAAGTCGTAACAAGGTTTCC
>HM483519.1.3292 BFPool6.V9_72427
GCTCCTACCGATTGGGTGTGCTGGTGAAGTGTTCGGATTGGCAGAGCGGGTGGCAACACTTGCTTTTGCCGAGAAGTTCATTAAACCCTCCCACCTAGAGGAAGGAGAAGTCGTAACAAGGTTTCC
>New.CleanUp.ReferenceOTU3553 KenPool5.V9_1272570
GCTCCTACCGATTGGGTGTGCTGGTGAAGTGTTCGGATTGGGCCCAATGAGTGGCAACACTCGCTGGGACTGAGAAGAACATTAAACCCTCCCACCTAGAGGAAGGAGAAGTCGTAACAAGGTTTCC
>New.CleanUp.ReferenceOTU8470 GNPool2.V9_8044319
GCTCCTACCGATTGGGTGTGCTGGTGAAGTGTTCGGATTGGGCCCAGGTTGTGGCCACACGAACTGAGAACGAGAAGAACATTAAACCCTCCCACCTAGAGGAAGTAAAAGTCGTAACAAGGTTTCC
>New.ReferenceOTU48 BFPool8.V9_2586573
GCTCCTACCGATTGGGTGTGCTGGTGAAGTGTTCGGATTGGGCTCAGGTTGTGGCAACACGAACTGAGAACGAGAAGAACATTAAACCCTCCCACCTAGAGGAAGGAGAAGTCGTAACAAGGTTTCC
>New.CleanUp.ReferenceOTU4224 KenPool5.V9_1271279
GCTCCTACCGATTGGGTGTGCTGGTGAAGTGTTCGGATTGGCTCCAATGAGTGGCAACACCCGCTGGAGCTGAGAAGAACATTAAACCCTCCCACCTAGAGGAAGGAGAAGTCGTAACAAGGTTTCC
>New.CleanUp.ReferenceOTU249 BFPool2.V9_4349713
GCTCCTACCGATTGGGTGTGCTGGTGAAGTGTTCGGATTGGCGCCGGCGGCGGGCGACCGCTGCCGATGCCGAGAAGATCATTAAACCCTCCCACCTAGAGGAAGGAGAAGTCGTAACAAGGTCTCC
>New.CleanUp.ReferenceOTU5345 KenPool7.V9_2724344
GCTCCTACCGATTGGGTGTGCTGGTGAAGTGTTCGGATTGGCGCTGGATGGTGGCGACACCGGCCAGCGCCGAGAAGAACATTAAACCCTCCCACCTAGAGGAAGGAGAAGTCGTAACAAGGTTTCC
>New.CleanUp.ReferenceOTU7091 GNPool4.V9_6812992
GCTCCTACCGATTGGGTGTGCTGGTGAAGTGTCGGGATTGGCTTCAGCTGATGGCGACATCGGCTGTTGCTGAGAACGACATTAAACCCTCCCACCTAGAGGAAGGAGAAGTCGTAACAAGGTTTCC
>New.ReferenceOTU89 BFPool6.V9_129612
GCTCCTACCGATTGGGTGTGCTGGTGAAGTTTTGGGATTGGCTTTACTTGATGGCAACATCGGGTATTGCCGAGAACAAAATTAAACCCTCCCACCTAGAGGAAGGAGAAGTCGTAACAAGGTTTCC
>New.CleanUp.ReferenceOTU2332 BFPool10.V9_5531267
GCTCCTACCGATTGGGTGTGCTGGTGAAGTGTTGGGATTGGCTTTACCTGATGGCGACATCGGGTATTGCCGAGAACAACATTAAACCCTCCCACCTAGAGGAAGGAGAAGTCGTAACAAGGTTTCC
>New.CleanUp.ReferenceOTU817 BFPool11.V9_8142754
GCTCCTACCGATTGGGTGTGCTGGTGAAGTGTTCGGATTGGTTTCAGTTGATGGCAACATCGATTGTTACTGAGAAGATCATTAAACCCTCCCACCTAGAGGAAGGAGAAGTCGTAACAAGGTTTCC
>New.CleanUp.ReferenceOTU82 BFPool1.V9_7567547
GCTCCTACCGATTGGGTGTGCTGGTGAAGTGTTCGGATTGGTTTTAGTTGATGGCGACATCGGCTATTACTGAGAAGATCATTAAACCCTCCCACCTAGAGGAAGGAGAAGTCGTAACAAGGTTTCC
>New.CleanUp.ReferenceOTU8383 BFPool2.V9_4333475
GCTCCTACCGATTGGGTGTGCTGGTGAAGTGTTCGGATTGGCTTTAGTGGTTGGCAACTTCCGCTATTGCTGAGAAGATCATTAAACCCTCCCACCTAGAGGAAGGAGAAGTCGTAACAAGGTTTCC
>New.CleanUp.ReferenceOTU125 KenPool3.V9_2209744
GCTCCTACCGATTGGGTGTGCTGGTGAAGTGTTCGGATTGGCTTCAGCGGTTGGCAACTTCTGCTGTTGCTGAGAAGATCATTAAACCCTCCCACCTAGAGGAAGGAGAAGTCGTAACAAGGTTTCC
>New.CleanUp.ReferenceOTU2203 BFPool2.V9_4341632
GCTCCTACCGATTGGGTGTGCTGGTGAAGTGTTCGGATTGACTTCAGCGGGGGCAACTCTGCTGTTGTTGAGAAGATCATTAAACCCTCCCACCTAGAGGAAGGAGAAGTCGTAACAAGGTTTCC
>New.CleanUp.ReferenceOTU78 BFPool1.V9_7567540
GCTCCTACCGATTGGGTGTGCTGGTGAAGTGTTCGGATCGACTGCAGCGGTGGGCGACCTCTGCTGCTGTTGAGAAGATCATTAAACCCTCCCACCTAGAGGAAGGAGAAGTCGTAACAAGGTTTCC
>New.CleanUp.ReferenceOTU5304 KenPool7.V9_2723106
GCTCCTACCGATTGGGTGTGCTGGTGAAGTGTTCGGATTGGCTTCAACGGTGGGCAACCTCTGTTGTGGCCGAGAAGAACATTAAACCCTCCCACCTAGAGGAAGGAGAAGTCGTAACAAGGTTTCC
>New.CleanUp.ReferenceOTU1854 KenPool8.V9_9470764
GCTCCTACCGATTGGGTGTGCTGGTGAAGTGTTCGGATTGGCTTCAGGGATGGGCAACCACTCCTGTTGCTGAGAAGAACATTAAACCCTCCCACCTAGAGGAAGGAGAAGTCGTAACAAGGTTTCC
>AJ628981.1.1774 BFPool3.V9_1740837
GCTCCTACCGATTGGGTGTGCTGGTGAAGTGTTCGGATTGGCTTCTAGGGGTGGCAACACACCATGAGGCCGAGAAGATCATTAAACCCTCCCACCTAGAGGAAGGAGAAGTCGTAACAAGGTTTCC
>New.ReferenceOTU83 BFPool11.V9_8204857
GCTCCTACCGATTGGGTGTGCTGGTGAAAAGTTCGGATTGGTTTCAAGGGGAGCAATCTCTTTGAAGCTGAGAAGTTCTTTAAACCCTCCCACCTAGAGGAAGGAGAAGTCGTAACAAGGTTTCC
>AB218715.1.1744 BFPool11.V9_8143593
GCTCCTACCGATTGGGTGTGCTGGTGAAATGCTCGGATTGGTTTCAGGTGGGGCAACCTAGCTGAGACTGAGAAGTTCATTAAACCCTCCCACCTAGAGGAAGGAGAAGTCGTAACAAGGTTTCC
>New.CleanUp.ReferenceOTU6021 KenPool7.V9_2724944
GCTCCTACCGATTGGGTGTGCTGGTGAAGTGTACGGACTGGCGCTTATGGGTGGCAACACCTGTTTGCGCTGGGAAGTTCATTAAACCCTCCCACCTAGAGGAAGGAGAAGTCGTAACAAGGTTTCC
>HQ191294.1.2427 KenPool1.V9_854095
GCTCCTACCGATTGGGTGTGCTGGTGAAGTGTCCGGATTGGCCCCTATTGGTGGCAACACTGATTGGAGCCGAGAAGGTCATTAAACCCTCCCACCTAGAGGAAGGAGAAGTCGTAACAAGGTTTCC
>New.CleanUp.ReferenceOTU9814 BFPool2.V9_4333147
GCTCCTACCGATTGGGTGTGCTGGTGAAGTGTCGGGATTGGCTTTAATTGGTGGCAACACCGGTTTTAGCTGAGAACGTCATTAAACCCTCCCACCTAGAGGAAGGAGAAGTCGTAACAAGGTTTCC
>New.ReferenceOTU92 BFPool1.V9_7673481
GCTCCTACCGATTGGGTGTGCTGGTGAAGTGTCCGGATTGGCTTTAGTTGGTGGCAACACTAGCTTTTGCTGAGAAGGTCATTAAACCCTCCCACCTAGAGGAAGGAGAAGTCGTAACAAGGTTTCC
>New.CleanUp.ReferenceOTU10172 GNPool8.V9_773641
GCACCTACCGATTGAATGATTCGGTGAAGATTCTGGACCGTGATCGATCGCCCTTGGGTGTTTGGTCGTGGGAAGTTATCTAAACCTCATCATTTAGAGGAAGGTGAAGTCGTAACAAGGTTTCC
>AB512124.1.1765 GNPool8.V9_783781
GCACCTACCGATTGGATGATTCGGTGAAACTTTCGGACTGTGATCAAGACGCTCTCGGGCGACTCGGTCGCGGGAAGTTATTTAAACCTCATCATCTAGAGGAAGGTGAAGTCGTAACAAGGTTTCC
>New.ReferenceOTU17 BFPool7.V9_2669957
GCACCTACCGATTGAATGATTCGATGAAACTTTCGGACTGTGATCAGGACGCTTTCGGGCGACCCGGTCGTGGGAAGTTATTTAAATCTCATCATTTAGAGGAAGGTTAAGTCGTAACAAGGTTTCC
>AB520726.1.1662 KenPool5.V9_1270111
GCACCTACCGATTGAATGATTCGATGAATTTTTCGGACTGTGATCAGGACGCTTCGGCGACTTGGTTGTGGGAAGTTATTTAAATCTCATCATTTAGAGGAAGGTGAAGTCGTAACAAGGTTTCC
>New.CleanUp.ReferenceOTU6461 KenPool1.V9_855339
GCACCTACCGATTGAATGGTTCGGTGAAAATTCCGGACTATGGCAAAACTGCCTTCGGGCGGCTCTGCCGTGGGAAGTTATTTAAACCTCATCATTTAGAGGAAGGTGAAGTCGTAACAAGGTTTCC
>New.CleanUp.ReferenceOTU3967 KenPool6.V9_5431987
GCACCTACCGATTGAATGATTCGGTGAAAATTTCGGACTGTGGCGAGCTTGCTTCATTGTGAGCTTGCCGTGGGAAGTTATTTAAACCTCATCATTTAGAGGAAGGTGAAGTCGTAACAAGGTTTCC
>New.CleanUp.ReferenceOTU6022 IML30VRep2.V9_3283772
GCACCTACCGATTGAATGATTCGGTGAAAATTTCGGACTGTAATTTAAATGCTTTCGGGCAATTAAGTAATAGAAAGTTATTTAAACCTCATCATTTAGAGGAAGGTGAAGTCGTAACAAGGTTTCC
>New.CleanUp.ReferenceOTU6102 GNPool8.V9_775517
GCACCTACCGATTGAATGATTCGGTGAAAATCTCGGACTGCAGTATGTGAGCTTTCGGGCACTAATACAGCGGGAAGTTATTTAAACCTCATCATTTAGAGGAAGGTGAAGTCGTAACAAGGTTTCC
>New.CleanUp.ReferenceOTU681 GNPool5.V9_5949875
GCACCTACCGATTGAATGATTCGGTGAGAATCTCGGACTGCAGTTTAGAAGCTTTCGGGCATCTTGACCGTGGGAAGTTATTCAAACCTCATCATTTAGAGGAAGGTGAAGTCGTAACAAGGTTTCC
>New.CleanUp.ReferenceOTU9210 AnRufPool3.V9_39964
GCACCTACCGATTGAATGATTCGGTGAAAATCTCGGACTGTTTGAAAGAGGCTTTCGGGAATTTTTCGAATGGGAAGTTATTTAAACCTCATCATTTAGAGGAAGGTGAAGTCGTAACAAGGTTTCC
>AB749076.1.1661 BFPool2.V9_4348686
GCACCTACCGATTGAATGATTCGGTGAAAATTTCGGACTGTAGTGAGGAGGCCCTCGGGCAGCTTCGCCGTGGGAAGTTATTTAAACCTCATCATTTAGAGGAAGGTGAAGTCGTAACAAGGTTTCC
>AY651093.1.1702 BFPool6.V9_121339
GCACCTACCGATTGAATGATTCGATGAAACTTTCGGACCGCAGCAGGGAGGCCTTCGGGCAGCCCAGCAGCGGAAAGTTATTTAAATCTCATCATTTAGAGGAAGGTGAAGTCGTAACAAGGTTTCC
>New.ReferenceOTU82 GNPool7.V9_6224844
GCACCTACCGATTGAATGATTCGATGAAACTTTCGGACCGCAGCAGGGAGGCCTTCGGGCAGCCCAGCAGCGGAAAGTTATTTAAATCTCATCATTTAGAGGAAGGTGAAGTCGTAACAAGGTAACC
>New.CleanUp.ReferenceOTU4214 BFPool6.V9_110998
GCACCTACCGATTGAATGATTCGATGAAACTTTCGGACCGTAGCGAGGTGGCCTTCGGGCTGTTTTGCCGCGGGAAGTTATTTAAATCTCATCATTTAGAGGAAGGTGAAGTCGTAACAAGGTTTCC
>AF396684.1.1780 AnRufPool3.V9_11332
GCACCTACCGATTGAATGACTCGGTGAGAAATTGGGACTGTTGTTTCGCTTGCTTCATTGTGAGTGAGACGGTGGGAACTTTTTCTAACCTCGCCATTTAGAGGAAGGTGAAGTCGTAACAAGGTTTCC
>New.CleanUp.ReferenceOTU4766 AnRufPool3.V9_44489
GCACCTACCGATTGAATGCCTCGGTGAGAAATTGGGACTGTTGTTTCGCTTGCTTCATTGTGAGTGAGACGGTGGGAACTTTTTCTAACCTCGCCATTTAGAGGAAGGTGAAGTCGTAACAAGGTTTCC
>New.ReferenceOTU45 KenPool5.V9_1315297
GCACCTACCGATTGAATGACTCGGTGAGAAATTGGGACTGTTGTGTTGTTTGCTTCATTGTGAGCGACACGGTGGGAACTTTTTCTAACCTCGCCATTTAGAGGAAGGTGAAGTCGTAACAAGGTTTCC
>New.CleanUp.ReferenceOTU2727 BFPool4.V9_9388228
GCACCTACCGATTGAATGACTCGGTGAGAAATTGGGATTGTTGTGTTGCTTGCTTCATTGTGAGTGATACGGTGAGAACTTTTTCTAACCTCGCCATTTAGAGGAAGGTGAAGTCGTAACAAGGTTTCC
>New.CleanUp.ReferenceOTU8228 KenPool5.V9_1269648
GCACCTACCGATTGAATGACTCGGTGAAAAATTGGGACTGTTGACTCGTTTGCTTCATTGTGAGTGAGTTGATGGGAACTTTTTTTAACCTCGCCATTTAGAGGAAGGTGAAGTCGTAACAAGGTTTCC
>New.CleanUp.ReferenceOTU5027 KenPool4.V9_6425850
GCACCTACCGATTGAATGACTCGGTGAAAAATTGGGACTGTGAATTCGTTTGCTTTATTGCGAGTGATTTTATGGGAACTTTTTTTAACCTCGCCATTTAGAGGAAGGTGAAGTCGTAACAAGGTTTCC
>HQ643386.1.1800 KenPool5.V9_1269666
GCACCTACCGATTGAATGACTCGGTGAAAAATTGGGACTGTGAGTCCGTTTGCTTTATTGCGAGTGGATTTATGGGAACTTTTTTTAACCTCGCCATTTAGAGGAAGGTGAAGTCGTAACAAGGTTTCC
>AATU01003063.97267.99065 KenPool1.V9_860696
GCACCTACCGATTGAATGACTCGGTGAAAAATTGGGACCGTGAGTCCGTTTGCTTCATTGCGAGTGGATTGATGGGAACTTTTTTAAACCTCGCCATTTAGAGGAAGGTGAAGTCGTAACAAGGTTTCC
>New.CleanUp.ReferenceOTU5825 KenPool5.V9_1274640
GCACCTACCGATTGAATGACTCGGTGAGAAATTGGGACCGTTAGTCCGTTTGCTTCATTGCGAGTGGACTGATGGGAACTTTTTCTAACCTCGCCATTTAGAGGAAGGTGAAGTCGTAACAAGGTTTCC
>AY598635.1.1787 KenPool5.V9_1274202
GCACCTACCGATTGAATGACTCGGTGAGAAATCGGGACCGTGAATCTGTTTGCTTCATTGCGAGTGGACTTATGGGAACTTTTTCTAACCTCGCCATTTAGAGGAAGGTGAAGTCGTAACAAGGTTTCC
>New.CleanUp.ReferenceOTU61 KenPool3.V9_2192141
GCACCTACCGATTGAATGACTCGGTGAAAAATTGGGACTGTGAATCAATTTGCTTCATTGCGAATCGATTTGTGGGAACTTTTTTTAACCTCGCCATTTAGAGGAAGGTGAAGTCGTAACAAGGTTTCC
>New.CleanUp.ReferenceOTU5549 KenPool3.V9_2192360
GCACCTACCGATTGAATGACTCGGTGAAGTATTGGGACTGTGAACTTGTTTGCTTCATTGTGAGTAAGTTTATGGGAACTTTCCTTAACCTCGCCATTTAGAGGAAGGTGAAGTCGTAACAAGGTTTCC
>New.CleanUp.ReferenceOTU1798 AnRufPool3.V9_33020
GCACCTACCGATTGAATGACTCGGTGAAAAATTGGGACTGTGAACTCGTTTGCTTCATTGCGAATGAGTTTGTGGGAACTTTTTTTAACCTCGCCATTTAGAGGAAGGTGAAGTCGTAACAAGGTTTCC
>AB749085.1.1671 GNPool8.V9_779990
GCACCTACCGATTGAATGATTCGGTGAAACTTTCGGACTATCTGTTTCGACCCGAAAGGGCTGATCTAGGTGGGAAGTTATTTAAACCTCATCATTTAGAGGAAGGTGAAGTCGTAACAAGGTTTCC
>New.CleanUp.ReferenceOTU2097 BFPool1.V9_7567611
GCACCTACCGATTGAATGATTCGGTGAAAATTTTGGACTGTCGTGAAGATGTCTCGGCAACTTCACTTCGGGAAGTTATTTAAACCTCATCATTTAGAGGAAGGTGAAGTCGTAACAAGGTTTCC
>New.CleanUp.ReferenceOTU6277 BFPool4.V9_9388577
GCACCTACCGATTGAATGATTCGGTGAAGATTTCGGACTGTGGTACCAGTGGTTCGCCACCGGTGTCGTGGGAAGTTATCTAAACCTCATCATTTAGAGGAAGGTGAAGTCGTAACAAGGTTTCC
>New.CleanUp.ReferenceOTU4123 BFPool13.V9_3784905
GCACCTACCGATTGAATGATACGGTGAAGATTCCGGACTGGAGCTCCTTGATTCGTCTCGGGGTCCTGGGAAGCTATCTAAACCTCATCATTTAGAGGAAGGTGAAGTCGTAACAAGGTTTCC
>New.CleanUp.ReferenceOTU8644 BFPool13.V9_3785007
GCACCTACCGATTGAATGATACGGTGAAGATTCCGGACTGGAGCTCCCTGATTCGTCTTGGGGCTTTGGGAAGCTATCTAAACCTCATCATTTAGAGGAAGGTGAAGTCGTAACAAGGTTTCC
>New.CleanUp.ReferenceOTU9782 BFPool13.V9_3784914
GCACCTACCGATTGAATGATTCGGTGAAGATTCCGGACTGGGGCCCCTTGATTCGTCTCGGAGTCCTGGGAAGCTATCTAAACCTCATCATTTAGAGGAAGGTGAAGTCGTAACAAGGTTTCC
>New.CleanUp.ReferenceOTU1921 BFPool12.V9_9549274
GCACCTACCGATTGAATGATTCGGTGAAGACTCCGGACTGGGACCGCTTGATTCGTCTCGTGGTTTTAGAAAGATGTCTAAACCTCAATCATTTAGAGGAAGGTGAAGTCGTAACAAGGTTTCC
>New.CleanUp.ReferenceOTU1277 KenPool5.V9_1279228
GCACCTACCGATTGAACGATTCGGTGAAGCTTTCGGACCGCGCCGCTGGCTTCTTGCCGGCAGCGTGGGAAGTTATCTAAACCTCATCGTTTAGAGGAAGGTGAAGTCGTAACAAGGTTTCC
>New.CleanUp.ReferenceOTU8354 KenPool3.V9_2195031
GCACCTACCGATTGAATGATTCGGTGAAGCTTTCGGACTGTGCCACTAGCTTCGGCTGGCGGCGTGGGAAGTTATCTAAACCTCATCATTTAGAGGAAGGTGAAGTCGTAACAAGGTTTCC
>New.CleanUp.ReferenceOTU5730 KenPool5.V9_1271765
GCACCTACCGATTGAATGATTCGGTGAAGATTTCGGACCGTGCCGCTGGTCTCTGACCGACGATATGGGAAGTTATCTAAACCTCATCATTTAGAGGAAGGTGAAGTCGTAACAAGGTTTCC
>New.CleanUp.ReferenceOTU7839 BFPool2.V9_4359647
GCACCTACCGATTGAATGATTCGGTGAAGATTTCGGACTGTGCCACTGGTCTCTGACCGGCGGCGTGGGAAGTTATCTAAACCTCATCATTTAGAGGAAGGTGAAGTCGTAACAAGGTTTCC
>New.ReferenceOTU93 BFPool4.V9_9392083
GCACCTACCGATTGAATGATTCGGTGAAGATTTCGGATTGTGGTACCAGTGGGTCACCACCGGTGTCTTGCGGGAAGTTATCTAAACCTCATCATTTAGAGGAAGGTGAAGTCGTAACAAGGTTTCC
>New.CleanUp.ReferenceOTU4737 GNPool7.V9_6132533
GCACCTACCGATTGAATGGTTCGGTGAAAACTATGGATTGAGAGTTTTGGTTTCGGCCTGGCTTTTGAGAAATTGTTTAAACCTAAACATTTAGAGGAAGGTGAAGTCGTAACAAGGTTTCC
>AF304465.1.2101 Fd3Rep1.V9_1360567
GCATCTACCGATGAATTTTGCGGTGAAGTCTTGGGAGTGGTGTTAATTGTATGTGTAAAAAGCGTTAAATTAATATAATAAACACGAACTTGAATAAACCTTAACATTTAGAGGAAGATGAAGTCGTAACAAGGTTTCC
>New.CleanUp.ReferenceOTU8783 GNPool8.V9_786848
GCATCTACCGATGAATTTTGCGGTGAAGTCTTGGGAGTGGTGTACTTATTGTATGTGTAAAAAGCGTGCAAAGTATGTCATGAACTTGAATAAACCTTAACATTTAGAGGAAGATGAAGTCGTAACAAGGTTTCC
>New.ReferenceOTU56 KenPool8.V9_9512952
GCACCTACCGATTGAATGGTCCGGTGAAGCCTCGGGATTGTGGTGAATTTCCTTTACTGGGAGTTCATTGCGAGAACTTGTCTAAACCTTATCATTTAGAGGAAGGTGAAGTCGTAACAAGGTTTCC
>New.ReferenceOTU46 BFPool2.V9_4333814
GCACCTACCGATTGAATGGTCCGGTGAAGACTCGGGATTGTGAGTGTTGCCTTCACTGGTGATGTTTGCAAGAACTTGTCTAAACCTTATCATTTAGAGGAAGGTGAAGTCGTAACAAGGTTTCC
>AM501983.1.1737 KenPool3.V9_2193224
GCACCTACCGATTGAATGGTCCGGTGAAGCCTCGGGATTGCGATTAGTGCCTTTACTGGTGCTGGTTGTGAGAACTTGTCTGAACCTTATCATTTAGAGGAAGGTGAAGTCGTAACAAGGTTTCC
>New.CleanUp.ReferenceOTU5832 IML30VRep2.V9_3273375
GCTGCTACCGATTGGATGATCCGGTGAAATCCTCGGATTGACGTAGTTATCTAGCAGCAATGTTAGATGCTATGTTGAGAAGTTGATTAAACCTTATCATCTAGAGGAAGCAAAAGTCGTAACAAGGTTTCC
>AY183888.1.1959 IML30VRep2.V9_3273089
GCTGCTACCGATTGAATAATCCGGTGAACTCGTCGGATTGTGATTCATACTTAATCTTCGGGTTAAGTTGAATTATGAGAAGTTGAGTAAACCATGTTATTTAGAGGAAGCAAAAGTCGTAACAAGGTTTCC
>New.CleanUp.ReferenceOTU9921 IML30VRep1.V9_4093794
GCTGCTACCGATTGAATAATCCGGTGAACTCGTCGGATTGTGATTCACACTTAGCTTTCGGGTTAAGTTGAATTATGAGAAGTTGAGTAAACCATGTTATTTAGAGGAAGCAAAAGTCGTAACAAGGTTTCC
>New.CleanUp.ReferenceOTU8095 GNPool2.V9_7965412
GCTCCTACCGATTGAGTGATCAGATGAAATCCGCGGACTCGAGTCGGCTTGCCGATGCGGGGAAGTTGAGTAAATCTTATTGCTTAGAGGAAGGAGAAGTCGTAACAAGGTTTCC
>New.ReferenceOTU35 KenPool3.V9_2238791
GCTCCTACCGATTGAATGGTCCGGCGAAATCTTCAGATTGCTGGCGAGTTCTTCACGGTTCTCGCTGTGAGAAGTTGATTAAACCTTATCATTTAGAGGAAGGAGAAGTCGTAACAAGGTTTCC
>New.CleanUp.ReferenceOTU8537 BFPool2.V9_4338652
GCTCCTACCGATTGAATGGTCCGGTGAAATCTTCGGATTGCTGGCCAGGACTTCGCAAGTTGACCTGGCTGCGAGAAGTTGATTAAACCTTATCATTTAGAGGAAGGAGAAGTCGTAACAAGGTTTCC
>EU186022.1.1834 Fd5Rep1.V9_196016
GCTCCTACCGATTGAATGGTCCGGTGAAATCTGCAGATCGGGTGGTCCACCCAGCAATGGGCCCATCTGAGAAGTTGAGTAAACCATATTATTTAGAGGAAGGAGAAGTCGTAACAAGGTTTCC
>New.CleanUp.ReferenceOTU8578 GNPool8.V9_774446
GCACCTACCGATTGGATGGCTCGGTGAAATCTTCGGATTGGGGAGCGTCGGCCTCTCTGAGGCCGTGCTTCCTGAGAAGTTGAGTAAACCTCGCCATCTAGAGGAAGGTGAAGTCGTAACAAGGTTTCC
>New.CleanUp.ReferenceOTU3890 GNPool8.V9_779036
GCACCTACCGATTGAATGGTTCGGTGAAATCTTCGGATTAGCGGTCTTCCGGGGCAACTCGGTGGCCACTGAGAAGTTGATTAAACCTCACCATTTAGAGGAAGGTGAAGTCGTAACAAGGTTTCC
>New.CleanUp.ReferenceOTU2896 GNPool1.V9_5880904
GCACCTACCGATTGAATGGTTCGGTGAAATCTTCGGATTCGCGGTTCCGCCCTTTGGGCTGTGCCACGGAGAAGTTGATTAAACCTCACCATTTAGAGGAAGGTGAAGTCGTAACAAGGTTTCC
>New.CleanUp.ReferenceOTU790 GNPool8.V9_776353
GCACCTACCGATTGAATGGTTCGGTGAAATCTTCGGATTTGTGGTTGGGCCCTCTGGGTTCTGCTGCTCAGAAGTTGATTAAACCTCACCATTTAGAGGAAGGTGAAGTCGTAACAAGGTTTCC
>New.CleanUp.ReferenceOTU9894 GNPool7.V9_6130845
GCACCTACCGATTGAATGGTTCGGTGAAATCTTCGGATCTGCGGTAGGGCCCTCTGGGTTCTATCGCTGAGAAGTTGATTAAACCTCACCATTTAGAGGAAGGTGAAGTCGTAACAAGGTTTCC
>New.ReferenceOTU28 GNPool6.V9_4039422
GCACCTACCGATTGAATGATACGGTGAAATCTTCGGATTGGGGTTGTCGTCCTCTGGGCGCCAGCTCTGAGAAGTTGATTAAACCTCATCATTTAGAGGAAGGTGAAGTCGTAACAAGGTTTCC
>New.ReferenceOTU69 NguossoRep2.V9_5240822
GCACCTACCGATTGGATGGTCCGGTGAAATCTTCGGATCGTCGGCGTACTGCTGTAAAAGGTGGTTGCTGGTGAGAAGTTGAGTAAACCTTACCATCTAGAGGAAGGTGAAGTCGTAACAAGGTTTCC
>New.CleanUp.ReferenceOTU435 GNPool4.V9_6805440
GCACCTACCGATTGGATGATCCTGTGAAATCTTCGGATCATTGGAGTATCCCTTTACCGGGAACGCTTCGGTGAGAAGTTGAGTAAACAGTACTATCTAGAGGAAGGTGAAGTCGTAACAAGGTTTCC
>New.CleanUp.ReferenceOTU6008 BFPool6.V9_72309
GCACCTACCGATTGGATGGTCCGGTGAAACCTTCGGATCGTTGACCGTGTGCCGCAAGGCGCTGGTCAGTGAGAAGTTGGGTAAACCTTACCATCTAGAGGAAGGTGAAGTCGTAACAAGGTTTCC
>New.ReferenceOTU94 Fd3Rep2.V9_5621727
GCACCTACCGATTGGATGGTCCGGTGAAATCTTCGGATCGTTGGCGTACTGATGTCAAAGTCGGTTGCCGGTGAGAAGTTGAGTAAACCTTACCATCTAGAGGAAGGTGAAGTCGTAACAAGGTTTCC
>New.ReferenceOTU58 GNPool7.V9_6236394
GCACCTACCGATTGGATGGTCCGGTGAAATCTTCGGATCGTCGGCGTGTGCCTTTAACCGGGTACTGCTGGTGAGAAGTTGAGTAAACCTTACCATCTAGAGGAAGGTGAAGTCGTAACAAGGTTTCC
>New.CleanUp.ReferenceOTU564 GNPool5.V9_5950429
GCACCTACCGATTGGATGGTCCGGTGAAATCTTCGGATCGTCGGCGTGTCCCTTTAACCGGGGACTGCCGGTGAGAAGTTGAGTAAACCTTACTATCTAGAGGAAGGTGAAGTCGTAACAAGGTTTCC
>New.CleanUp.ReferenceOTU6445 GNPool8.V9_781969
GCACCTACCGATTGGATGGTCCGGTGAAATCTTTGGATCGGAGGTAAGCCCCTTTAACCGGGGGCGTGCTTTCGAGAAATTGAGTAAACCTTACTATCTAGAGGAAGGTGAAGTCGTAACAAGGTTTCC
>New.CleanUp.ReferenceOTU3004 GNPool7.V9_6142018
GCACCTACCGATTGAATGGTCCGGTGAAATCTTCGGATCGTTGGCACTCCTCGAAAGGGGCGTGCTGGTGAGAAGTTGATTAAACCTTACCATTTAGAGGAAGGTGAAGTCGTAACAAGGTTTCC
>KC822465.1.2629 KenPool5.V9_1270125
GCTCCTACCGATTGAATGGTCCGGTGAAATCCCCGGAGCCTGGCCTCTCTGTCACCCAGGGCCCTTCCCCCTCTTGGTTTGTCTTCACCGGCAGGCCAGGAGAGAGGGGTTCTGTTGAGGGGCCTTTTATCAGGCGAAGCCGATTGAACCTTACCATTTAGAGGAAGGAGAAGTCGTAACAAGGTTTCC
>AM408796.1.2287 KenPool3.V9_2202523
GCTCCTACCGATTGAATGGTCCGGTGAAATCCTCGGAGCCGTGGCCTCTACGCAATCCGGGCAACCGGGTTGTGAGGTCTCCCCTTTTGGCGGCGAAGTCGATTGAACCTTACCATTTAGAGGAAGGAGAAGTCGTAACAAGGTCTCC
>DQ992187.1.2302 KenPool5.V9_1272409
GCTCCTACCGATTGAATGGTCCGGTGAAATCCTCGGAGCCGTGGCCTCTACGCAATCTGGGCAACCGGGTTGTGAGGTCAACGGTGGTGCGCAAGCATCACCTATTTGGCGGCAAAGTCGATTGAACCTTACCATTTAGAGGAAGGAGAAGTCGTAACAAGGTCTCC
>New.CleanUp.ReferenceOTU7969 GNPool7.V9_6134321
GCTCCTACCGATCGAACGGTCCGGCGAAGCCCTCGGAGCTTGGTCTGTCTGTGGTTAGGGCAACTTGACTGCGAGGCCTGGGCAAAGTAGGCTAAACCTTACCGTTTAGAGGAAGGAGAAGTCGTAACAAGGTTTCC
>New.CleanUp.ReferenceOTU8118 GNPool4.V9_6811811
GCTCCTACCGATTGAATGATCCGGTGAAATCTCGGGACTTGGGTCGTTTGGTGGCAACATCAACTCGATTCTGGGGAACTTGCTTAAACCTTATCATTTAGAGGAAGGAGAAGTCGTAACAAGGTTTCC
>New.ReferenceOTU67 BFPool2.V9_4344383
GCTCCTACCGATTCGAGTGATTCGGCGAGCTCTTCGGATTGAACCCACCAGGGATTCAAAAAGTTGCGCAAGCCATATCACTTAGAGGAAGGATAAGGCGTAACAAGGTTTCC
>New.ReferenceOTU0 BFPool6.V9_119869
GCTTGCTCCGATTGAGTAATCTGGTGAGCCTTCTTGACTGATCCGCAAGGAACGGAAAATTAAGCAAATCATATTACTTAGAGGATGAAGAAGTCGTAACAAAGTTTCC
>New.CleanUp.ReferenceOTU4037 BFPool6.V9_89765
GCTTGCTCCGATTGAGTAATCTGGTGAGCCTTCTTGACTGATCCGCAAGGAACGGAAAATTAAGCAAATCATATTACTTAGAGGAAGTAAAAGTCGTAACAAGGTTTCC
>New.ReferenceOTU33 GNPool4.V9_6814636
GCTTGCTCCGATTGAGTAATCTGGTGAGCCTTCTTGACTGAGTCGCAAGACTTGGAAAATTAAGCAAACCATATTACTTAGAGGATGAAGAAGTCGTAACAAGGTTTCC
>New.ReferenceOTU32 GNPool4.V9_6886860
GCTTGCTCCGATTGAGTAATCTGGTGAGCCTTCTTGACTGATTCGCAAGACTTGGAAAATTAAGCAAACCATATTACTTAGAGGAAGTAAAAGTCGTAACAAGGTTTCC
>AF401527.1.1746 BFPool3.V9_1799226
GCTTGCTCCGATTGAGTAATCTGGTGAGCCTTCTTGACTGAGTCGCAAGACTTGGAAAATTAAGCAAACCATATTACTTAGAGGATGAAGAAGTCGTAACAAAGTTTCC
>New.CleanUp.ReferenceOTU4567 GNPool3.V9_7537917
GCTTGCTCCGATTGAGTACTCTGGTGAGCCTTCTTGACTGAGTCGCAAGCCTTGGAAAATTAAGCACACCATATTACTTAGAGGATGAAGAAGTCGTAACAAAGTTTCC
>New.CleanUp.ReferenceOTU9225 GNPool4.V9_6821930
GCTTGCTCCGATTGAGTAATCTGGTGAGCCTTCTTGACTGCGTCGCCCGACTTGGAAAATTAAGCAAACCATATTACTTAGAGGATGAAGAAGTCGTAACAAAGTTTCC
>New.CleanUp.ReferenceOTU7472 BFPool2.V9_4391377
GCTTGCTCCGATTGAGTAATCTGGTGAGCCTTCTTGACTGCTCCGCCCGGAACGGCAAATTAAGCAAATCATATTACTTAGAGGATGAAGAAGTCGTAACAAAGTTTCC
>New.CleanUp.ReferenceOTU7028 BFPool2.V9_4368981
GCTACTACCGATGGAGTAATCTGGTGAGCCTTCTTGACTGATCCGCAAGGAACGGAAAATTAAGCAAATCATATTACTTAGAGGATGAAGAAGTCGTAACAAAGTTTCC
>New.CleanUp.ReferenceOTU7538 GNPool2.V9_7996424
GCTACTACCGATTGAATGGTTTAGTGAGGTCTCGGGACTGGCGCTCATGAGGTGGCAACACGAACTGAGAACGAGAAGAACATTAAACCCTCCCACCTAGAGGAAGGAGAAGTCGTAACAAGGTTTCC
>AF484686.1.2132 KenPool3.V9_2253805
GCTACTACCGATTGAATGGTTTAGTGAGATCTTTGGACTGACGCAACACAGCTGTCTGACAGCAGTGATGTGTTGGGAAGCTGATCAAACTTGATCATTTAGAGGAAGTAAAAGTCGTAACAAGGTTTCC
>New.CleanUp.ReferenceOTU10821 KenPool1.V9_855601
GCTACTACCGATTGAATGGCTTAGTGAGGTCTCCGGACTGGCTATAAAGGTTTGGCAACAGACTTTTACTGCTGGGAAGTTGACCGAACTTGATGATTTAGAGGAAGTAAAAGTCGTAACAAGGTTTCC
>New.CleanUp.ReferenceOTU9858 KenPool1.V9_853436
GCTACTACCGATTGAATGGCTTAGTGAGGTCTCCGGACTGGCTATAAAGGTTTGGCAACAGACTTTTACTGCTGGGAAGTTGATCAAACTTGGTCATTTAGAGGAAGTAAAAGTCGTAACAAGGTTTCC
>New.CleanUp.ReferenceOTU4382 BFPool9.V9_4286184
GCTACTACCGATTGAATGGTTTAGTGAGGTCTTCGGACTGGTGCTTAGCTGTGGCAACACATGCTTTGCGCCGGGAAGTTGAACAAACTTGATCATTTAGAGGAAGTAAAAGTCGTAACAAGGTTTCC
>New.CleanUp.ReferenceOTU10345 GNPool2.V9_7966033
GCTACTACCTATTGAATGGTTTAGTGAGGTCTTCGGACTGGCGCAGCGTGTGGCAACACATACTGCGCCGGAAAGTTGAACAAACTTGATCATTTAGAGGAAGTAAAAGTCGTAACAAGGTTTCC
>New.CleanUp.ReferenceOTU8575 GNPool8.V9_774441
GCTACTACCGATTGAATGGTTTAGTGAGGTCTCGGGACTAGCGCTCCTGAGGTGGCAACACCTTATTTGCGCTGGGAACTTGAACAAACTTGATCATTTAGAGGAAGTAAAAGTCGTAACAAGGTTTCC
>AY363958.1.1748 GNPool8.V9_773587
GCTACTACCGATTGAATGGTTTAGTGAGGTCTCGGGACTGGCGCTCATGAGGTGGCAACACCACATCTGTGCTGGGAACTTGAACAAACTTGATCATTTAGAGGAAGTAAAAGTCGTAACAAGGTTTCC
>New.CleanUp.ReferenceOTU550 GNPool8.V9_782019
GCTACTACCGATGGATTATTTAGTGAGGTCTCGGGACTGGCGCTCATGAGGTGGCAACACCACATCTGTGCTGGGAACTTGAACAAACTTGATCATTTAGAGGAAGTAAAAGTCGTAACAAGGTTTCC
>New.CleanUp.ReferenceOTU5997 GNPool8.V9_816597
GCTACTACCGATTGAATGGTTTAGTGAGGTCTCGGGACTGGCGCTCATGAGGTGGCAACACCACATCTGTGCTGGGAACTTGACCGAACTTGATGATTTAGAGGAAGTAAAAGTCGTAACAAGGTTTCC
>New.CleanUp.ReferenceOTU8149 GNPool2.V9_8023820
GCTACTACCGATTGAATGGTTTAGTGAGGTCTCGGGACTGGCGCTCATGAGGTGGCAACACCACATCTGTGCTGGGAACTTGAACAAACTTGATCATTTAGAGGAAGCAAAAGTCGTAACAAGGTTGCT
>New.CleanUp.ReferenceOTU9118 GNPool8.V9_798307
GCTACTACCGATTGAATGGTTTAGTGAGGTCTCGGGACTGGCGCTCCTGCGGTGGCAACACCACATCGGTGCTGGGAACTTGAACAAACTTGATCATTTAGAGGAAGTAAAAGTCGTAACAAGGTTTCC
>New.CleanUp.ReferenceOTU7026 IML30VRep1.V9_4098711
GCTACTACCGATTGAATGGTTTAGTGAGGCCTCGAGACTGGCGCCCGCGAGCTGGCAACAGCTTACTGGTGCCGGGAACTTGTACAAACTTGATCATTTAGAGGAAGTAAAAGTCGTAACTAGGTTTCC
>DQ104591.1.1252 KenPool5.V9_1270596
GCTACTACCGATTGAATGGTTTAGTGAGGCCTCGAGACTGGCGCCCGCGAGCTGGCAACAGCTTGTTGGTGCCGGGAACTTGGACAAACTTGATCATTTAGAGGAAGTAAAAGTCGTAACAAGGTTTCC
>EU011929.1.1795 KenPool8.V9_9471812
GCTACTACCGATTGAATGGTTTAGTGAGGTCTCGGGACTGCTGCCTTTATGGGTCAAACCATTTTGGTAGCGGAAACTTGCTCAAACTTGATCATTTAGAGGAAGTAAAAGTCGTAACAAGGTTTCC
>New.ReferenceOTU65 GNPool7.V9_6237063
GCTACTACCGATTGAACGGTTTAGTGAAATCTCCGGACTGGGCTGGCCTCGGCCGGCCCGGGAAGTTGCTTAAACTTGATCGCTTAGAGGAAGTAAAAGTCGTAACAAGGTTTCC
>New.ReferenceOTU75 GNPool6.V9_4046846
GCTACTACCGATTGAACGGCTTAGTGAGCTCTACGGACTGTTGTGTCTGTGCGCAAGCCCAGGCATGTACGGAAAGTAGATCAAACTTGATCGTTTAGAGGAAGTAAAAGTCGTAACAAGGTTTCC
>New.ReferenceOTU55 GNPool2.V9_8015135
GCTGCTACCGATTGAATGGCTTAGTGAGCTTTACGGATCGCGACGCAAGTTGTGAGAAGTAAATCAAACTTGATCATTTAGAGGAAGCAAAAGTCGTAACAAGGTTTCC
>New.CleanUp.ReferenceOTU9354 GNPool8.V9_774486
GCTACTACCGATTGGATGAGTGGGTGAGGAGGTGGGGGGGACTGAGAGATTGGTCCTGAACACGGCCAAACCCGTTCATCTAGAGGAAGTAAAAGTCGTAACAAGGTTTCC
>New.CleanUp.ReferenceOTU5892 GNPool7.V9_6132598
GCTACTACCGATTGGAAGGGTGGGTGAGGCGGTGGGGGGCGGGTTGGGGTGGTCGAAAGACCAGTCGCGCCTGCCGAACACTACCAAACTCCCTCTTCTAGAGGAAGTAAAAGTCGTAACAAGGTTTCC
>New.CleanUp.ReferenceOTU2085 IML30VRep2.V9_3274755
GCTACTACCGATTGGATGTGAGGGTGAGGTAGTGGGGGGGACTGGAGTATTCTGGTCCTGAACACGCCCAAACCCCCTCATCTAGAGGAAGTAAAAGTCGTAACAAGGTTTCC
>New.ReferenceOTU3 GNPool8.V9_776902
GCTACTACCGATTGAGTGTGCCGGTGAGGTGCCTGGAGGACCGCTTTTGCGTGTCCGAACGGTTCCAAACTCGCACACTTAGAGGAAGTATAAGTCGTAACAAGGTTTCC
>New.CleanUp.ReferenceOTU8933 KenPool8.V9_9470672
GCTGCTACCGATTGAATGGTTTAGTGAGTCCCACAGACCGATGGCGGCGGTGGCTTCGGCTGCTGCCGTTGTGGGGAAGTGGTTCAAACTTGACTATTTAGAGGAAGCAAAAGTCGTAACAAGGTTTCC
>New.ReferenceOTU26 KenPool8.V9_9507443
GTTGCTACCGATGGTGGCTGGATAGAGTCATCAGGAGGTCGGACCACCCCCTCGGGGCGTGCGTTCCCAGCCGAAATTGGACAATGTCCAGCTGCTAGAGGAAGCAAAAGTCGTAACAAGGTTGCT
>FJ719607.1.2284 BFPool7.V9_2608382
GTTGCTACCGATGGTGGCTGGATAGAGTCATCAGGAGGTCGGACCACCTGCCTCGGCAGCGTGCGTTCCTAGCCGAAATTGGACAATGTCCAGCTGCTAGAGGAAGCAAAAGTCGTAACAAGGTTGCT
>New.CleanUp.ReferenceOTU3495 BFPool10.V9_5529048
GTTGCTACCGATGGTGGCTGGATAGAGTCATCAGGAGGTCGGACCACCTGCTCTCGGGCAGCGTGCGTTCCCAGCCGAAATTGGACAATGTCCAGCTGCTAGAGGAAGCAAAAGTCGTAACAAGGTTGCT
>New.CleanUp.ReferenceOTU4720 BFPool14.V9_2832299
GTTGCTACCGATGGTGGCTGGATAGAGACATCAGGAGGTCGGGCACCTGCTCTCGGGCAGTGTGTTTCCAGCCAAAATTGGTCAATGTCCAGCTGCTAGAGGAAGCAAAAGTCGTAACAAGGTTGCT
>New.CleanUp.ReferenceOTU898 KenPool5.V9_1283871
GTTGCTACCGATGGTGGCTGGATAGAGTCATCAGGAGGTCGGCCCACCTGCTCCCTGCGGGCAGTGTTGGGTTCCCAGCCGAAATTGGACAATGTCCAGCTGCTAGAGGAAGCAAAAGTCGTAACAAGGTTGCT
>FJ719608.1.2295 BFPool10.V9_5611156
GTTGCTACCGATGGTGGCTGGATAGAGTCATCAGGAGGTCGGACCACCTGCTCTCGGGCAGCGTGCGTTCCCAGCCGAAATTGGACAATGTCCAGCTGCTAGAGGAAGCAAAAGTCGTAACAAGGTTTCC
>New.CleanUp.ReferenceOTU7143 BFPool9.V9_4247192
GTTGCTACCGATGGTGGCTGGATAGAGTCATCAGGAGGTCGGGGCCGCGGTCTCCTCGTGGGACGCTAGAGTGGCTTCAGCTGAAATTGGACAATGTCCAGCTGCTAGAGGAAGCAAAAGTCGTAACAAGGTTGCT
>New.CleanUp.ReferenceOTU8092 BFPool9.V9_4247038
GTTGCTACCGATGGTGGCTGGATAGAGTCATCAGGAGGTCGGACCACTGCTCGCAGTGGTACCCAGCCGAAATTGGACAATGTCCAGCTGCTAGAGGAAGCAAAAGTCGTAACAAGGTTGCT
>DQ140154.1.2148 BFPool10.V9_5529453
GTTGCTACCGATGGTGGCAGGATAGAGCCATCAGGAGGCCACGGATCCCTCGGGGTCCAAGTCGAAATTGGGCAATGTCCTGCCACTAGAGGAAGCAAAAGTCGTAACAAGGTTGTT
>New.CleanUp.ReferenceOTU7850 AnRufPool3.V9_2846
GTTGCTACTGATGGCTGTGGGGTAGAGCCCTCTGGAATGTGCGTCCCTCCCCTTCCCTCGCGGTTGGGACCCAAGTGGGGCCACTGAAACTGGGCAATACCCCCCAGCTAGAAGAAGCAAAAGTCGTAACAAGGTTGTT
>New.CleanUp.ReferenceOTU741 GNPool8.V9_774618
GTTGCCTGTAATGGCATGTGAGTAGAACCGTTTGGAGGTTCCGGTGCTTGCATTGGTCCAAAATTCGGTAATACTTGCATGCTAGAAGAGGCAAAAGTCGTAACAAGGTTGCT
>New.CleanUp.ReferenceOTU4578 KenPool2.V9_1653867
GTTGCCTGTAATGGGTTGTGAGTAGAGTCCTTTGGAGGCTGCAAGCGACGCTTCGGCCAAGCTTGCTGTCAAAATCGGGCGATACTCGCAACCTAGAAGAGGCAAAAGTCGTAACAAGGTTGCT
>New.CleanUp.ReferenceOTU6336 KenPool2.V9_1659446
GTTGCCTGTAATGGGTTGTGAGTAGAGCCCTTTGGAGATGACTTACTGATCCTTCACGGGTGACGTTTGTTGTCAAAATTGAGCGATACTCGCAATCTAGAAGAGGCAAAAGTCGTAACAAGGTTGCT
>New.CleanUp.ReferenceOTU8176 BFPool12.V9_9542299
GTTGCCTGTAATGGGTTGTGAGTAGAGCCCTTTGGAGACGACAGACTAACCTCTCACGAGACGTCTGTTGTCAAAATTGAGCGATACTCGCAATCTAGAAGAGGCAAAAGTCGTAACAAGGTTGCT
>DQ140133.1.2238 AnRufPool3.V9_5612
GTTGCTACCGATGGCAGCTGGATAGAGCCATCAGGAGGCCAAGGACACTTCTGTGTCCCAGTTGAAATTGGGCAATGTCCAGCTGCTAAAGGAAGCAAAAGTCGTAACAAGGTTGTT
>New.CleanUp.ReferenceOTU2008 AnRufPool3.V9_1660
GTTGCTACCGATGGTGGCTGGATAGAGCCATCAGGAGGCCAAGACACTTCGCGTGACTCAGTTGAAATTGGGCAATGTCCAGCCACTAAAGGAAGCAAAAGTCGTAACAAGGTTGTT
>New.CleanUp.ReferenceOTU3075 BFPool11.V9_8141872
GTTGCTACCGATGGCAGCAGGATAGAGCCATCAGGAGACTGCAGCTGCCTATGGTACTCTGAGTTGAAATTGGGCTATGTCCTGCTGCTAGAGGAAGCAAAAGTCGTAACAAGGTTGTT
>New.CleanUp.ReferenceOTU9559 BFPool3.V9_1738447
GTTGCTACCGATGGCAGTAGGATAGAGCCATCAGGAGACTACAGATGCCTCTGGCATTCTGAGTTGAAATTGGGCTATGTCCTGCTGCTAGAGGAAGCAAAAGTCGTAACAAGGTTGTT
>New.CleanUp.ReferenceOTU2664 BFPool1.V9_7566712
GTTGCTACCGATGGCAGTAGGATAGAGCCATTAGGAGGCTACAGCTGCCTCTGGCAGTCTGAGCTGAAACTGGGCTATGTCCTGCTGCTAGAGGAAGCAAAAGTCGTAACAAGGTTGTT
>New.CleanUp.ReferenceOTU9685 AnRufPool3.V9_14496
GTTGCTACCGATGGCAGTAGGATAGAGCCATTAGGAGACTACAGTCAGCTCTGCTGTTCTGAGTTGAAACTGGGCTATGTCCTGCTGCTAGAGGAAGCAAAAGTCGTAACAAGGTTGTT
>AY015000.1.2190 KenPool3.V9_2204209
GTTGCTACCGACGGCAGCTGGATAGAGCCATCAGGAGGCCAAAGACACTTGATGTCTGAGTTGAAATTGGGCAATGTCCAGTTGCTGAAGGAAGCAAAAGTCGTAACAAGGTTGTT
>New.CleanUp.ReferenceOTU287 BFPool2.V9_4333865
GTTGCTACCGATGGCAGCTGGATAGAACCATCTGGAGGCTGTGTCACCTTGTGTGGCAGAGCCAAACTTGGGTAATGTCCAGCTGCTAGAGGAAGCAAAAGTCGTAACAAGGTTGTT
>New.CleanUp.ReferenceOTU9433 BFPool6.V9_71369
GTTGCTACCGATGACAGCTGGATAGAGCCATCAGGAGGCCAGGGCTTGCCCTGCCAAAATTGGGCAATGTTCAGGTGTTAGAGGAAGCAAAAGTCGTAACAAGGTTGTT
>New.CleanUp.ReferenceOTU7014 BFPool9.V9_4256065
GTTGCTACCGATGATCGCTGGATAGAGCCATCAGGAGGTCACAGAGCCATAGTGCTCACAGCCAAAATTGGGCAATGTCCAGTGTTTAGAGGAAGCAAAAGTCGTAACAAGGTTGTT
>New.CleanUp.ReferenceOTU6510 KenPool8.V9_9473481
GTTGCTACCGATGATAGCTGGATAGAACCATCAGGAGGTCACGCCACCCTTGGGTGGCTCAGCTGAAATTGGGTGATGTCCAGCTGTTAGAGGAAGCAAAAGTCGTAACAAGGTTGCT
>New.CleanUp.ReferenceOTU7829 BFPool9.V9_4249752
GTTGCTACCAATGATGGCTGAATAGATACATCAGGAGGTCCGTGTGGCTGGCTTGCCTGTCCACACGTCCAAAATGGGGTGATATCCTGTTGTTAGAGGAAGCAAAAGTCGTAACAAGGTT
>New.CleanUp.ReferenceOTU9856 BFPool2.V9_4337685
GTTGCTACCGACGAGAGCTGGATAGAGTCTCCCGGAGGCTGAAGCTCATGGCCAGCTCGACTGGTCAGCACACCAATGTCAGACAATGTCCAGTTCTTGGAGGAAGCAAAAGTCGTAACAAGGTTGTT
>New.CleanUp.ReferenceOTU566 KenPool5.V9_1277402
GTTGCTACCGATGAGAGCTGGATAGAGCCCTCCTGAGGCCAAAGCAGTCTGTGGGCAACTGCAGTCTTGCCCACCAAAGTTGGGCAATGTCCAGTTCTTAGAGGAAGCAAAAGTCGTAACAAGGTTGTT
>New.CleanUp.ReferenceOTU5827 AnRufPool3.V9_3281
GTTGCTACCGATGAGAGCTGGATAGAGCCCTCCTGAGGCCCAAGCCTGCTGTGGGCAACTGCAACCAGGTCCACCAAAGTTGGGCAATGTCCAGTTCTTAGAGGAAGCAAAAGTCGTAACAAGGTTGTT
>New.CleanUp.ReferenceOTU6466 KenPool7.V9_2726157
GTTGCTACCGATGGGAGCTGGATAGAGCCCTCCTGAGGCCGAAGCTGGAGCTTGTGGGAAACCATTGGCCTAGTGCACCAATGTTGGGCAATGTCCTGTTCCTAGAGGAAGCAAAAGTCGTAACAAGGTTATC
>New.ReferenceOTU85 KenPool5.V9_1284541
GTTGCTACCGATGGAAGCTTGATAGAGCCATCAGGAGACCTTGGCATGCCTCCGTGCTGCCATGTCAAAATCTGGCAATGTCCAGCTTCTAGAGGAAGCAAAAGTCGTAACAAGGTTGTT
>New.CleanUp.ReferenceOTU6309 BFPool6.V9_70544
GTTGCTACCGATGAGTGCTGGATAGAGCCATCAGGAGACCAGGGCTTGCCCTGCCGAAATTGGGCAATGTTCAGCTTTTAGAGGAAGCAAAAGTCGTAACAAGGTTGTT
>New.CleanUp.ReferenceOTU9324 BFPool7.V9_2600042
GTTGCTACCGATGAGAGCTGGGCAGAGTCATCAGGAGACAGTTACGCCTTCGGGCCACTATCAAAATTGGGCAATGCCTTCCTCTTAGAGGAAGCAAAAGTCGTAACAAGGTTGTT
>New.CleanUp.ReferenceOTU7897 BFPool7.V9_2607408
GTTGCTACCGATGAGAGCTGGGCAGAGTCATCAGGAGACAGTACGCTCCTTGCGAGCTACCATTGAAATTGGGCAATGCCCAGCTCTTAGAGGAAGCAAAAGTCGTAACAAGGTTGTT
>New.CleanUp.ReferenceOTU4355 BFPool8.V9_2531252
GTTGCTACTGATGAGAGCAGGGCAGAGTCATCAAGAGACAACAAACCCCTTGTGGGTTGCTATTGAAATTGGGCAATGCCCTGCTCTTAGAGGAAGCAAAAGTCGTAACAAGGCTGTC
>EF999899.1.2150 AnRufPool3.V9_34164
GTTGCTACCGATGAGAGCAAGGCAGAGTCATCAGGAGACGACTACCCCTCGGGGCTGTCATTGAAATTGGGCAATGCCCTGCTCTTAGAGGAAGCAAAAGTCGTAACAAGGTTGTT
>New.CleanUp.ReferenceOTU9004 AnRufPool3.V9_17189
GTTGCTACCGATGAGAGCCAGGCAGAGTCATCAGGAGACGACTACCCCTCGGGGCTGTCATTGAAATTGGGCAATGCCCTGCTCTTAGAGGAAGCAAAAGTCGTAACAAGGTTGTT
>New.CleanUp.ReferenceOTU5134 AnRufPool3.V9_774
GTTGCTACCGATGAGAGCAAGGCAGAGTCATCAGGAGACAACACCCCTCGTGGGCTGTTATTGAAATCGGGCAATGCCCTGCTCTTAGAGGAAGCAAAAGTCGTAACAAGGTTGTT
>New.CleanUp.ReferenceOTU5498 AnRufPool3.V9_18394
GTTGCTACCGATGAGAGCAAGGCAGAGTCATCAGGAGACAACACCCCTCGTGGGCTGTTATTGAAATCGGGCAATGCCCTGCTCTTAGAGGAAGTAAAAGTCGTAACAAGGTTTCC
>New.CleanUp.ReferenceOTU705 AnRufPool3.V9_560
GTTGCTACCGATGGCAGCAGAATAGAGTCATCAGGAGGCTCAGAGGATTCCATCCTCCAACCAAAATTGGACAATGTCCTGCTGCTAGAGGAAGCAAAAGTCGTAACAAGGTTGTT
>New.ReferenceOTU51 BFPool2.V9_4370712
GTTGCTACCGATGGCAGCTGGATAGAGCCATCAGGAGGCCCATGGGGTTTCCATGCCCCAAGCCAAAATTGGGCAATGTCCAGCTGCTAGAGGAAGCAAAAGTCGTAACAAGGTTGTT
>New.CleanUp.ReferenceOTU10875 AnRufPool3.V9_1539
GTTGCTACCGATGGCAGCTGGATAGAGCCATCAGGAGGCCCAAGGGGTTCTCACACCCCCAGCCAAAATTGGGCAATGTCCAGCTGCTAGAGGAAGCAAAAGTCGTAACAAGGTTGTT
>New.CleanUp.ReferenceOTU8155 KenPool5.V9_1277018
GTTGCTACCGATGGTAGCAGGATAGAGCCATCAGGAGACCCTTGTCACCCAGTGTGGCAGGGTTGAAATTGGGCAATGTCCTGCTGCTAGAGGAAGCAAAAGTCGTAACAAGGTTGTT
>FJ719634.1.2186 KenPool5.V9_1270409
GTTGCTACCGATGGCAGCAGGATAGAGCCATTAGGAGGCCCTTGCCACTCCTGTGGCAGGGCTGAAACTGGGCAATGTCCTGCTGCTAGAGGAAGCAAAAGTCGTAACAAGGTTGTT
>New.CleanUp.ReferenceOTU8991 BFPool3.V9_1740925
GTTGCTACCGATGGCAGCAGGATAGAGCCCTTAGGAGCCACTGGCAGCTATCAGCTGCAGTGGTGAAACTGGGCAATGTCCTGCTGCTAGAGGAAGCAAAAGTCGTAACAAGGTTGTT
>New.CleanUp.ReferenceOTU7925 BFPool7.V9_2587299
GTTGCTACCGATGGTAGCAGGATAGAGCCATCCGGAGGCCCTGGGGCGCCCCGCGCGCGGCCGGGCCGAAATCGGGCGATGTCCGGCTACTAGAGGAAGCAAAAGTCGTAACAAGGTTGTT
>New.CleanUp.ReferenceOTU10837 BFPool6.V9_69849
GTTGCTACCGATGGTAGCGGGATAGAGCCATCTGGAGACCTGGGCACCTCGCGTGTCCGGGTCGAACTCGGGCGATGTCCCACTGCTAGAGGAAGCAAAAGTCGTAACAAGGTTGTT
>New.CleanUp.ReferenceOTU2769 BFPool9.V9_4248548
TTTGCTACCTATTGTAGCGGAATAGAACCATCTGAAGACCTGGGCACCTCGCGTCTCCGGGTCGGACTCGGGCGATGTCCCGCTGCTAAAGGAAGCAAAATTCGTAACAAGGTTGTT
>DQ207591.1.2054 GNPool6.V9_4037837
GTTGTTTCCGATGGATGGCGAAATACAGGTTGTTGGACTGGCCCCGTGCCGGGAAGATAACCGATATTTAATCATTAGAGGAAGCAAAAGTCGTAACAAGGTAGCT
>AY753615.1.2122 KenPool5.V9_1283758
GTTGTTTCCGATGATGGTGCAATACAGGTGATCGGACAGATGAGTGTTTCACTCGTCCGAAAGTTCACCGATATTTCTTCAATAGAGGAAGCAAAAGTCGTAACAAGGTAGCT
>AY425023.1.2174 BFPool2.V9_4335328
GTTGTTTCCGATGATGGTGCAATGCAGGTGATCGGACAAGCGGAGATTCTGTCTCTGCTTGAAAGTTCACCGACATTTCTTCAATAGAGGAAGCAAAAGTCGTAACAAGGTAGCT
>AY753597.1.2086 IML26Rep1.V9_1089210
GTTGTTTCCGATGATGGCGCAATGCAGGTGATCGGACAAGCGGATGCTTGCATCTGCTCGGAAGTTCACCGACATTTCTTCAATAGAGGAAGCAAAAGTCGTAACAAGGTAGCT
>New.CleanUp.ReferenceOTU2937 BFPool11.V9_8140718
GTTGCTACCGATGGTGAAGGAACAGAGACATCCCGAGGCGAGTGCGGCCTGGCTGGGGCGACCCAGCCCAGGCGGAAGCCGAAATTGGCCAATGTTCCCTTGCTAGAGGAAGCAAAAGTCGTAACAAGGTTGCT
>New.CleanUp.ReferenceOTU1709 AnRufPool3.V9_191
GTTGCTACCGATGGTGAAGGAACAGAGACATCCCGAGGCGAGTGCGGCCTGGGTCTAGGCCCGGGCGGAAGCCGAAATTGGCCAATGTTCCCTTGCTAGAGGAAGCAAAAGTCGTAACAAGGTTGCT
>New.CleanUp.ReferenceOTU6316 BFPool12.V9_9555705
GTTGCTACCGATGGTGAAGGAACAGAGACATCCCGAGGCAAGTGCGGCCTGTGTCTAGGCCCGCGCGGAAGCCGAAATTGGCCAATGTTCCCTTGATAGGGGAAGCAAAAGTCGTAACAAGGTTGCT
>New.ReferenceOTU16 KenPool8.V9_9531586
GTTGCTACCGATGGCGAGAGGATAGAGACATCAGGAGGTGTGATTGAGCCCTCGGGCCCAACCAAGCCAAAATTGGCCGATGTTCTCTGGCTAGAGGAAGCAAAAGTCGTAACAAGGTTGCT
>ACDU01008455.29430.31173 GNPool8.V9_776062
GCTACTACCGATTGGATGGCTTAGTGAGATTTTTGGATTGTTGGGCGATTGCAGCAATGTGAACGCCCGACGAGAAATTACTCAAACTTGGTCATCTAGAGGAAGTAAAAGTCGTAACAAGGTTTCC
>New.CleanUp.ReferenceOTU7866 GNPool7.V9_6141238
GCTACTACCGATTGGATGGCTTAGTGAGATTTTTGGATTGTTGGGCGATTGCAGCCATGTGAACGCCCGACGAGAAATTACTCAAACTTGGTCATCTAGAGGAAGTAAAAGTCGTAACAAGGTTTCC
>EF023585.1.1800 GNPool3.V9_7501602
GCTACTACCGATTGAATGGCTTAGTGAGCTCTCTGGACTGTTGCGTGTTGGGGGCAACTCCGTCACGCAAACGGGAAGGAGATCAAACTTGATCATTTAGAGGAAGTAAAAGTCGTAACAAGGTTTCC
>EF024680.1.1789 IML30VRep2.V9_3291103
GCTACTACCGATTGAATGGCTTAGTGAGCTCTCTGGACTGTTGCGTGTTGGGGCAACTCAACACGCAAACGGGAAGGAGATCAAACTTGATCATTTAGAGGAAGTAAAAGTCGTAACAAGGTTTCC
>New.CleanUp.ReferenceOTU8372 IML30VRep2.V9_3273549
GCTACTACCGATTGAATGGCTTAGTGAGCTCTCTGGACTGTTGCGTGTTGGGGCAACTCAACACGCAAATGGGAAGGAGATCAAACTTGATCATTTAGAAGGTTTCC
>New.CleanUp.ReferenceOTU5261 IML30VRep2.V9_3285670
GCTACTACCGATGGATTATTTAGTGAGGTCTCTGGACTGTTGCGTGTTGGGGCAACTCAACACGCAAATGGGAAGGAGATCAAACTTGATCATTTAGAGGAAGTAAAAGTCGTAACAAGGTTTCC
>AJ514867.1.1767 Fd33Rep2.V9_580181
GCTACTACCGATTGAATGGCTTAGTGAGCTCTCTGGACTGTTGCGTGTTGGGGCAACTCAACACGCAAATGGGAAGGAGATCAAACTTGATCATTTAGAGGAAGTAAAAGTCGTAACAAGGTTTCC
>New.ReferenceOTU81 GNPool5.V9_5996583
GCTACTACCGATTGAATGAATTAGTGAGCTCCATGGATTGATGGTTTGAGGCGGTCTCCGTCTCTTGCTGTTGAGAAGTTGACCGAACTTGATGATTTAGAGGAAGTAAAAGTCGTAACAAGGTTTCC
>New.CleanUp.ReferenceOTU2981 BFPool1.V9_7567808
GCTACTACCGATGGATTATTTAGTGAGGTCTCTGGAGGCACACCTTCCGCGATTCCTTCGTGAGTTGCAGTTGACACGGCCGAAGTTGACCGAACTTGATGATTTAGAGGAAGTAAAAGTCTTCGTGACTTGTCGTAACAAAGTTTCC
>New.ReferenceOTU80 BFPool7.V9_2687894
ACACCATGGGAGTGGGTTGCAAAAGAAGTCAATAGCTTAACCTTTTGGAGGGCGTTGACCGAACTTGATGATTTAGAGGAAGTAAAAGTCGTAACAAGGTTTCC
>New.CleanUp.ReferenceOTU2222 BFPool12.V9_9571653
GCTGGTACCGATTGAATAATTTAGTGAGATTTTTGGAGGGTTTTTTTTTATTTATTTAAAAAAGAGCTCAAAATTGACCGAACTTGATGATTTAGAGGAAGTAAAAGTCGTAACAAGGTTTCC
>New.ReferenceOTU21 BFPool6.V9_80000
GCTGGTACCGATTGAATAATTTAGTGAGATTTTTGGAGGGTTTTTTCTTTTATTTTTTTTATAAAAGATGAAACCCAAAATTGATCAAACTTGATTATTTAGAGGAACCAAAAGTCGTAACAAGGTTTCC
>New.ReferenceOTU53 BFPool12.V9_9585375
GCTGGTACCGATTGAATAATTTAGTGAGATTTTTGGAGGGTTTTTTTTTATTTATTTAAAAAAGAGCTCAAAATTGATCAAACTTGATTATTTAGAGGAACCAAAAGTCGTAACAAGGTTTCC
>New.CleanUp.ReferenceOTU1408 BFPool6.V9_71971
GCTACTACCGATGGATTATTTAGTGAGATTTTTGGAGGGTTTTTTCTTTTATTTTTTTTATAAAAGATGAAACCCAAAATTGATCAAACTTGATTATTTAGAGGAACCAAAAGTCGTAACAAGGTTTCC
>New.CleanUp.ReferenceOTU6754 BFPool12.V9_9539616
GCTACTACCGATGGATTATTTAGTGAGATTTTTGGAGGGTTTTTTTTTATTTATTTAAAAAAGAGCTCAAAATTGATCAAACTTGATTATTTAGAGGAACCAAAAGTCGTAACAAGGTTTCC
>New.CleanUp.ReferenceOTU1139 BFPool12.V9_9548239
GCTGGTACCGATTGAATAATTTAGTGAGATGTTTGGAGGGTGTGATTTTTGGTTTTTTAAACTAAAAAACACGTCCAAAATTCATCAAACTTGATGATTTAGAGGAAGTAAAAGTCGTAACAAGGTTTCC
>New.ReferenceOTU18 NguossoRep2.V9_5346722
GCTACTACCGATTGAATGAATTAGTGAGCTCCATGGATTGGTGGTTTTTTGGCGTTCTGCGTCAGTAGCTACTGAGAAGTGGATCAAACTTGCTCATTTAGAGGAAGTAAAAGTCGTAACAAGGTTTCC
>New.ReferenceOTU37 GNPool7.V9_6132732
GCTACTACCGATTGAATGAATTAGTGAGCTCCATGGATTGGTGTCGGACGAAGCAATTCGCTCGATGTTGAGAAGTGGATCAAACTTGCTCATTTAGAGGAAGTAAAAGTCGTAACAAGGTTTCC
>New.ReferenceOTU64 GNPool6.V9_4039901
GCTACTACCGATTGAATGAATTAGTGAGCTCCATGGATTGATGGTTTGAGGCGGTCTCCGTCTCTTGCTGTTGAGAAGTGGATCAAACTTGCTCATTTAGAGGAAGTAAAAGTCGTAACAAGGTTTCC
>New.CleanUp.ReferenceOTU10876 GNPool8.V9_776807
GCTACTACCGATTGAATGACTTAGTGAGCTCCATGGATTGATGGTTTAAGGCGGTCTCCGTCTTCTGCTGTTGAGAAGTGGATCAAACTTGCTCATTTAGAGGAAGTAAAAGTCGTAACAAGGTTTCC
>New.CleanUp.ReferenceOTU954 GNPool7.V9_6134497
GCTACTACCGATTGAATGAATTAGTGAGCTTCATGGATTGGAGGCTTCAGGTGTTCTGCATCTGTTGCTTTTGAGAAGTGAATCAAACTTGCTCATTTAGAGGAAGTAAAAGTCGTAACAAGGTTTCC
>New.CleanUp.ReferenceOTU983 BFPool10.V9_5545745
GCTGCTACCGATTGAATGAATTAGTGAGCTTCACGGATTGACGGCCGAGGGGCAACTCTCGTGTCGCCGAGAAGTGAATCAAACTTGCTCATTTAGAGGAAGCAAAAGTCGTAACAAGGTCTCC
>New.CleanUp.ReferenceOTU10361 BFPool7.V9_2602966
GCTGCTACCGATTGAACGGATTAGTGAGCTTTACGGATTGCCTCCGAGTCTGGGGTCAAAACTTGGGCTCGGGGGCGAGAAGTGACACAAACTTGCTCGTTTAGAGGAAGCAAAAGTCGTAACAAGGTTTCC
>New.CleanUp.ReferenceOTU2593 GNPool1.V9_5881411
GCTACTACCGATTGAATGGATTAGTGAGCTTTACGGATTGATGCCAGTGGGGGCAACTCCGCTGGTGTCGAGAAGTAAAACAAACTTGCTCATTTAGAGGAAGTAAAAGTCGTAACAAGGTTTCC
>New.CleanUp.ReferenceOTU2971 GNPool7.V9_6132296
GCTACTACCGATTGAATGGATTAGTGAGCTTTACGGATTGATTCTAGAGGGGGCAACTCCTCTAGGACCGAGAAGTAAAACAAACTTGCTCATTTAGAGGAAGTAAAAGTCGTAACAAGGTTTCC
>New.CleanUp.ReferenceOTU2644 AnRufPool3.V9_4595
GCTACTACCGATTGAATGGCTTAGTGAGGTCCAGGGATTGTCGGGTTGGGTAGCAATACCTTTCTCGTCCGAGAACTGGAACAAACTTGATCATTTAGAGGAAGTAAAAGTCGTAACAAGGTTTCC
>New.CleanUp.ReferenceOTU7685 KenPool8.V9_9470966
GCTGCTACCGATTGAATGGCTTAGTGAGTTCCATGGATTCGCGGTCTTGCCGGGTTCGCTCGGCACTGGCCGTGGAGAAGTGGATCAAACTTGACTATTTAGAGGAAGCAAAAGTCGTAACAAGGTTTCC
>New.CleanUp.ReferenceOTU4771 KenPool7.V9_2723606
GCTACTACCGATTGAGTGGCTTAGTGAGGCCTTGGGATTCTGGTCTAGCTGGCAACAGTTGGTCTGGGAGAACTTGTCCAAACTTGGTCACTTAGAGGAAGTAAAAGTCGTAACAAGGTTTCC
>New.CleanUp.ReferenceOTU961 BFPool11.V9_8145831
GCTACTACCGATTGAATGGCTTAGTGAGGCTTTGGGATTCCGATCTTTGCAGCAATGTGAGATCTGGGAGAACTTATCCAAACTTGGTCATTTAGAGGAAGTAAAAGTCGTAACAAGGTTTCC
>New.CleanUp.ReferenceOTU8385 BFPool2.V9_4333470
GCTACTACCGATTGAATGGCTTAGTGAGACCTTGGGATTTGGACTCTGTCTGGCAACAGATCGGTGTCTGGAAAACTTGGTCAAACTTGGTCATTTAGAGGAAGTAAAAGTCGTAACAAGGTTTCC
>New.ReferenceOTU63 BFPool9.V9_4322701
GCTACTACCGATTGAATGGTTATAGTGAGCATATGGGATCAGTGGAATCGAGCTGGCAACAGCTCTTTTCTGCAGAGAACTATGGCAAACTAGGCTATTTAGAGGAAGTAAAAGTCGTAACAAGGTTTCC
>New.CleanUp.ReferenceOTU3816 BFPool9.V9_4246680
GCTACTACCGATTGAATGGTTATAGTGAGCATATGGGATCAGTAGAATTAGACTGGCAACAGTCTTTCTCTGCAGAGAACTATGGCAAACTAGGCTATTTAGAGGAAGTAAAAGTCGTAACAAGGTTTCC
>AB250156.1.1757 KenPool5.V9_1274145
GCTACTACCGATTGAATGGTTATAGTGAGCATATGGGATCCGCAGAATTTGACTGGCAACAGTCATTTTCTGCAGAGAACTATGGCAAACTAGGCTATTTAGAGGAAGTAAAAGTCGTAACAAGGTTTCC
>New.ReferenceOTU42 GNPool7.V9_6180831
GCTACTACCGATTGAATGGATTAGTGAGCTTGAGGGACTGGATCTTTGAAGGGCAACCTTCTTTGATCTGGAAACTCAAACAAACTTGCTCATTTAGAGGAAGTAAAAGTCGTAACAAGGTTTCC
>GU972175.1.1393 BFPool5.V9_2119560
GCTACTACCGATTGAATGGCTTAGTGAGCCTTTGGGATTGGCAGCTTGTACCGGCAACGGTAGCAGGCCGCTGAAAACTTAGGCAAACTTGGTCATTTAGAGGAAGTAAAAGTCGTAACAAGGTTTCT
>New.CleanUp.ReferenceOTU8161 BFPool6.V9_80515
GCTACTACCGATTGAATGGCTTAGTGAGCCTTTGGGATTGGCAGCTTGTACCGGCAACGGTAGCAGGCAGCCGAAAACTTAGGCAAACTTGGTCATTTAGAGGAAGTAAAAGTCGTAACAAGGTTTCT
>New.CleanUp.ReferenceOTU4068 GNPool7.V9_6147584
GCTACTACCGATTGAATGGCTTAATGAGACCTTGGGATTGGCGCCTGGGAGCCGGCAACGGCACTCGGATGCTGAGAACTTGTTCAAATTTGGTCATTTAGAGGAAGTAAAAGTCGTAACAAGGTTTCT
>AWXO01000069.4472.6260 BFPool6.V9_75343
GCTACTACCGATTGAATGGCTTAGTGAGGACTTGGGAGAGTACATCGGGGAGCCAGCAATGGCACCCTGACGGCTCAAACTCTTACAAACTTGGTCATTTAGAGGAAGTAAAAGTCGTAACAAGGTATCT
>AORR01011381.4044.5834 KenPool3.V9_2199528
GCTACTACCGATTGGCAGGCTTTTTGAGGCGTTCGGAGAGCCTATAAGGAGCTGGCAACAGCACCTTACTGGTTCAAAGTTCTACGAAAATGGTCTGCTAGAGGAAGTAAAAGTCGTAACAAGGTTTCC
>New.CleanUp.ReferenceOTU10333 KenPool4.V9_6426169
GCTACTACCGATCGACATGCTTTTTGAGGCGTTCGGAGAGCCTATAAGGAGCTGGAAACAGCACTTTACTGGTTCAAAGTTCTACGAAAATGGTTTGTTAGAGGAAGTAAAAGTCGTAACAAGGTTTCT
>New.CleanUp.ReferenceOTU3241 KenPool7.V9_2742329
GCTACTACCGATCGGCATGCTTTTTGAGGCGTTCAGAGAGCCTATAGGGAGCTGGAAACAGCACTCTACTGGTTCAAAGTTCTACGAAAATGGTTTGCTAGAGGAAGTAAAAGTCGTAACAAGGTTTCT
>New.CleanUp.ReferenceOTU905 GNPool8.V9_775069
GCTACTACCGATTGGCAGGCTTTTTGAGGCGTTCGGAGAGCCTATAAGGAGCTGGCAACAGCACCTTACTGGTTCAAAGTTCTACGAAAATGGTCTGCTAGAGGAAGTAAAAGTCGTAACAAGGTTTCT
>New.CleanUp.ReferenceOTU4575 BFPool5.V9_2128025
GCTACTACCGATTGAATGGCTTAGTGAGGCCTTCGGATCGGCGTCTGGGAGCTGGCAACGGCACCCGGATGCTGAGAAGTTGGACGAACTTGGTCATTTAGAGGAAGTAAAAGTCGTAACAAGGTTTTC
