# Supplementary material for: Comprehensive Ecological and Geographic Characterization of Eukaryotic and Prokaryotic Microbiomes in African Anopheles
Source: Front Microbiol. 2021 May 12;12:635772. doi: 10.3389/fmicb.2021.635772 (PMC8153677; doi:10.3389/fmicb.2021.635772)
Supplement: Supplementary Table 1 — Description of pooled larval samples used for 16S and 18S amplicon sequencing. [file Table_1.xlsx]

## Sheet: Sheet1
Supplementary Table1. Description of Pooled Larval Samples used for 16S and 18S amplicon sequencing
Field Samples									Sufficient Reads to Analyze for				Laboratory Colony Samples
Pool ID	Number of larvae in pool	Larval Site Description	Larval Pool Status	Larval Site Ecology	Country	Species (by Fanello)	Sub-location	2LA inversion		16S	18S		Pool ID	Number Larvae in Pool	16S	18S
BFPool 1	5	Mud brick pit	Semi-permanent	Arid-Savannah	Burkina Faso	An arabiensis		2La 2La			yes		An. stephensi
BFPool 2	5	Mud brick pit	Semi-permanent	Arid Savannah	Burkina Faso	An coluzzii		2La 2La			yes		Rep1	5	yes
BFPool 3	3	Mud brick pit	Semi-permanent	Arid Savannah	Burkina Faso	An gambiae		2La 2La			yes		Rep2	5	yes
BFPool 4	6	Mud brick pit	Semi-permanent	Arid Savannah	Burkina Faso	An coluzzii		2La 2La			yes		Ngousso
BFPool 5	6	Mud brick pit	Semi-permanent	Arid Savannah	Burkina Faso	An arabiensis		2La 2La			yes		Rep1	5	yes
BFPool 6	4	Puddle	Temporary	Arid Savannah	Burkina Faso	An coluzzii		2La 2La		yes	yes		Rep2	5	yes	yes
BFPool 7	3	Puddle	Temporary	Arid Savannah	Burkina Faso	An coluzzii		2La 2La		yes	yes		Mbita
BFPool 8	2	Puddle	Temporary	Arid Savannah	Burkina Faso	An arabiensis		2La 2La		yes	yes		Rep1	5	yes
BFPool 9	3	Puddle	Temporary	Arid Savannah	Burkina Faso	An coluzzii		2La 2La		yes	yes		Rep2	5	yes
BFPool 10	3	Puddle	Temporary	Arid-Savannah	Burkina Faso	An arabiensis		2La 2La		yes	yes		Fd03
BFPool 11	5	Pond	Permanent	Arid-Savannah	Burkina Faso	An arabiensis		2La 2La		yes	yes		Rep1	5	yes
BFPool 12	3	Pond	Permanent	Arid-Savannah	Burkina Faso	An coluzzii		2La 2La		yes	yes		Rep2	5	yes	yes
BFPool 13	2	Mud brick pit	Semi-permanent	Arid Savannah	Burkina Faso	UN/ND		2La 2La		*			Fd05			yes
BFPool 14	2	Mud brick pit	Semi-permanent	Arid Savannah	Burkina Faso	An arabiensis		2La 2La		yes	yes		Rep1	5	yes
BFPool 16	5	Mud brick pit	Semi-permanent	Arid Savannah	Burkina Faso	An arabiensis		2La 2La		yes			Rep2	5	yes	yes
AnRuf_Pool 1	2	Puddle	Temporary	Arid-Savannah	Burkina Faso	An rufipes		NA					Fd09
AnRuf_Pool 2	7	Mud brick pit	Semi-permanent	Arid-Savannah	Burkina Faso	An rufipes		NA		yes	yes		Rep1	5	yes
AnRuf_Pool 3	4	Mud brick pit	Semi-permanent	Arid-Savannah	Burkina Faso	An rufipes		NA			yes		Rep2	5	yes	yes
KENPool 1	6	Mud brick pit	Semi-permanent	Semi-forest	Kenya	An gambiae	Emutete	ND		yes	yes		Fd33
KENPool 2	6	Mud brick pit	Semi-permanent	Semi-forest	Kenya	An gambiae	Itumbu	ND		yes	yes		Rep1	5	yes
KENPool 3	5	Pond	Permanent	Semi-forest	Kenya	An gambiae	Ebusilaro	ND		yes	yes		Rep2	5	yes
KENPool 4	4	Puddle	Temporary	Semi-forest	Kenya	An gambiae	Emutete	ND		yes	yes		IML26
KENPool 5	8	Semi-permanent body of water	Semi-permanent	Semi-forest	Kenya	An gambiae	Itumbu	ND		yes	yes		Rep1	5	yes
KENPool 6	2	Semi-permanent body of water	Semi-permanent	Semi-forest	Kenya	An gambiae	Itumbu	ND		yes	yes		Rep2	5	yes
KENPool 7	6	Semi-permanent body of water	Semi-permanent	Semi-forest	Kenya	An gambiae	Ebusilaro	ND		yes	yes		IML29
KENPool 8	4	Puddle	Temporary	Semi-forest	Kenya	An gambiae	Emutete	ND		yes	yes		Rep1	5	yes
KENPool 9	2	Semi-permanent body of water	Semi-permanent	Semi-forest	Kenya	An gambiae	Itumbu	ND		yes	yes		Rep2	5	yes
KEN_Pool_Mac	4	Semi-permanent body of water	Semi-permanent	Semi-forest	Kenya	An maculipalpis	Emutete	NA		yes			IML30
KEN_Pool_UN	6	Semi-permanent body of water	Semi-permanent	Semi-forest	Kenya	UN/ND	Ebusilaro	NA					Rep1	5	yes
KEN_Pool_Fun	7	Pond	Permanent	Semi-forest	Kenya	An funestus	Itumbu	NA		yes			Rep2	5	yes
KEN_Pool_Mac2	4	Semi-permanent body of water	Semi-permanent	Semi-forest	Kenya	An maculipalpis	Emutete	NA		yes			IML30_2
GNPool 1	5	Semi-permanent body of water	Semi-permanent	Semi-forest	Guinea	An gambiae	Koraboh	2La 2La		yes	yes		Rep1	5	yes	yes
GNPool 2	8	Semi-permanent body of water	Semi-permanent	Semi-forest	Guinea	An gambiae	Koraboh	2La+ 2La+		yes	yes		Rep2	5	yes	yes
GNPool 3	5	Semi-permanent body of water	Semi-permanent	Semi-forest	Guinea	An gambiae	Koundara	2La 2La		yes	yes		IML69
GNPool 4	7	Semi-permanent body of water	Semi-permanent	Semi-forest	Guinea	An gambiae	Koundara	2La+ 2La+		yes	yes		Rep1	5	yes
GNPool 5	8	Semi-permanent body of water	Semi-permanent	Woody Savannah	Guinea	An gambiae	Toumani Oulena	2La 2La		yes	yes		Rep2	5	yes
GNPool 6	8	Semi-permanent body of water	Semi-permanent	Woody Savannah	Guinea	An gambiae	Toumani Oulena	2La 2La			yes
GNPool 7	6	Semi-permanent body of water	Semi-permanent	Arid Savannah	Guinea	An coluzzii	Takan	2La 2La		yes	yes
GNPool 8	6	Semi-permanent body of water	Semi-permanent	Arid Savannah	Guinea	An coluzzii	Takan	2La 2La		yes	yes
*Excluded as we could not reliably determined species
