# Supplementary material for: Comprehensive Ecological and Geographic Characterization of Eukaryotic and Prokaryotic Microbiomes in African Anopheles
Source: Front Microbiol. 2021 May 12;12:635772. doi: 10.3389/fmicb.2021.635772 (PMC8153677; doi:10.3389/fmicb.2021.635772)
Supplement: Supplementary Table 2 — Eukaryotic OTUs before application of the EPA. [file Table_2.xlsx]

## Sheet: TaxTable18S_otu
Supplementary Table 2. Eukaryotic OTUs before application of the EPA
OTU	Sample	Abundance	BarcodeSequence	LinkerPrimerSequence	ReversePrimer	Source	Country	Mosquito species	Sub.location	2La inversion	Larval Site Description	Larval Pool Status	Larval Site Ecology	Rank1	Rank2	Rank3	Rank4	Rank5	Rank6	Rank7
New.ReferenceOTU0	AnRufPool2	670	NA	GTGCCAGCMGCCGCGGTAA	GGACTACHVGGGTWTCTAAT	Field	Burkina	An.rufipes	Unknown	Not.applicable	mud brick pit	Semi-permanent	Arid Savannah	D_0__Eukaryota	D_1__SAR	D_2__Alveolata	D_3__Ciliophora	D_6__Oligohymenophorea	D_7__Peritrichia	D_8__Opisthonectidae sp. MD-2012
JF791104.1.1777	AnRufPool3	189	NA	GTGCCAGCMGCCGCGGTAA	GGACTACHVGGGTWTCTAAT	Field	Burkina	An.rufipes	Unknown	Not.applicable	mud brick pit	Semi-permanent	Arid Savannah	D_0__Eukaryota	D_1__DH147-EKD10	NA	NA	NA	NA	NA
New.CleanUp.ReferenceOTU4746	AnRufPool3	181	NA	GTGCCAGCMGCCGCGGTAA	GGACTACHVGGGTWTCTAAT	Field	Burkina	An.rufipes	Unknown	Not.applicable	mud brick pit	Semi-permanent	Arid Savannah	D_0__Eukaryota	D_1__Archaeplastida	D_2__Chloroplastida	D_3__Chlorophyta	D_4__Trebouxiophyceae	NA	NA
New.ReferenceOTU48	AnRufPool3	89	NA	GTGCCAGCMGCCGCGGTAA	GGACTACHVGGGTWTCTAAT	Field	Burkina	An.rufipes	Unknown	Not.applicable	mud brick pit	Semi-permanent	Arid Savannah	Unassigned	NA	NA	NA	NA	NA	NA
New.CleanUp.ReferenceOTU5134	AnRufPool3	69	NA	GTGCCAGCMGCCGCGGTAA	GGACTACHVGGGTWTCTAAT	Field	Burkina	An.rufipes	Unknown	Not.applicable	mud brick pit	Semi-permanent	Arid Savannah	D_0__Eukaryota	D_1__Excavata	D_2__Discoba	D_3__Discicristata	D_8__Euglenaceae	D_9__Trachelomonas	NA
New.CleanUp.ReferenceOTU7190	AnRufPool3	42	NA	GTGCCAGCMGCCGCGGTAA	GGACTACHVGGGTWTCTAAT	Field	Burkina	An.rufipes	Unknown	Not.applicable	mud brick pit	Semi-permanent	Arid Savannah	D_0__Eukaryota	D_1__SAR	D_2__Alveolata	D_3__Dinoflagellata	NA	NA	NA
New.CleanUp.ReferenceOTU2047	AnRufPool2	38	NA	GTGCCAGCMGCCGCGGTAA	GGACTACHVGGGTWTCTAAT	Field	Burkina	An.rufipes	Unknown	Not.applicable	mud brick pit	Semi-permanent	Arid Savannah	Unassigned	NA	NA	NA	NA	NA	NA
New.ReferenceOTU16	AnRufPool3	36	NA	GTGCCAGCMGCCGCGGTAA	GGACTACHVGGGTWTCTAAT	Field	Burkina	An.rufipes	Unknown	Not.applicable	mud brick pit	Semi-permanent	Arid Savannah	Unassigned	NA	NA	NA	NA	NA	NA
New.CleanUp.ReferenceOTU4037	AnRufPool2	35	NA	GTGCCAGCMGCCGCGGTAA	GGACTACHVGGGTWTCTAAT	Field	Burkina	An.rufipes	Unknown	Not.applicable	mud brick pit	Semi-permanent	Arid Savannah	Unassigned	NA	NA	NA	NA	NA	NA
New.ReferenceOTU67	AnRufPool2	29	NA	GTGCCAGCMGCCGCGGTAA	GGACTACHVGGGTWTCTAAT	Field	Burkina	An.rufipes	Unknown	Not.applicable	mud brick pit	Semi-permanent	Arid Savannah	Unassigned	NA	NA	NA	NA	NA	NA
AF368516.1.1858	AnRufPool3	16	NA	GTGCCAGCMGCCGCGGTAA	GGACTACHVGGGTWTCTAAT	Field	Burkina	An.rufipes	Unknown	Not.applicable	mud brick pit	Semi-permanent	Arid Savannah	D_0__Eukaryota	D_1__Opisthokonta	D_2__Nucletmycea	D_3__Fungi	D_7__Dothideomycetes	D_8__Capnodiales	NA
New.CleanUp.ReferenceOTU5420	AnRufPool3	14	NA	GTGCCAGCMGCCGCGGTAA	GGACTACHVGGGTWTCTAAT	Field	Burkina	An.rufipes	Unknown	Not.applicable	mud brick pit	Semi-permanent	Arid Savannah	Unassigned	NA	NA	NA	NA	NA	NA
New.CleanUp.ReferenceOTU7850	AnRufPool3	14	NA	GTGCCAGCMGCCGCGGTAA	GGACTACHVGGGTWTCTAAT	Field	Burkina	An.rufipes	Unknown	Not.applicable	mud brick pit	Semi-permanent	Arid Savannah	Unassigned	NA	NA	NA	NA	NA	NA
New.CleanUp.ReferenceOTU2008	AnRufPool3	13	NA	GTGCCAGCMGCCGCGGTAA	GGACTACHVGGGTWTCTAAT	Field	Burkina	An.rufipes	Unknown	Not.applicable	mud brick pit	Semi-permanent	Arid Savannah	Unassigned	NA	NA	NA	NA	NA	NA
JF791101.1.1777	AnRufPool3	12	NA	GTGCCAGCMGCCGCGGTAA	GGACTACHVGGGTWTCTAAT	Field	Burkina	An.rufipes	Unknown	Not.applicable	mud brick pit	Semi-permanent	Arid Savannah	D_0__Eukaryota	D_1__SAR	D_2__Alveolata	D_3__Dinoflagellata	D_5__Gymnodiniphycidae	D_6__Gyrodinium	NA
New.ReferenceOTU35	AnRufPool3	12	NA	GTGCCAGCMGCCGCGGTAA	GGACTACHVGGGTWTCTAAT	Field	Burkina	An.rufipes	Unknown	Not.applicable	mud brick pit	Semi-permanent	Arid Savannah	D_0__Eukaryota	NA	NA	NA	NA	NA	NA
U80057.1.1984	AnRufPool2	12	NA	GTGCCAGCMGCCGCGGTAA	GGACTACHVGGGTWTCTAAT	Field	Burkina	An.rufipes	Unknown	Not.applicable	mud brick pit	Semi-permanent	Arid Savannah	D_0__Eukaryota	D_1__Excavata	D_2__Discoba	D_3__Discicristata	D_5__Tetramitia	D_6__Naegleria	NA
AF396684.1.1780	AnRufPool3	11	NA	GTGCCAGCMGCCGCGGTAA	GGACTACHVGGGTWTCTAAT	Field	Burkina	An.rufipes	Unknown	Not.applicable	mud brick pit	Semi-permanent	Arid Savannah	D_0__Eukaryota	D_1__SAR	D_2__Stramenopiles	D_3__Peronosporomycetes	D_4__Aphanomyces	NA	NA
New.CleanUp.ReferenceOTU1003	AnRufPool3	11	NA	GTGCCAGCMGCCGCGGTAA	GGACTACHVGGGTWTCTAAT	Field	Burkina	An.rufipes	Unknown	Not.applicable	mud brick pit	Semi-permanent	Arid Savannah	D_0__Eukaryota	D_1__Opisthokonta	D_2__Nucletmycea	D_3__Fungi	D_7__Dothideomycetes	D_8__Pleosporales	NA
New.CleanUp.ReferenceOTU223	AnRufPool3	10	NA	GTGCCAGCMGCCGCGGTAA	GGACTACHVGGGTWTCTAAT	Field	Burkina	An.rufipes	Unknown	Not.applicable	mud brick pit	Semi-permanent	Arid Savannah	D_0__Eukaryota	D_1__Archaeplastida	D_2__Chloroplastida	D_3__Chlorophyta	D_4__Trebouxiophyceae	NA	NA
New.CleanUp.ReferenceOTU705	AnRufPool3	9	NA	GTGCCAGCMGCCGCGGTAA	GGACTACHVGGGTWTCTAAT	Field	Burkina	An.rufipes	Unknown	Not.applicable	mud brick pit	Semi-permanent	Arid Savannah	D_0__Eukaryota	D_1__Excavata	D_2__Discoba	D_3__Discicristata	D_8__Euglenaceae	D_9__Cryptoglena	D_10__Cryptoglena pigra
New.CleanUp.ReferenceOTU4746	AnRufPool2	8	NA	GTGCCAGCMGCCGCGGTAA	GGACTACHVGGGTWTCTAAT	Field	Burkina	An.rufipes	Unknown	Not.applicable	mud brick pit	Semi-permanent	Arid Savannah	D_0__Eukaryota	D_1__Archaeplastida	D_2__Chloroplastida	D_3__Chlorophyta	D_4__Trebouxiophyceae	NA	NA
New.CleanUp.ReferenceOTU5827	AnRufPool3	8	NA	GTGCCAGCMGCCGCGGTAA	GGACTACHVGGGTWTCTAAT	Field	Burkina	An.rufipes	Unknown	Not.applicable	mud brick pit	Semi-permanent	Arid Savannah	Unassigned	NA	NA	NA	NA	NA	NA
New.CleanUp.ReferenceOTU5934	AnRufPool3	8	NA	GTGCCAGCMGCCGCGGTAA	GGACTACHVGGGTWTCTAAT	Field	Burkina	An.rufipes	Unknown	Not.applicable	mud brick pit	Semi-permanent	Arid Savannah	Unassigned	NA	NA	NA	NA	NA	NA
New.CleanUp.ReferenceOTU9685	AnRufPool3	7	NA	GTGCCAGCMGCCGCGGTAA	GGACTACHVGGGTWTCTAAT	Field	Burkina	An.rufipes	Unknown	Not.applicable	mud brick pit	Semi-permanent	Arid Savannah	D_0__Eukaryota	D_1__Excavata	D_2__Discoba	D_3__Discicristata	D_8__Phacaceae	D_9__Phacus	D_10__Phacus pusillus
New.CleanUp.ReferenceOTU10875	AnRufPool3	6	NA	GTGCCAGCMGCCGCGGTAA	GGACTACHVGGGTWTCTAAT	Field	Burkina	An.rufipes	Unknown	Not.applicable	mud brick pit	Semi-permanent	Arid Savannah	Unassigned	NA	NA	NA	NA	NA	NA
New.CleanUp.ReferenceOTU1709	AnRufPool3	6	NA	GTGCCAGCMGCCGCGGTAA	GGACTACHVGGGTWTCTAAT	Field	Burkina	An.rufipes	Unknown	Not.applicable	mud brick pit	Semi-permanent	Arid Savannah	Unassigned	NA	NA	NA	NA	NA	NA
New.CleanUp.ReferenceOTU9210	AnRufPool3	6	NA	GTGCCAGCMGCCGCGGTAA	GGACTACHVGGGTWTCTAAT	Field	Burkina	An.rufipes	Unknown	Not.applicable	mud brick pit	Semi-permanent	Arid Savannah	D_0__Eukaryota	D_1__SAR	D_2__Stramenopiles	D_3__Ochrophyta	D_5__Chromulinales	D_6__Chrysamoeba	D_7__Chrysamoeba pyrenoidifera
JF791104.1.1777	AnRufPool2	5	NA	GTGCCAGCMGCCGCGGTAA	GGACTACHVGGGTWTCTAAT	Field	Burkina	An.rufipes	Unknown	Not.applicable	mud brick pit	Semi-permanent	Arid Savannah	D_0__Eukaryota	D_1__DH147-EKD10	NA	NA	NA	NA	NA
New.CleanUp.ReferenceOTU2644	AnRufPool3	5	NA	GTGCCAGCMGCCGCGGTAA	GGACTACHVGGGTWTCTAAT	Field	Burkina	An.rufipes	Unknown	Not.applicable	mud brick pit	Semi-permanent	Arid Savannah	D_0__Eukaryota	D_1__SAR	D_2__Rhizaria	D_3__Cercozoa	D_4__Cercomonadidae	D_5__Eocercomonas sp. HFCC 909	D_6__Eocercomonas sp. HFCC 909
New.CleanUp.ReferenceOTU5498	AnRufPool3	5	NA	GTGCCAGCMGCCGCGGTAA	GGACTACHVGGGTWTCTAAT	Field	Burkina	An.rufipes	Unknown	Not.applicable	mud brick pit	Semi-permanent	Arid Savannah	Unassigned	NA	NA	NA	NA	NA	NA
New.CleanUp.ReferenceOTU741	AnRufPool3	4	NA	GTGCCAGCMGCCGCGGTAA	GGACTACHVGGGTWTCTAAT	Field	Burkina	An.rufipes	Unknown	Not.applicable	mud brick pit	Semi-permanent	Arid Savannah	Unassigned	NA	NA	NA	NA	NA	NA
AC216185.114746.116545	AnRufPool3	3	NA	GTGCCAGCMGCCGCGGTAA	GGACTACHVGGGTWTCTAAT	Field	Burkina	An.rufipes	Unknown	Not.applicable	mud brick pit	Semi-permanent	Arid Savannah	D_0__Eukaryota	D_1__Archaeplastida	D_2__Chloroplastida	D_3__Charophyta	D_9__Magnoliophyta	D_10__Liliopsida	D_11__Zea mays
DQ140133.1.2238	AnRufPool3	3	NA	GTGCCAGCMGCCGCGGTAA	GGACTACHVGGGTWTCTAAT	Field	Burkina	An.rufipes	Unknown	Not.applicable	mud brick pit	Semi-permanent	Arid Savannah	D_0__Eukaryota	D_1__Excavata	D_2__Discoba	D_3__Discicristata	D_7__Euglenea	D_8__Strombomonas	NA
EF999899.1.2150	AnRufPool3	3	NA	GTGCCAGCMGCCGCGGTAA	GGACTACHVGGGTWTCTAAT	Field	Burkina	An.rufipes	Unknown	Not.applicable	mud brick pit	Semi-permanent	Arid Savannah	D_0__Eukaryota	D_1__Excavata	D_2__Discoba	D_3__Discicristata	D_8__Euglenaceae	D_9__Trachelomonas	NA
AY363958.1.1748	AnRufPool2	2	NA	GTGCCAGCMGCCGCGGTAA	GGACTACHVGGGTWTCTAAT	Field	Burkina	An.rufipes	Unknown	Not.applicable	mud brick pit	Semi-permanent	Arid Savannah	D_0__Eukaryota	D_1__Opisthokonta	D_2__Holozoa	D_3__Ichthyosporea	D_5__Pseudoperkinsidae	D_6__Anurofeca	D_7__Anurofeca sp. LAH-2003
New.CleanUp.ReferenceOTU4001	AnRufPool3	2	NA	GTGCCAGCMGCCGCGGTAA	GGACTACHVGGGTWTCTAAT	Field	Burkina	An.rufipes	Unknown	Not.applicable	mud brick pit	Semi-permanent	Arid Savannah	D_0__Eukaryota	D_1__SAR	D_2__Alveolata	D_3__Dinoflagellata	D_6__Suessiaceae	D_7__Pelagodinium	NA
New.CleanUp.ReferenceOTU4766	AnRufPool3	2	NA	GTGCCAGCMGCCGCGGTAA	GGACTACHVGGGTWTCTAAT	Field	Burkina	An.rufipes	Unknown	Not.applicable	mud brick pit	Semi-permanent	Arid Savannah	D_0__Eukaryota	D_1__SAR	D_2__Stramenopiles	D_3__Peronosporomycetes	D_4__Aphanomyces	NA	NA
New.CleanUp.ReferenceOTU9004	AnRufPool3	2	NA	GTGCCAGCMGCCGCGGTAA	GGACTACHVGGGTWTCTAAT	Field	Burkina	An.rufipes	Unknown	Not.applicable	mud brick pit	Semi-permanent	Arid Savannah	D_0__Eukaryota	D_1__Excavata	D_2__Discoba	D_3__Discicristata	D_8__Euglenaceae	D_9__Trachelomonas	NA
AY598635.1.1787	AnRufPool3	1	NA	GTGCCAGCMGCCGCGGTAA	GGACTACHVGGGTWTCTAAT	Field	Burkina	An.rufipes	Unknown	Not.applicable	mud brick pit	Semi-permanent	Arid Savannah	D_0__Eukaryota	D_1__SAR	D_2__Stramenopiles	D_3__Peronosporomycetes	NA	NA	NA
New.CleanUp.ReferenceOTU9118	AnRufPool2	1	NA	GTGCCAGCMGCCGCGGTAA	GGACTACHVGGGTWTCTAAT	Field	Burkina	An.rufipes	Unknown	Not.applicable	mud brick pit	Semi-permanent	Arid Savannah	D_0__Eukaryota	D_1__Opisthokonta	D_2__Holozoa	D_3__Ichthyosporea	D_5__Pseudoperkinsidae	D_6__Anurofeca	D_7__Anurofeca sp. LAH-2003
New.ReferenceOTU7	AnRufPool3	1	NA	GTGCCAGCMGCCGCGGTAA	GGACTACHVGGGTWTCTAAT	Field	Burkina	An.rufipes	Unknown	Not.applicable	mud brick pit	Semi-permanent	Arid Savannah	D_0__Eukaryota	D_1__SAR	D_2__Alveolata	D_3__Dinoflagellata	NA	NA	NA
AAGI01000484.6.1616	AnRufPool2	0	NA	GTGCCAGCMGCCGCGGTAA	GGACTACHVGGGTWTCTAAT	Field	Burkina	An.rufipes	Unknown	Not.applicable	mud brick pit	Semi-permanent	Arid Savannah	D_0__Eukaryota	D_1__Opisthokonta	D_2__Nucletmycea	D_3__Fungi	NA	NA	NA
AAGI01000484.6.1616	AnRufPool3	0	NA	GTGCCAGCMGCCGCGGTAA	GGACTACHVGGGTWTCTAAT	Field	Burkina	An.rufipes	Unknown	Not.applicable	mud brick pit	Semi-permanent	Arid Savannah	D_0__Eukaryota	D_1__Opisthokonta	D_2__Nucletmycea	D_3__Fungi	NA	NA	NA
AARH02005631.286463.288238	AnRufPool2	0	NA	GTGCCAGCMGCCGCGGTAA	GGACTACHVGGGTWTCTAAT	Field	Burkina	An.rufipes	Unknown	Not.applicable	mud brick pit	Semi-permanent	Arid Savannah	D_0__Eukaryota	D_1__Archaeplastida	D_2__Chloroplastida	D_3__Charophyta	D_9__Magnoliophyta	D_10__Malpighiales	D_11__Populus trichocarpa (black cottonwood)
AARH02005631.286463.288238	AnRufPool3	0	NA	GTGCCAGCMGCCGCGGTAA	GGACTACHVGGGTWTCTAAT	Field	Burkina	An.rufipes	Unknown	Not.applicable	mud brick pit	Semi-permanent	Arid Savannah	D_0__Eukaryota	D_1__Archaeplastida	D_2__Chloroplastida	D_3__Charophyta	D_9__Magnoliophyta	D_10__Malpighiales	D_11__Populus trichocarpa (black cottonwood)
AATU01003063.97267.99065	AnRufPool2	0	NA	GTGCCAGCMGCCGCGGTAA	GGACTACHVGGGTWTCTAAT	Field	Burkina	An.rufipes	Unknown	Not.applicable	mud brick pit	Semi-permanent	Arid Savannah	D_0__Eukaryota	D_1__SAR	D_2__Stramenopiles	D_3__Peronosporomycetes	D_4__Phytophthora	NA	NA
AATU01003063.97267.99065	AnRufPool3	0	NA	GTGCCAGCMGCCGCGGTAA	GGACTACHVGGGTWTCTAAT	Field	Burkina	An.rufipes	Unknown	Not.applicable	mud brick pit	Semi-permanent	Arid Savannah	D_0__Eukaryota	D_1__SAR	D_2__Stramenopiles	D_3__Peronosporomycetes	D_4__Phytophthora	NA	NA
AAXH01001352.48.1846	AnRufPool2	0	NA	GTGCCAGCMGCCGCGGTAA	GGACTACHVGGGTWTCTAAT	Field	Burkina	An.rufipes	Unknown	Not.applicable	mud brick pit	Semi-permanent	Arid Savannah	D_0__Eukaryota	D_1__Opisthokonta	D_2__Nucletmycea	D_3__Fungi	NA	NA	NA
AAXH01001352.48.1846	AnRufPool3	0	NA	GTGCCAGCMGCCGCGGTAA	GGACTACHVGGGTWTCTAAT	Field	Burkina	An.rufipes	Unknown	Not.applicable	mud brick pit	Semi-permanent	Arid Savannah	D_0__Eukaryota	D_1__Opisthokonta	D_2__Nucletmycea	D_3__Fungi	NA	NA	NA
AAZN01000374.5065.6615	AnRufPool2	0	NA	GTGCCAGCMGCCGCGGTAA	GGACTACHVGGGTWTCTAAT	Field	Burkina	An.rufipes	Unknown	Not.applicable	mud brick pit	Semi-permanent	Arid Savannah	D_0__Eukaryota	D_1__Opisthokonta	D_2__Nucletmycea	D_3__Fungi	D_9__Saccharomycetaceae	NA	NA
AAZN01000374.5065.6615	AnRufPool3	0	NA	GTGCCAGCMGCCGCGGTAA	GGACTACHVGGGTWTCTAAT	Field	Burkina	An.rufipes	Unknown	Not.applicable	mud brick pit	Semi-permanent	Arid Savannah	D_0__Eukaryota	D_1__Opisthokonta	D_2__Nucletmycea	D_3__Fungi	D_9__Saccharomycetaceae	NA	NA
AB012953.1.2388	AnRufPool2	0	NA	GTGCCAGCMGCCGCGGTAA	GGACTACHVGGGTWTCTAAT	Field	Burkina	An.rufipes	Unknown	Not.applicable	mud brick pit	Semi-permanent	Arid Savannah	D_0__Eukaryota	D_1__Opisthokonta	D_2__Nucletmycea	D_3__Fungi	NA	NA	NA
AB012953.1.2388	AnRufPool3	0	NA	GTGCCAGCMGCCGCGGTAA	GGACTACHVGGGTWTCTAAT	Field	Burkina	An.rufipes	Unknown	Not.applicable	mud brick pit	Semi-permanent	Arid Savannah	D_0__Eukaryota	D_1__Opisthokonta	D_2__Nucletmycea	D_3__Fungi	NA	NA	NA
AB032629.1.1782	AnRufPool2	0	NA	GTGCCAGCMGCCGCGGTAA	GGACTACHVGGGTWTCTAAT	Field	Burkina	An.rufipes	Unknown	Not.applicable	mud brick pit	Semi-permanent	Arid Savannah	D_0__Eukaryota	D_1__Opisthokonta	D_2__Nucletmycea	D_3__Fungi	NA	NA	NA
AB032629.1.1782	AnRufPool3	0	NA	GTGCCAGCMGCCGCGGTAA	GGACTACHVGGGTWTCTAAT	Field	Burkina	An.rufipes	Unknown	Not.applicable	mud brick pit	Semi-permanent	Arid Savannah	D_0__Eukaryota	D_1__Opisthokonta	D_2__Nucletmycea	D_3__Fungi	NA	NA	NA
AB212094.1.1762	AnRufPool2	0	NA	GTGCCAGCMGCCGCGGTAA	GGACTACHVGGGTWTCTAAT	Field	Burkina	An.rufipes	Unknown	Not.applicable	mud brick pit	Semi-permanent	Arid Savannah	D_0__Eukaryota	D_1__Archaeplastida	D_2__Chloroplastida	D_3__Chlorophyta	D_4__Chlorophyceae	NA	NA
AB212094.1.1762	AnRufPool3	0	NA	GTGCCAGCMGCCGCGGTAA	GGACTACHVGGGTWTCTAAT	Field	Burkina	An.rufipes	Unknown	Not.applicable	mud brick pit	Semi-permanent	Arid Savannah	D_0__Eukaryota	D_1__Archaeplastida	D_2__Chloroplastida	D_3__Chlorophyta	D_4__Chlorophyceae	NA	NA
AB218715.1.1744	AnRufPool2	0	NA	GTGCCAGCMGCCGCGGTAA	GGACTACHVGGGTWTCTAAT	Field	Burkina	An.rufipes	Unknown	Not.applicable	mud brick pit	Semi-permanent	Arid Savannah	D_0__Eukaryota	D_1__Archaeplastida	D_2__Chloroplastida	D_3__Chlorophyta	D_4__Chlorophyceae	NA	NA
AB218715.1.1744	AnRufPool3	0	NA	GTGCCAGCMGCCGCGGTAA	GGACTACHVGGGTWTCTAAT	Field	Burkina	An.rufipes	Unknown	Not.applicable	mud brick pit	Semi-permanent	Arid Savannah	D_0__Eukaryota	D_1__Archaeplastida	D_2__Chloroplastida	D_3__Chlorophyta	D_4__Chlorophyceae	NA	NA
AB250156.1.1757	AnRufPool3	0	NA	GTGCCAGCMGCCGCGGTAA	GGACTACHVGGGTWTCTAAT	Field	Burkina	An.rufipes	Unknown	Not.applicable	mud brick pit	Semi-permanent	Arid Savannah	D_0__Eukaryota	D_1__Opisthokonta	D_2__Nucletmycea	D_3__Fungi	D_8__Mucoraceae	D_9__Rhizopus	NA
AB250156.1.1757	AnRufPool2	0	NA	GTGCCAGCMGCCGCGGTAA	GGACTACHVGGGTWTCTAAT	Field	Burkina	An.rufipes	Unknown	Not.applicable	mud brick pit	Semi-permanent	Arid Savannah	D_0__Eukaryota	D_1__Opisthokonta	D_2__Nucletmycea	D_3__Fungi	D_8__Mucoraceae	D_9__Rhizopus	NA
AB520722.1.1702	AnRufPool3	0	NA	GTGCCAGCMGCCGCGGTAA	GGACTACHVGGGTWTCTAAT	Field	Burkina	An.rufipes	Unknown	Not.applicable	mud brick pit	Semi-permanent	Arid Savannah	D_0__Eukaryota	D_1__Amoebozoa	D_2__Tubulinea	D_3__Arcellinida	D_4__Echinamoebida	D_5__Echinamoeba	D_6__uncultured Euamoebida
AB520722.1.1702	AnRufPool2	0	NA	GTGCCAGCMGCCGCGGTAA	GGACTACHVGGGTWTCTAAT	Field	Burkina	An.rufipes	Unknown	Not.applicable	mud brick pit	Semi-permanent	Arid Savannah	D_0__Eukaryota	D_1__Amoebozoa	D_2__Tubulinea	D_3__Arcellinida	D_4__Echinamoebida	D_5__Echinamoeba	D_6__uncultured Euamoebida
AB520726.1.1662	AnRufPool2	0	NA	GTGCCAGCMGCCGCGGTAA	GGACTACHVGGGTWTCTAAT	Field	Burkina	An.rufipes	Unknown	Not.applicable	mud brick pit	Semi-permanent	Arid Savannah	D_0__Eukaryota	D_1__SAR	D_2__Stramenopiles	D_3__Ochrophyta	D_5__Ochromonadales	D_6__Ochromonas	NA
AB520726.1.1662	AnRufPool3	0	NA	GTGCCAGCMGCCGCGGTAA	GGACTACHVGGGTWTCTAAT	Field	Burkina	An.rufipes	Unknown	Not.applicable	mud brick pit	Semi-permanent	Arid Savannah	D_0__Eukaryota	D_1__SAR	D_2__Stramenopiles	D_3__Ochrophyta	D_5__Ochromonadales	D_6__Ochromonas	NA
AB727552.1.1775	AnRufPool3	0	NA	GTGCCAGCMGCCGCGGTAA	GGACTACHVGGGTWTCTAAT	Field	Burkina	An.rufipes	Unknown	Not.applicable	mud brick pit	Semi-permanent	Arid Savannah	D_0__Eukaryota	D_1__Archaeplastida	D_2__Chloroplastida	D_3__Chlorophyta	NA	NA	NA
AB727552.1.1775	AnRufPool2	0	NA	GTGCCAGCMGCCGCGGTAA	GGACTACHVGGGTWTCTAAT	Field	Burkina	An.rufipes	Unknown	Not.applicable	mud brick pit	Semi-permanent	Arid Savannah	D_0__Eukaryota	D_1__Archaeplastida	D_2__Chloroplastida	D_3__Chlorophyta	NA	NA	NA
AB749076.1.1661	AnRufPool3	0	NA	GTGCCAGCMGCCGCGGTAA	GGACTACHVGGGTWTCTAAT	Field	Burkina	An.rufipes	Unknown	Not.applicable	mud brick pit	Semi-permanent	Arid Savannah	D_0__Eukaryota	D_1__SAR	D_2__Stramenopiles	D_3__Ochrophyta	D_4__Chrysophyceae	D_5__TKR07M.92	NA
AB749076.1.1661	AnRufPool2	0	NA	GTGCCAGCMGCCGCGGTAA	GGACTACHVGGGTWTCTAAT	Field	Burkina	An.rufipes	Unknown	Not.applicable	mud brick pit	Semi-permanent	Arid Savannah	D_0__Eukaryota	D_1__SAR	D_2__Stramenopiles	D_3__Ochrophyta	D_4__Chrysophyceae	D_5__TKR07M.92	NA
AB749085.1.1671	AnRufPool3	0	NA	GTGCCAGCMGCCGCGGTAA	GGACTACHVGGGTWTCTAAT	Field	Burkina	An.rufipes	Unknown	Not.applicable	mud brick pit	Semi-permanent	Arid Savannah	D_0__Eukaryota	D_1__SAR	D_2__Stramenopiles	D_3__Ochrophyta	D_4__Chrysophyceae	D_5__LG07-07	D_6__uncultured chrysophyte
AB749085.1.1671	AnRufPool2	0	NA	GTGCCAGCMGCCGCGGTAA	GGACTACHVGGGTWTCTAAT	Field	Burkina	An.rufipes	Unknown	Not.applicable	mud brick pit	Semi-permanent	Arid Savannah	D_0__Eukaryota	D_1__SAR	D_2__Stramenopiles	D_3__Ochrophyta	D_4__Chrysophyceae	D_5__LG07-07	D_6__uncultured chrysophyte
AC216185.114746.116545	AnRufPool2	0	NA	GTGCCAGCMGCCGCGGTAA	GGACTACHVGGGTWTCTAAT	Field	Burkina	An.rufipes	Unknown	Not.applicable	mud brick pit	Semi-permanent	Arid Savannah	D_0__Eukaryota	D_1__Archaeplastida	D_2__Chloroplastida	D_3__Charophyta	D_9__Magnoliophyta	D_10__Liliopsida	D_11__Zea mays
AC241294.94048.95850	AnRufPool3	0	NA	GTGCCAGCMGCCGCGGTAA	GGACTACHVGGGTWTCTAAT	Field	Burkina	An.rufipes	Unknown	Not.applicable	mud brick pit	Semi-permanent	Arid Savannah	D_0__Eukaryota	D_1__Archaeplastida	D_2__Chloroplastida	D_3__Charophyta	D_9__Coniferophyta	D_10__Coniferales	D_11__Pinus taeda (loblolly pine)
AC241294.94048.95850	AnRufPool2	0	NA	GTGCCAGCMGCCGCGGTAA	GGACTACHVGGGTWTCTAAT	Field	Burkina	An.rufipes	Unknown	Not.applicable	mud brick pit	Semi-permanent	Arid Savannah	D_0__Eukaryota	D_1__Archaeplastida	D_2__Chloroplastida	D_3__Charophyta	D_9__Coniferophyta	D_10__Coniferales	D_11__Pinus taeda (loblolly pine)
ACDU01008455.29430.31173	AnRufPool2	0	NA	GTGCCAGCMGCCGCGGTAA	GGACTACHVGGGTWTCTAAT	Field	Burkina	An.rufipes	Unknown	Not.applicable	mud brick pit	Semi-permanent	Arid Savannah	D_0__Eukaryota	D_1__Opisthokonta	D_2__Nucletmycea	D_3__Fungi	D_8__Blastocladiaceae	NA	NA
ACDU01008455.29430.31173	AnRufPool3	0	NA	GTGCCAGCMGCCGCGGTAA	GGACTACHVGGGTWTCTAAT	Field	Burkina	An.rufipes	Unknown	Not.applicable	mud brick pit	Semi-permanent	Arid Savannah	D_0__Eukaryota	D_1__Opisthokonta	D_2__Nucletmycea	D_3__Fungi	D_8__Blastocladiaceae	NA	NA
ACFW01000043.1900610.1902399	AnRufPool3	0	NA	GTGCCAGCMGCCGCGGTAA	GGACTACHVGGGTWTCTAAT	Field	Burkina	An.rufipes	Unknown	Not.applicable	mud brick pit	Semi-permanent	Arid Savannah	D_0__Eukaryota	D_1__Opisthokonta	D_2__Nucletmycea	D_3__Fungi	D_7__Eurotiomycetes	NA	NA
ACFW01000043.1900610.1902399	AnRufPool2	0	NA	GTGCCAGCMGCCGCGGTAA	GGACTACHVGGGTWTCTAAT	Field	Burkina	An.rufipes	Unknown	Not.applicable	mud brick pit	Semi-permanent	Arid Savannah	D_0__Eukaryota	D_1__Opisthokonta	D_2__Nucletmycea	D_3__Fungi	D_7__Eurotiomycetes	NA	NA
ACJE01000015.676059.677275	AnRufPool2	0	NA	GTGCCAGCMGCCGCGGTAA	GGACTACHVGGGTWTCTAAT	Field	Burkina	An.rufipes	Unknown	Not.applicable	mud brick pit	Semi-permanent	Arid Savannah	D_0__Eukaryota	D_1__Opisthokonta	D_2__Nucletmycea	D_3__Fungi	D_9__Trichocomaceae	D_10__Aspergillus	NA
ACJE01000015.676059.677275	AnRufPool3	0	NA	GTGCCAGCMGCCGCGGTAA	GGACTACHVGGGTWTCTAAT	Field	Burkina	An.rufipes	Unknown	Not.applicable	mud brick pit	Semi-permanent	Arid Savannah	D_0__Eukaryota	D_1__Opisthokonta	D_2__Nucletmycea	D_3__Fungi	D_9__Trichocomaceae	D_10__Aspergillus	NA
ACUP01007498.9215.11012	AnRufPool3	0	NA	GTGCCAGCMGCCGCGGTAA	GGACTACHVGGGTWTCTAAT	Field	Burkina	An.rufipes	Unknown	Not.applicable	mud brick pit	Semi-permanent	Arid Savannah	D_0__Eukaryota	D_1__Archaeplastida	D_2__Chloroplastida	D_3__Charophyta	NA	NA	NA
ACUP01007498.9215.11012	AnRufPool2	0	NA	GTGCCAGCMGCCGCGGTAA	GGACTACHVGGGTWTCTAAT	Field	Burkina	An.rufipes	Unknown	Not.applicable	mud brick pit	Semi-permanent	Arid Savannah	D_0__Eukaryota	D_1__Archaeplastida	D_2__Chloroplastida	D_3__Charophyta	NA	NA	NA
AENI01006935.12673.13937	AnRufPool2	0	NA	GTGCCAGCMGCCGCGGTAA	GGACTACHVGGGTWTCTAAT	Field	Burkina	An.rufipes	Unknown	Not.applicable	mud brick pit	Semi-permanent	Arid Savannah	D_0__Eukaryota	D_1__Archaeplastida	D_2__Chloroplastida	D_3__Charophyta	D_9__Magnoliophyta	D_10__Brassicales	NA
AENI01006935.12673.13937	AnRufPool3	0	NA	GTGCCAGCMGCCGCGGTAA	GGACTACHVGGGTWTCTAAT	Field	Burkina	An.rufipes	Unknown	Not.applicable	mud brick pit	Semi-permanent	Arid Savannah	D_0__Eukaryota	D_1__Archaeplastida	D_2__Chloroplastida	D_3__Charophyta	D_9__Magnoliophyta	D_10__Brassicales	NA
AF023707.1.1812	AnRufPool2	0	NA	GTGCCAGCMGCCGCGGTAA	GGACTACHVGGGTWTCTAAT	Field	Burkina	An.rufipes	Unknown	Not.applicable	mud brick pit	Semi-permanent	Arid Savannah	D_0__Eukaryota	D_1__Archaeplastida	D_2__Chloroplastida	NA	NA	NA	NA
AF023707.1.1812	AnRufPool3	0	NA	GTGCCAGCMGCCGCGGTAA	GGACTACHVGGGTWTCTAAT	Field	Burkina	An.rufipes	Unknown	Not.applicable	mud brick pit	Semi-permanent	Arid Savannah	D_0__Eukaryota	D_1__Archaeplastida	D_2__Chloroplastida	NA	NA	NA	NA
AF245253.1.1768	AnRufPool2	0	NA	GTGCCAGCMGCCGCGGTAA	GGACTACHVGGGTWTCTAAT	Field	Burkina	An.rufipes	Unknown	Not.applicable	mud brick pit	Semi-permanent	Arid Savannah	D_0__Eukaryota	D_1__Opisthokonta	D_2__Nucletmycea	D_3__Fungi	NA	NA	NA
AF245253.1.1768	AnRufPool3	0	NA	GTGCCAGCMGCCGCGGTAA	GGACTACHVGGGTWTCTAAT	Field	Burkina	An.rufipes	Unknown	Not.applicable	mud brick pit	Semi-permanent	Arid Savannah	D_0__Eukaryota	D_1__Opisthokonta	D_2__Nucletmycea	D_3__Fungi	NA	NA	NA
AF274280.1.1755	AnRufPool2	0	NA	GTGCCAGCMGCCGCGGTAA	GGACTACHVGGGTWTCTAAT	Field	Burkina	An.rufipes	Unknown	Not.applicable	mud brick pit	Semi-permanent	Arid Savannah	D_0__Eukaryota	D_1__SAR	D_2__Alveolata	D_3__Dinoflagellata	D_6__Peridiniales	D_7__Peridinium	NA
AF274280.1.1755	AnRufPool3	0	NA	GTGCCAGCMGCCGCGGTAA	GGACTACHVGGGTWTCTAAT	Field	Burkina	An.rufipes	Unknown	Not.applicable	mud brick pit	Semi-permanent	Arid Savannah	D_0__Eukaryota	D_1__SAR	D_2__Alveolata	D_3__Dinoflagellata	D_6__Peridiniales	D_7__Peridinium	NA
AF292092.1.1608	AnRufPool2	0	NA	GTGCCAGCMGCCGCGGTAA	GGACTACHVGGGTWTCTAAT	Field	Burkina	An.rufipes	Unknown	Not.applicable	mud brick pit	Semi-permanent	Arid Savannah	D_0__Eukaryota	D_1__Opisthokonta	D_2__Nucletmycea	D_3__Fungi	D_7__Dothideomycetes	D_8__Pleosporales	NA
AF292092.1.1608	AnRufPool3	0	NA	GTGCCAGCMGCCGCGGTAA	GGACTACHVGGGTWTCTAAT	Field	Burkina	An.rufipes	Unknown	Not.applicable	mud brick pit	Semi-permanent	Arid Savannah	D_0__Eukaryota	D_1__Opisthokonta	D_2__Nucletmycea	D_3__Fungi	D_7__Dothideomycetes	D_8__Pleosporales	NA
AF304465.1.2101	AnRufPool2	0	NA	GTGCCAGCMGCCGCGGTAA	GGACTACHVGGGTWTCTAAT	Field	Burkina	An.rufipes	Unknown	Not.applicable	mud brick pit	Semi-permanent	Arid Savannah	D_0__Eukaryota	D_1__SAR	D_2__Stramenopiles	D_3__Labyrinthulomycetes	D_4__Incertae Sedis	D_5__Diplophrys sp. ATCC_50360	D_6__Diplophrys sp. ATCC_50360
AF304465.1.2101	AnRufPool3	0	NA	GTGCCAGCMGCCGCGGTAA	GGACTACHVGGGTWTCTAAT	Field	Burkina	An.rufipes	Unknown	Not.applicable	mud brick pit	Semi-permanent	Arid Savannah	D_0__Eukaryota	D_1__SAR	D_2__Stramenopiles	D_3__Labyrinthulomycetes	D_4__Incertae Sedis	D_5__Diplophrys sp. ATCC_50360	D_6__Diplophrys sp. ATCC_50360
AF368516.1.1858	AnRufPool2	0	NA	GTGCCAGCMGCCGCGGTAA	GGACTACHVGGGTWTCTAAT	Field	Burkina	An.rufipes	Unknown	Not.applicable	mud brick pit	Semi-permanent	Arid Savannah	D_0__Eukaryota	D_1__Opisthokonta	D_2__Nucletmycea	D_3__Fungi	D_7__Dothideomycetes	D_8__Capnodiales	NA
AF396684.1.1780	AnRufPool2	0	NA	GTGCCAGCMGCCGCGGTAA	GGACTACHVGGGTWTCTAAT	Field	Burkina	An.rufipes	Unknown	Not.applicable	mud brick pit	Semi-permanent	Arid Savannah	D_0__Eukaryota	D_1__SAR	D_2__Stramenopiles	D_3__Peronosporomycetes	D_4__Aphanomyces	NA	NA
AF401527.1.1746	AnRufPool2	0	NA	GTGCCAGCMGCCGCGGTAA	GGACTACHVGGGTWTCTAAT	Field	Burkina	An.rufipes	Unknown	Not.applicable	mud brick pit	Semi-permanent	Arid Savannah	D_0__Eukaryota	D_1__SAR	D_2__Alveolata	D_3__Ciliophora	D_7__Peritrichia	D_8__Epistylis	NA
AF401527.1.1746	AnRufPool3	0	NA	GTGCCAGCMGCCGCGGTAA	GGACTACHVGGGTWTCTAAT	Field	Burkina	An.rufipes	Unknown	Not.applicable	mud brick pit	Semi-permanent	Arid Savannah	D_0__Eukaryota	D_1__SAR	D_2__Alveolata	D_3__Ciliophora	D_7__Peritrichia	D_8__Epistylis	NA
AF484686.1.2132	AnRufPool3	0	NA	GTGCCAGCMGCCGCGGTAA	GGACTACHVGGGTWTCTAAT	Field	Burkina	An.rufipes	Unknown	Not.applicable	mud brick pit	Semi-permanent	Arid Savannah	D_0__Eukaryota	D_1__Opisthokonta	D_2__Nucletmycea	D_3__Discicristoidea	D_5__Nucleariidae	D_6__Nuclearia	NA
AF484686.1.2132	AnRufPool2	0	NA	GTGCCAGCMGCCGCGGTAA	GGACTACHVGGGTWTCTAAT	Field	Burkina	An.rufipes	Unknown	Not.applicable	mud brick pit	Semi-permanent	Arid Savannah	D_0__Eukaryota	D_1__Opisthokonta	D_2__Nucletmycea	D_3__Discicristoidea	D_5__Nucleariidae	D_6__Nuclearia	NA
AGNK01004045.34055.35850	AnRufPool3	0	NA	GTGCCAGCMGCCGCGGTAA	GGACTACHVGGGTWTCTAAT	Field	Burkina	An.rufipes	Unknown	Not.applicable	mud brick pit	Semi-permanent	Arid Savannah	D_0__Eukaryota	D_1__Archaeplastida	D_2__Chloroplastida	D_3__Charophyta	D_9__Magnoliophyta	D_10__Liliopsida	NA
AGNK01004045.34055.35850	AnRufPool2	0	NA	GTGCCAGCMGCCGCGGTAA	GGACTACHVGGGTWTCTAAT	Field	Burkina	An.rufipes	Unknown	Not.applicable	mud brick pit	Semi-permanent	Arid Savannah	D_0__Eukaryota	D_1__Archaeplastida	D_2__Chloroplastida	D_3__Charophyta	D_9__Magnoliophyta	D_10__Liliopsida	NA
AJ514867.1.1767	AnRufPool2	0	NA	GTGCCAGCMGCCGCGGTAA	GGACTACHVGGGTWTCTAAT	Field	Burkina	An.rufipes	Unknown	Not.applicable	mud brick pit	Semi-permanent	Arid Savannah	D_0__Eukaryota	D_1__SAR	D_2__Rhizaria	D_3__Cercozoa	D_6__Rhizaspididae	D_7__Rhogostoma	NA
AJ514867.1.1767	AnRufPool3	0	NA	GTGCCAGCMGCCGCGGTAA	GGACTACHVGGGTWTCTAAT	Field	Burkina	An.rufipes	Unknown	Not.applicable	mud brick pit	Semi-permanent	Arid Savannah	D_0__Eukaryota	D_1__SAR	D_2__Rhizaria	D_3__Cercozoa	D_6__Rhizaspididae	D_7__Rhogostoma	NA
AJ628981.1.1774	AnRufPool3	0	NA	GTGCCAGCMGCCGCGGTAA	GGACTACHVGGGTWTCTAAT	Field	Burkina	An.rufipes	Unknown	Not.applicable	mud brick pit	Semi-permanent	Arid Savannah	D_0__Eukaryota	D_1__Archaeplastida	D_2__Chloroplastida	D_3__Chlorophyta	D_4__Chlorophyceae	D_5__Chlamydomonas	NA
AJ628981.1.1774	AnRufPool2	0	NA	GTGCCAGCMGCCGCGGTAA	GGACTACHVGGGTWTCTAAT	Field	Burkina	An.rufipes	Unknown	Not.applicable	mud brick pit	Semi-permanent	Arid Savannah	D_0__Eukaryota	D_1__Archaeplastida	D_2__Chloroplastida	D_3__Chlorophyta	D_4__Chlorophyceae	D_5__Chlamydomonas	NA
AJ639854.1.1333	AnRufPool2	0	NA	GTGCCAGCMGCCGCGGTAA	GGACTACHVGGGTWTCTAAT	Field	Burkina	An.rufipes	Unknown	Not.applicable	mud brick pit	Semi-permanent	Arid Savannah	D_0__Eukaryota	D_1__Opisthokonta	D_2__Nucletmycea	D_3__Fungi	D_9__Trichocomaceae	D_10__Aspergillus	NA
AJ639854.1.1333	AnRufPool3	0	NA	GTGCCAGCMGCCGCGGTAA	GGACTACHVGGGTWTCTAAT	Field	Burkina	An.rufipes	Unknown	Not.applicable	mud brick pit	Semi-permanent	Arid Savannah	D_0__Eukaryota	D_1__Opisthokonta	D_2__Nucletmycea	D_3__Fungi	D_9__Trichocomaceae	D_10__Aspergillus	NA
ALYE01011955.277.2073	AnRufPool2	0	NA	GTGCCAGCMGCCGCGGTAA	GGACTACHVGGGTWTCTAAT	Field	Burkina	An.rufipes	Unknown	Not.applicable	mud brick pit	Semi-permanent	Arid Savannah	D_0__Eukaryota	D_1__Archaeplastida	D_2__Chloroplastida	D_3__Charophyta	D_9__Magnoliophyta	D_10__Malvales	D_11__Gossypium raimondii
ALYE01011955.277.2073	AnRufPool3	0	NA	GTGCCAGCMGCCGCGGTAA	GGACTACHVGGGTWTCTAAT	Field	Burkina	An.rufipes	Unknown	Not.applicable	mud brick pit	Semi-permanent	Arid Savannah	D_0__Eukaryota	D_1__Archaeplastida	D_2__Chloroplastida	D_3__Charophyta	D_9__Magnoliophyta	D_10__Malvales	D_11__Gossypium raimondii
AM408796.1.2287	AnRufPool2	0	NA	GTGCCAGCMGCCGCGGTAA	GGACTACHVGGGTWTCTAAT	Field	Burkina	An.rufipes	Unknown	Not.applicable	mud brick pit	Semi-permanent	Arid Savannah	D_0__Eukaryota	D_1__Amoebozoa	D_2__Discosea	D_3__Longamoebia	D_4__Centramoebida	D_5__Acanthamoeba	NA
AM408796.1.2287	AnRufPool3	0	NA	GTGCCAGCMGCCGCGGTAA	GGACTACHVGGGTWTCTAAT	Field	Burkina	An.rufipes	Unknown	Not.applicable	mud brick pit	Semi-permanent	Arid Savannah	D_0__Eukaryota	D_1__Amoebozoa	D_2__Discosea	D_3__Longamoebia	D_4__Centramoebida	D_5__Acanthamoeba	NA
AM501983.1.1737	AnRufPool3	0	NA	GTGCCAGCMGCCGCGGTAA	GGACTACHVGGGTWTCTAAT	Field	Burkina	An.rufipes	Unknown	Not.applicable	mud brick pit	Semi-permanent	Arid Savannah	D_0__Eukaryota	D_1__SAR	D_2__Stramenopiles	D_3__Ochrophyta	D_6__Bacillariophyceae	NA	NA
AM501983.1.1737	AnRufPool2	0	NA	GTGCCAGCMGCCGCGGTAA	GGACTACHVGGGTWTCTAAT	Field	Burkina	An.rufipes	Unknown	Not.applicable	mud brick pit	Semi-permanent	Arid Savannah	D_0__Eukaryota	D_1__SAR	D_2__Stramenopiles	D_3__Ochrophyta	D_6__Bacillariophyceae	NA	NA
AM746202.1.1713	AnRufPool2	0	NA	GTGCCAGCMGCCGCGGTAA	GGACTACHVGGGTWTCTAAT	Field	Burkina	An.rufipes	Unknown	Not.applicable	mud brick pit	Semi-permanent	Arid Savannah	D_0__Eukaryota	D_1__Opisthokonta	D_2__Nucletmycea	D_3__Fungi	NA	NA	NA
AM746202.1.1713	AnRufPool3	0	NA	GTGCCAGCMGCCGCGGTAA	GGACTACHVGGGTWTCTAAT	Field	Burkina	An.rufipes	Unknown	Not.applicable	mud brick pit	Semi-permanent	Arid Savannah	D_0__Eukaryota	D_1__Opisthokonta	D_2__Nucletmycea	D_3__Fungi	NA	NA	NA
AORR01011381.4044.5834	AnRufPool3	0	NA	GTGCCAGCMGCCGCGGTAA	GGACTACHVGGGTWTCTAAT	Field	Burkina	An.rufipes	Unknown	Not.applicable	mud brick pit	Semi-permanent	Arid Savannah	D_0__Eukaryota	D_1__Opisthokonta	D_2__Nucletmycea	D_3__Fungi	NA	NA	NA
AORR01011381.4044.5834	AnRufPool2	0	NA	GTGCCAGCMGCCGCGGTAA	GGACTACHVGGGTWTCTAAT	Field	Burkina	An.rufipes	Unknown	Not.applicable	mud brick pit	Semi-permanent	Arid Savannah	D_0__Eukaryota	D_1__Opisthokonta	D_2__Nucletmycea	D_3__Fungi	NA	NA	NA
ASAG01000123.42539.44340	AnRufPool2	0	NA	GTGCCAGCMGCCGCGGTAA	GGACTACHVGGGTWTCTAAT	Field	Burkina	An.rufipes	Unknown	Not.applicable	mud brick pit	Semi-permanent	Arid Savannah	D_0__Eukaryota	D_1__Archaeplastida	D_2__Chloroplastida	D_3__Charophyta	D_9__Magnoliophyta	D_10__Solanales	NA
ASAG01000123.42539.44340	AnRufPool3	0	NA	GTGCCAGCMGCCGCGGTAA	GGACTACHVGGGTWTCTAAT	Field	Burkina	An.rufipes	Unknown	Not.applicable	mud brick pit	Semi-permanent	Arid Savannah	D_0__Eukaryota	D_1__Archaeplastida	D_2__Chloroplastida	D_3__Charophyta	D_9__Magnoliophyta	D_10__Solanales	NA
AWXO01000069.4472.6260	AnRufPool2	0	NA	GTGCCAGCMGCCGCGGTAA	GGACTACHVGGGTWTCTAAT	Field	Burkina	An.rufipes	Unknown	Not.applicable	mud brick pit	Semi-permanent	Arid Savannah	D_0__Eukaryota	D_1__Opisthokonta	D_2__Nucletmycea	D_3__Fungi	D_7__Ustilaginomycetes	D_8__Ustilaginales	NA
AWXO01000069.4472.6260	AnRufPool3	0	NA	GTGCCAGCMGCCGCGGTAA	GGACTACHVGGGTWTCTAAT	Field	Burkina	An.rufipes	Unknown	Not.applicable	mud brick pit	Semi-permanent	Arid Savannah	D_0__Eukaryota	D_1__Opisthokonta	D_2__Nucletmycea	D_3__Fungi	D_7__Ustilaginomycetes	D_8__Ustilaginales	NA
AY015000.1.2190	AnRufPool2	0	NA	GTGCCAGCMGCCGCGGTAA	GGACTACHVGGGTWTCTAAT	Field	Burkina	An.rufipes	Unknown	Not.applicable	mud brick pit	Semi-permanent	Arid Savannah	D_0__Eukaryota	D_1__Excavata	D_2__Discoba	D_3__Discicristata	D_7__Euglenea	D_8__Strombomonas	NA
AY015000.1.2190	AnRufPool3	0	NA	GTGCCAGCMGCCGCGGTAA	GGACTACHVGGGTWTCTAAT	Field	Burkina	An.rufipes	Unknown	Not.applicable	mud brick pit	Semi-permanent	Arid Savannah	D_0__Eukaryota	D_1__Excavata	D_2__Discoba	D_3__Discicristata	D_7__Euglenea	D_8__Strombomonas	NA
AY183888.1.1959	AnRufPool3	0	NA	GTGCCAGCMGCCGCGGTAA	GGACTACHVGGGTWTCTAAT	Field	Burkina	An.rufipes	Unknown	Not.applicable	mud brick pit	Semi-permanent	Arid Savannah	D_0__Eukaryota	D_1__Amoebozoa	D_2__Discosea	D_3__Flabellinia	D_4__Vannellida	D_5__Vannella	NA
AY183888.1.1959	AnRufPool2	0	NA	GTGCCAGCMGCCGCGGTAA	GGACTACHVGGGTWTCTAAT	Field	Burkina	An.rufipes	Unknown	Not.applicable	mud brick pit	Semi-permanent	Arid Savannah	D_0__Eukaryota	D_1__Amoebozoa	D_2__Discosea	D_3__Flabellinia	D_4__Vannellida	D_5__Vannella	NA
AY363958.1.1748	AnRufPool3	0	NA	GTGCCAGCMGCCGCGGTAA	GGACTACHVGGGTWTCTAAT	Field	Burkina	An.rufipes	Unknown	Not.applicable	mud brick pit	Semi-permanent	Arid Savannah	D_0__Eukaryota	D_1__Opisthokonta	D_2__Holozoa	D_3__Ichthyosporea	D_5__Pseudoperkinsidae	D_6__Anurofeca	D_7__Anurofeca sp. LAH-2003
AY378094.1.1787	AnRufPool2	0	NA	GTGCCAGCMGCCGCGGTAA	GGACTACHVGGGTWTCTAAT	Field	Burkina	An.rufipes	Unknown	Not.applicable	mud brick pit	Semi-permanent	Arid Savannah	D_0__Eukaryota	D_1__Opisthokonta	D_2__Nucletmycea	D_3__Fungi	NA	NA	NA
AY378094.1.1787	AnRufPool3	0	NA	GTGCCAGCMGCCGCGGTAA	GGACTACHVGGGTWTCTAAT	Field	Burkina	An.rufipes	Unknown	Not.applicable	mud brick pit	Semi-permanent	Arid Savannah	D_0__Eukaryota	D_1__Opisthokonta	D_2__Nucletmycea	D_3__Fungi	NA	NA	NA
AY425023.1.2174	AnRufPool2	0	NA	GTGCCAGCMGCCGCGGTAA	GGACTACHVGGGTWTCTAAT	Field	Burkina	An.rufipes	Unknown	Not.applicable	mud brick pit	Semi-permanent	Arid Savannah	D_0__Eukaryota	D_1__Excavata	D_2__Discoba	D_3__Discicristata	D_7__Neobodonida	D_8__Rhynchomonas	D_9__Rhynchomonas nasuta
AY425023.1.2174	AnRufPool3	0	NA	GTGCCAGCMGCCGCGGTAA	GGACTACHVGGGTWTCTAAT	Field	Burkina	An.rufipes	Unknown	Not.applicable	mud brick pit	Semi-permanent	Arid Savannah	D_0__Eukaryota	D_1__Excavata	D_2__Discoba	D_3__Discicristata	D_7__Neobodonida	D_8__Rhynchomonas	D_9__Rhynchomonas nasuta
AY520184.1.1728	AnRufPool2	0	NA	GTGCCAGCMGCCGCGGTAA	GGACTACHVGGGTWTCTAAT	Field	Burkina	An.rufipes	Unknown	Not.applicable	mud brick pit	Semi-permanent	Arid Savannah	D_0__Eukaryota	D_1__Opisthokonta	D_2__Nucletmycea	D_3__Fungi	D_9__Incertae Sedis	D_10__Candida	NA
AY520184.1.1728	AnRufPool3	0	NA	GTGCCAGCMGCCGCGGTAA	GGACTACHVGGGTWTCTAAT	Field	Burkina	An.rufipes	Unknown	Not.applicable	mud brick pit	Semi-permanent	Arid Savannah	D_0__Eukaryota	D_1__Opisthokonta	D_2__Nucletmycea	D_3__Fungi	D_9__Incertae Sedis	D_10__Candida	NA
AY598635.1.1787	AnRufPool2	0	NA	GTGCCAGCMGCCGCGGTAA	GGACTACHVGGGTWTCTAAT	Field	Burkina	An.rufipes	Unknown	Not.applicable	mud brick pit	Semi-permanent	Arid Savannah	D_0__Eukaryota	D_1__SAR	D_2__Stramenopiles	D_3__Peronosporomycetes	NA	NA	NA
AY611065.1.1730	AnRufPool2	0	NA	GTGCCAGCMGCCGCGGTAA	GGACTACHVGGGTWTCTAAT	Field	Burkina	An.rufipes	Unknown	Not.applicable	mud brick pit	Semi-permanent	Arid Savannah	D_0__Eukaryota	D_1__SAR	D_2__Alveolata	D_3__Ciliophora	D_7__Peritrichia	D_8__Telotrochidium	NA
AY611065.1.1730	AnRufPool3	0	NA	GTGCCAGCMGCCGCGGTAA	GGACTACHVGGGTWTCTAAT	Field	Burkina	An.rufipes	Unknown	Not.applicable	mud brick pit	Semi-permanent	Arid Savannah	D_0__Eukaryota	D_1__SAR	D_2__Alveolata	D_3__Ciliophora	D_7__Peritrichia	D_8__Telotrochidium	NA
AY651093.1.1702	AnRufPool2	0	NA	GTGCCAGCMGCCGCGGTAA	GGACTACHVGGGTWTCTAAT	Field	Burkina	An.rufipes	Unknown	Not.applicable	mud brick pit	Semi-permanent	Arid Savannah	D_0__Eukaryota	D_1__SAR	D_2__Stramenopiles	D_3__Ochrophyta	NA	NA	NA
AY651093.1.1702	AnRufPool3	0	NA	GTGCCAGCMGCCGCGGTAA	GGACTACHVGGGTWTCTAAT	Field	Burkina	An.rufipes	Unknown	Not.applicable	mud brick pit	Semi-permanent	Arid Savannah	D_0__Eukaryota	D_1__SAR	D_2__Stramenopiles	D_3__Ochrophyta	NA	NA	NA
AY753597.1.2086	AnRufPool2	0	NA	GTGCCAGCMGCCGCGGTAA	GGACTACHVGGGTWTCTAAT	Field	Burkina	An.rufipes	Unknown	Not.applicable	mud brick pit	Semi-permanent	Arid Savannah	D_0__Eukaryota	D_1__Excavata	D_2__Discoba	D_3__Discicristata	D_7__Neobodonida	D_8__Rhynchomonas	D_9__Rhynchomonas nasuta
AY753597.1.2086	AnRufPool3	0	NA	GTGCCAGCMGCCGCGGTAA	GGACTACHVGGGTWTCTAAT	Field	Burkina	An.rufipes	Unknown	Not.applicable	mud brick pit	Semi-permanent	Arid Savannah	D_0__Eukaryota	D_1__Excavata	D_2__Discoba	D_3__Discicristata	D_7__Neobodonida	D_8__Rhynchomonas	D_9__Rhynchomonas nasuta
AY829528.1.1759	AnRufPool3	0	NA	GTGCCAGCMGCCGCGGTAA	GGACTACHVGGGTWTCTAAT	Field	Burkina	An.rufipes	Unknown	Not.applicable	mud brick pit	Semi-permanent	Arid Savannah	D_0__Eukaryota	D_1__SAR	D_2__Alveolata	NA	NA	NA	NA
AY829528.1.1759	AnRufPool2	0	NA	GTGCCAGCMGCCGCGGTAA	GGACTACHVGGGTWTCTAAT	Field	Burkina	An.rufipes	Unknown	Not.applicable	mud brick pit	Semi-permanent	Arid Savannah	D_0__Eukaryota	D_1__SAR	D_2__Alveolata	NA	NA	NA	NA
AY916588.1.1691	AnRufPool3	0	NA	GTGCCAGCMGCCGCGGTAA	GGACTACHVGGGTWTCTAAT	Field	Burkina	An.rufipes	Unknown	Not.applicable	mud brick pit	Semi-permanent	Arid Savannah	D_0__Eukaryota	D_1__Opisthokonta	D_2__Nucletmycea	D_3__LKM11	D_4__uncultured eukaryote	D_5__uncultured eukaryote	D_6__uncultured eukaryote
AY916588.1.1691	AnRufPool2	0	NA	GTGCCAGCMGCCGCGGTAA	GGACTACHVGGGTWTCTAAT	Field	Burkina	An.rufipes	Unknown	Not.applicable	mud brick pit	Semi-permanent	Arid Savannah	D_0__Eukaryota	D_1__Opisthokonta	D_2__Nucletmycea	D_3__LKM11	D_4__uncultured eukaryote	D_5__uncultured eukaryote	D_6__uncultured eukaryote
BABX02064380.32.1371	AnRufPool3	0	NA	GTGCCAGCMGCCGCGGTAA	GGACTACHVGGGTWTCTAAT	Field	Burkina	An.rufipes	Unknown	Not.applicable	mud brick pit	Semi-permanent	Arid Savannah	D_0__Eukaryota	D_1__Opisthokonta	D_2__Nucletmycea	D_3__Fungi	D_7__Dothideomycetes	D_8__Capnodiales	NA
BABX02064380.32.1371	AnRufPool2	0	NA	GTGCCAGCMGCCGCGGTAA	GGACTACHVGGGTWTCTAAT	Field	Burkina	An.rufipes	Unknown	Not.applicable	mud brick pit	Semi-permanent	Arid Savannah	D_0__Eukaryota	D_1__Opisthokonta	D_2__Nucletmycea	D_3__Fungi	D_7__Dothideomycetes	D_8__Capnodiales	NA
DQ104591.1.1252	AnRufPool3	0	NA	GTGCCAGCMGCCGCGGTAA	GGACTACHVGGGTWTCTAAT	Field	Burkina	An.rufipes	Unknown	Not.applicable	mud brick pit	Semi-permanent	Arid Savannah	D_0__Eukaryota	D_1__Opisthokonta	D_2__Holozoa	NA	NA	NA	NA
DQ104591.1.1252	AnRufPool2	0	NA	GTGCCAGCMGCCGCGGTAA	GGACTACHVGGGTWTCTAAT	Field	Burkina	An.rufipes	Unknown	Not.applicable	mud brick pit	Semi-permanent	Arid Savannah	D_0__Eukaryota	D_1__Opisthokonta	D_2__Holozoa	NA	NA	NA	NA
DQ104598.1.1231	AnRufPool3	0	NA	GTGCCAGCMGCCGCGGTAA	GGACTACHVGGGTWTCTAAT	Field	Burkina	An.rufipes	Unknown	Not.applicable	mud brick pit	Semi-permanent	Arid Savannah	D_0__Eukaryota	D_1__Opisthokonta	D_2__Nucletmycea	D_3__Fungi	D_7__Dothideomycetes	D_8__Pleosporales	D_9__uncultured eukaryote
DQ104598.1.1231	AnRufPool2	0	NA	GTGCCAGCMGCCGCGGTAA	GGACTACHVGGGTWTCTAAT	Field	Burkina	An.rufipes	Unknown	Not.applicable	mud brick pit	Semi-permanent	Arid Savannah	D_0__Eukaryota	D_1__Opisthokonta	D_2__Nucletmycea	D_3__Fungi	D_7__Dothideomycetes	D_8__Pleosporales	D_9__uncultured eukaryote
DQ104603.1.1240	AnRufPool2	0	NA	GTGCCAGCMGCCGCGGTAA	GGACTACHVGGGTWTCTAAT	Field	Burkina	An.rufipes	Unknown	Not.applicable	mud brick pit	Semi-permanent	Arid Savannah	D_0__Eukaryota	D_1__Opisthokonta	D_2__Nucletmycea	D_3__Fungi	D_9__Trichocomaceae	D_10__Aspergillus	NA
DQ104603.1.1240	AnRufPool3	0	NA	GTGCCAGCMGCCGCGGTAA	GGACTACHVGGGTWTCTAAT	Field	Burkina	An.rufipes	Unknown	Not.applicable	mud brick pit	Semi-permanent	Arid Savannah	D_0__Eukaryota	D_1__Opisthokonta	D_2__Nucletmycea	D_3__Fungi	D_9__Trichocomaceae	D_10__Aspergillus	NA
DQ140133.1.2238	AnRufPool2	0	NA	GTGCCAGCMGCCGCGGTAA	GGACTACHVGGGTWTCTAAT	Field	Burkina	An.rufipes	Unknown	Not.applicable	mud brick pit	Semi-permanent	Arid Savannah	D_0__Eukaryota	D_1__Excavata	D_2__Discoba	D_3__Discicristata	D_7__Euglenea	D_8__Strombomonas	NA
DQ140154.1.2148	AnRufPool3	0	NA	GTGCCAGCMGCCGCGGTAA	GGACTACHVGGGTWTCTAAT	Field	Burkina	An.rufipes	Unknown	Not.applicable	mud brick pit	Semi-permanent	Arid Savannah	D_0__Eukaryota	D_1__Excavata	D_2__Discoba	D_3__Discicristata	D_8__Euglenaceae	D_9__Colacium	NA
DQ140154.1.2148	AnRufPool2	0	NA	GTGCCAGCMGCCGCGGTAA	GGACTACHVGGGTWTCTAAT	Field	Burkina	An.rufipes	Unknown	Not.applicable	mud brick pit	Semi-permanent	Arid Savannah	D_0__Eukaryota	D_1__Excavata	D_2__Discoba	D_3__Discicristata	D_8__Euglenaceae	D_9__Colacium	NA
DQ207591.1.2054	AnRufPool2	0	NA	GTGCCAGCMGCCGCGGTAA	GGACTACHVGGGTWTCTAAT	Field	Burkina	An.rufipes	Unknown	Not.applicable	mud brick pit	Semi-permanent	Arid Savannah	D_0__Eukaryota	D_1__Excavata	D_2__Discoba	D_3__Discicristata	D_7__Parabodonida	D_8__Parabodo	D_9__Parabodo caudatus
DQ207591.1.2054	AnRufPool3	0	NA	GTGCCAGCMGCCGCGGTAA	GGACTACHVGGGTWTCTAAT	Field	Burkina	An.rufipes	Unknown	Not.applicable	mud brick pit	Semi-permanent	Arid Savannah	D_0__Eukaryota	D_1__Excavata	D_2__Discoba	D_3__Discicristata	D_7__Parabodonida	D_8__Parabodo	D_9__Parabodo caudatus
DQ457625.1.1792	AnRufPool3	0	NA	GTGCCAGCMGCCGCGGTAA	GGACTACHVGGGTWTCTAAT	Field	Burkina	An.rufipes	Unknown	Not.applicable	mud brick pit	Semi-permanent	Arid Savannah	D_0__Eukaryota	D_1__Opisthokonta	D_2__Nucletmycea	D_3__Fungi	NA	NA	NA
DQ457625.1.1792	AnRufPool2	0	NA	GTGCCAGCMGCCGCGGTAA	GGACTACHVGGGTWTCTAAT	Field	Burkina	An.rufipes	Unknown	Not.applicable	mud brick pit	Semi-permanent	Arid Savannah	D_0__Eukaryota	D_1__Opisthokonta	D_2__Nucletmycea	D_3__Fungi	NA	NA	NA
DQ534688.1.1725	AnRufPool2	0	NA	GTGCCAGCMGCCGCGGTAA	GGACTACHVGGGTWTCTAAT	Field	Burkina	An.rufipes	Unknown	Not.applicable	mud brick pit	Semi-permanent	Arid Savannah	D_0__Eukaryota	D_1__Opisthokonta	D_2__Nucletmycea	D_3__Fungi	NA	NA	NA
DQ534688.1.1725	AnRufPool3	0	NA	GTGCCAGCMGCCGCGGTAA	GGACTACHVGGGTWTCTAAT	Field	Burkina	An.rufipes	Unknown	Not.applicable	mud brick pit	Semi-permanent	Arid Savannah	D_0__Eukaryota	D_1__Opisthokonta	D_2__Nucletmycea	D_3__Fungi	NA	NA	NA
DQ790120.1.1797	AnRufPool3	0	NA	GTGCCAGCMGCCGCGGTAA	GGACTACHVGGGTWTCTAAT	Field	Burkina	An.rufipes	Unknown	Not.applicable	mud brick pit	Semi-permanent	Arid Savannah	D_0__Eukaryota	D_1__Archaeplastida	D_2__Chloroplastida	D_3__Charophyta	NA	NA	NA
DQ790120.1.1797	AnRufPool2	0	NA	GTGCCAGCMGCCGCGGTAA	GGACTACHVGGGTWTCTAAT	Field	Burkina	An.rufipes	Unknown	Not.applicable	mud brick pit	Semi-permanent	Arid Savannah	D_0__Eukaryota	D_1__Archaeplastida	D_2__Chloroplastida	D_3__Charophyta	NA	NA	NA
DQ910904.1.1717	AnRufPool2	0	NA	GTGCCAGCMGCCGCGGTAA	GGACTACHVGGGTWTCTAAT	Field	Burkina	An.rufipes	Unknown	Not.applicable	mud brick pit	Semi-permanent	Arid Savannah	D_0__Eukaryota	NA	NA	NA	NA	NA	NA
DQ910904.1.1717	AnRufPool3	0	NA	GTGCCAGCMGCCGCGGTAA	GGACTACHVGGGTWTCTAAT	Field	Burkina	An.rufipes	Unknown	Not.applicable	mud brick pit	Semi-permanent	Arid Savannah	D_0__Eukaryota	NA	NA	NA	NA	NA	NA
DQ992187.1.2302	AnRufPool3	0	NA	GTGCCAGCMGCCGCGGTAA	GGACTACHVGGGTWTCTAAT	Field	Burkina	An.rufipes	Unknown	Not.applicable	mud brick pit	Semi-permanent	Arid Savannah	D_0__Eukaryota	D_1__Amoebozoa	D_2__Discosea	D_3__Longamoebia	D_4__Centramoebida	D_5__Acanthamoeba	NA
DQ992187.1.2302	AnRufPool2	0	NA	GTGCCAGCMGCCGCGGTAA	GGACTACHVGGGTWTCTAAT	Field	Burkina	An.rufipes	Unknown	Not.applicable	mud brick pit	Semi-permanent	Arid Savannah	D_0__Eukaryota	D_1__Amoebozoa	D_2__Discosea	D_3__Longamoebia	D_4__Centramoebida	D_5__Acanthamoeba	NA
EF023126.1.1834	AnRufPool2	0	NA	GTGCCAGCMGCCGCGGTAA	GGACTACHVGGGTWTCTAAT	Field	Burkina	An.rufipes	Unknown	Not.applicable	mud brick pit	Semi-permanent	Arid Savannah	D_0__Eukaryota	D_1__Archaeplastida	D_2__Chloroplastida	D_3__Charophyta	D_9__Magnoliophyta	NA	NA
EF023126.1.1834	AnRufPool3	0	NA	GTGCCAGCMGCCGCGGTAA	GGACTACHVGGGTWTCTAAT	Field	Burkina	An.rufipes	Unknown	Not.applicable	mud brick pit	Semi-permanent	Arid Savannah	D_0__Eukaryota	D_1__Archaeplastida	D_2__Chloroplastida	D_3__Charophyta	D_9__Magnoliophyta	NA	NA
EF023308.1.1787	AnRufPool2	0	NA	GTGCCAGCMGCCGCGGTAA	GGACTACHVGGGTWTCTAAT	Field	Burkina	An.rufipes	Unknown	Not.applicable	mud brick pit	Semi-permanent	Arid Savannah	D_0__Eukaryota	D_1__Opisthokonta	D_2__Nucletmycea	D_3__Fungi	NA	NA	NA
EF023308.1.1787	AnRufPool3	0	NA	GTGCCAGCMGCCGCGGTAA	GGACTACHVGGGTWTCTAAT	Field	Burkina	An.rufipes	Unknown	Not.applicable	mud brick pit	Semi-permanent	Arid Savannah	D_0__Eukaryota	D_1__Opisthokonta	D_2__Nucletmycea	D_3__Fungi	NA	NA	NA
EF023339.1.1787	AnRufPool3	0	NA	GTGCCAGCMGCCGCGGTAA	GGACTACHVGGGTWTCTAAT	Field	Burkina	An.rufipes	Unknown	Not.applicable	mud brick pit	Semi-permanent	Arid Savannah	D_0__Eukaryota	D_1__Archaeplastida	D_2__Chloroplastida	D_3__Charophyta	NA	NA	NA
EF023339.1.1787	AnRufPool2	0	NA	GTGCCAGCMGCCGCGGTAA	GGACTACHVGGGTWTCTAAT	Field	Burkina	An.rufipes	Unknown	Not.applicable	mud brick pit	Semi-permanent	Arid Savannah	D_0__Eukaryota	D_1__Archaeplastida	D_2__Chloroplastida	D_3__Charophyta	NA	NA	NA
EF023374.1.1818	AnRufPool3	0	NA	GTGCCAGCMGCCGCGGTAA	GGACTACHVGGGTWTCTAAT	Field	Burkina	An.rufipes	Unknown	Not.applicable	mud brick pit	Semi-permanent	Arid Savannah	D_0__Eukaryota	D_1__Opisthokonta	D_2__Nucletmycea	D_3__Fungi	D_9__Tricholomataceae	NA	NA
EF023374.1.1818	AnRufPool2	0	NA	GTGCCAGCMGCCGCGGTAA	GGACTACHVGGGTWTCTAAT	Field	Burkina	An.rufipes	Unknown	Not.applicable	mud brick pit	Semi-permanent	Arid Savannah	D_0__Eukaryota	D_1__Opisthokonta	D_2__Nucletmycea	D_3__Fungi	D_9__Tricholomataceae	NA	NA
EF023533.1.1793	AnRufPool2	0	NA	GTGCCAGCMGCCGCGGTAA	GGACTACHVGGGTWTCTAAT	Field	Burkina	An.rufipes	Unknown	Not.applicable	mud brick pit	Semi-permanent	Arid Savannah	D_0__Eukaryota	D_1__Archaeplastida	D_2__Chloroplastida	D_3__Chlorophyta	D_4__Trebouxiophyceae	D_5__Chlorella	D_6__Chloroidium saccharophilum
EF023533.1.1793	AnRufPool3	0	NA	GTGCCAGCMGCCGCGGTAA	GGACTACHVGGGTWTCTAAT	Field	Burkina	An.rufipes	Unknown	Not.applicable	mud brick pit	Semi-permanent	Arid Savannah	D_0__Eukaryota	D_1__Archaeplastida	D_2__Chloroplastida	D_3__Chlorophyta	D_4__Trebouxiophyceae	D_5__Chlorella	D_6__Chloroidium saccharophilum
EF023585.1.1800	AnRufPool2	0	NA	GTGCCAGCMGCCGCGGTAA	GGACTACHVGGGTWTCTAAT	Field	Burkina	An.rufipes	Unknown	Not.applicable	mud brick pit	Semi-permanent	Arid Savannah	D_0__Eukaryota	D_1__SAR	D_2__Rhizaria	D_3__Cercozoa	D_4__Thecofilosea	D_5__uncultured	D_6__uncultured eukaryote
EF023585.1.1800	AnRufPool3	0	NA	GTGCCAGCMGCCGCGGTAA	GGACTACHVGGGTWTCTAAT	Field	Burkina	An.rufipes	Unknown	Not.applicable	mud brick pit	Semi-permanent	Arid Savannah	D_0__Eukaryota	D_1__SAR	D_2__Rhizaria	D_3__Cercozoa	D_4__Thecofilosea	D_5__uncultured	D_6__uncultured eukaryote
EF023687.1.1788	AnRufPool2	0	NA	GTGCCAGCMGCCGCGGTAA	GGACTACHVGGGTWTCTAAT	Field	Burkina	An.rufipes	Unknown	Not.applicable	mud brick pit	Semi-permanent	Arid Savannah	D_0__Eukaryota	D_1__Opisthokonta	D_2__Nucletmycea	D_3__Fungi	NA	NA	NA
EF023687.1.1788	AnRufPool3	0	NA	GTGCCAGCMGCCGCGGTAA	GGACTACHVGGGTWTCTAAT	Field	Burkina	An.rufipes	Unknown	Not.applicable	mud brick pit	Semi-permanent	Arid Savannah	D_0__Eukaryota	D_1__Opisthokonta	D_2__Nucletmycea	D_3__Fungi	NA	NA	NA
EF023842.1.1790	AnRufPool3	0	NA	GTGCCAGCMGCCGCGGTAA	GGACTACHVGGGTWTCTAAT	Field	Burkina	An.rufipes	Unknown	Not.applicable	mud brick pit	Semi-permanent	Arid Savannah	D_0__Eukaryota	D_1__Archaeplastida	D_2__Chloroplastida	D_3__Charophyta	D_9__Magnoliophyta	D_10__Brassicales	D_11__Cicer arietinum (chickpea)
EF023842.1.1790	AnRufPool2	0	NA	GTGCCAGCMGCCGCGGTAA	GGACTACHVGGGTWTCTAAT	Field	Burkina	An.rufipes	Unknown	Not.applicable	mud brick pit	Semi-permanent	Arid Savannah	D_0__Eukaryota	D_1__Archaeplastida	D_2__Chloroplastida	D_3__Charophyta	D_9__Magnoliophyta	D_10__Brassicales	D_11__Cicer arietinum (chickpea)
EF024680.1.1789	AnRufPool2	0	NA	GTGCCAGCMGCCGCGGTAA	GGACTACHVGGGTWTCTAAT	Field	Burkina	An.rufipes	Unknown	Not.applicable	mud brick pit	Semi-permanent	Arid Savannah	D_0__Eukaryota	D_1__SAR	D_2__Rhizaria	D_3__Cercozoa	D_6__Rhizaspididae	D_7__Rhogostoma	NA
EF024680.1.1789	AnRufPool3	0	NA	GTGCCAGCMGCCGCGGTAA	GGACTACHVGGGTWTCTAAT	Field	Burkina	An.rufipes	Unknown	Not.applicable	mud brick pit	Semi-permanent	Arid Savannah	D_0__Eukaryota	D_1__SAR	D_2__Rhizaria	D_3__Cercozoa	D_6__Rhizaspididae	D_7__Rhogostoma	NA
EF058251.1.1734	AnRufPool2	0	NA	GTGCCAGCMGCCGCGGTAA	GGACTACHVGGGTWTCTAAT	Field	Burkina	An.rufipes	Unknown	Not.applicable	mud brick pit	Semi-permanent	Arid Savannah	D_0__Eukaryota	D_1__SAR	D_2__Alveolata	D_3__Dinoflagellata	NA	NA	NA
EF058251.1.1734	AnRufPool3	0	NA	GTGCCAGCMGCCGCGGTAA	GGACTACHVGGGTWTCTAAT	Field	Burkina	An.rufipes	Unknown	Not.applicable	mud brick pit	Semi-permanent	Arid Savannah	D_0__Eukaryota	D_1__SAR	D_2__Alveolata	D_3__Dinoflagellata	NA	NA	NA
EF070265.1.1635	AnRufPool3	0	NA	GTGCCAGCMGCCGCGGTAA	GGACTACHVGGGTWTCTAAT	Field	Burkina	An.rufipes	Unknown	Not.applicable	mud brick pit	Semi-permanent	Arid Savannah	D_0__Eukaryota	D_1__SAR	D_2__Alveolata	D_3__Ciliophora	D_7__Hymenostomatia	NA	NA
EF070265.1.1635	AnRufPool2	0	NA	GTGCCAGCMGCCGCGGTAA	GGACTACHVGGGTWTCTAAT	Field	Burkina	An.rufipes	Unknown	Not.applicable	mud brick pit	Semi-permanent	Arid Savannah	D_0__Eukaryota	D_1__SAR	D_2__Alveolata	D_3__Ciliophora	D_7__Hymenostomatia	NA	NA
EF100360.1.1228	AnRufPool3	0	NA	GTGCCAGCMGCCGCGGTAA	GGACTACHVGGGTWTCTAAT	Field	Burkina	An.rufipes	Unknown	Not.applicable	mud brick pit	Semi-permanent	Arid Savannah	D_0__Eukaryota	D_1__Opisthokonta	D_2__Nucletmycea	D_3__Fungi	D_7__Dothideomycetes	NA	NA
EF100360.1.1228	AnRufPool2	0	NA	GTGCCAGCMGCCGCGGTAA	GGACTACHVGGGTWTCTAAT	Field	Burkina	An.rufipes	Unknown	Not.applicable	mud brick pit	Semi-permanent	Arid Savannah	D_0__Eukaryota	D_1__Opisthokonta	D_2__Nucletmycea	D_3__Fungi	D_7__Dothideomycetes	NA	NA
EF999899.1.2150	AnRufPool2	0	NA	GTGCCAGCMGCCGCGGTAA	GGACTACHVGGGTWTCTAAT	Field	Burkina	An.rufipes	Unknown	Not.applicable	mud brick pit	Semi-permanent	Arid Savannah	D_0__Eukaryota	D_1__Excavata	D_2__Discoba	D_3__Discicristata	D_8__Euglenaceae	D_9__Trachelomonas	NA
EU011929.1.1795	AnRufPool2	0	NA	GTGCCAGCMGCCGCGGTAA	GGACTACHVGGGTWTCTAAT	Field	Burkina	An.rufipes	Unknown	Not.applicable	mud brick pit	Semi-permanent	Arid Savannah	D_0__Eukaryota	D_1__Opisthokonta	D_2__Holozoa	D_3__Choanomonada	D_4__Craspedida	D_5__Salpingoecidae	D_6__Salpingoeca sp. ATCC 50153
EU011929.1.1795	AnRufPool3	0	NA	GTGCCAGCMGCCGCGGTAA	GGACTACHVGGGTWTCTAAT	Field	Burkina	An.rufipes	Unknown	Not.applicable	mud brick pit	Semi-permanent	Arid Savannah	D_0__Eukaryota	D_1__Opisthokonta	D_2__Holozoa	D_3__Choanomonada	D_4__Craspedida	D_5__Salpingoecidae	D_6__Salpingoeca sp. ATCC 50153
EU186022.1.1834	AnRufPool3	0	NA	GTGCCAGCMGCCGCGGTAA	GGACTACHVGGGTWTCTAAT	Field	Burkina	An.rufipes	Unknown	Not.applicable	mud brick pit	Semi-permanent	Arid Savannah	D_0__Eukaryota	D_1__Amoebozoa	D_2__Gracilipodida	D_3__Flamella	D_4__Flamella arnhemensis	D_5__Flamella arnhemensis	D_6__Flamella arnhemensis
EU186022.1.1834	AnRufPool2	0	NA	GTGCCAGCMGCCGCGGTAA	GGACTACHVGGGTWTCTAAT	Field	Burkina	An.rufipes	Unknown	Not.applicable	mud brick pit	Semi-permanent	Arid Savannah	D_0__Eukaryota	D_1__Amoebozoa	D_2__Gracilipodida	D_3__Flamella	D_4__Flamella arnhemensis	D_5__Flamella arnhemensis	D_6__Flamella arnhemensis
EU910612.1.1769	AnRufPool2	0	NA	GTGCCAGCMGCCGCGGTAA	GGACTACHVGGGTWTCTAAT	Field	Burkina	An.rufipes	Unknown	Not.applicable	mud brick pit	Semi-permanent	Arid Savannah	D_0__Eukaryota	D_1__Archaeplastida	D_2__Chloroplastida	D_3__Chlorophyta	D_4__Chlorophyceae	D_5__Desmodesmus	NA
EU910612.1.1769	AnRufPool3	0	NA	GTGCCAGCMGCCGCGGTAA	GGACTACHVGGGTWTCTAAT	Field	Burkina	An.rufipes	Unknown	Not.applicable	mud brick pit	Semi-permanent	Arid Savannah	D_0__Eukaryota	D_1__Archaeplastida	D_2__Chloroplastida	D_3__Chlorophyta	D_4__Chlorophyceae	D_5__Desmodesmus	NA
FJ715936.1.3363	AnRufPool3	0	NA	GTGCCAGCMGCCGCGGTAA	GGACTACHVGGGTWTCTAAT	Field	Burkina	An.rufipes	Unknown	Not.applicable	mud brick pit	Semi-permanent	Arid Savannah	D_0__Eukaryota	D_1__Archaeplastida	D_2__Chloroplastida	D_3__Chlorophyta	D_4__Chlorophyceae	NA	NA
FJ715936.1.3363	AnRufPool2	0	NA	GTGCCAGCMGCCGCGGTAA	GGACTACHVGGGTWTCTAAT	Field	Burkina	An.rufipes	Unknown	Not.applicable	mud brick pit	Semi-permanent	Arid Savannah	D_0__Eukaryota	D_1__Archaeplastida	D_2__Chloroplastida	D_3__Chlorophyta	D_4__Chlorophyceae	NA	NA
FJ719607.1.2284	AnRufPool2	0	NA	GTGCCAGCMGCCGCGGTAA	GGACTACHVGGGTWTCTAAT	Field	Burkina	An.rufipes	Unknown	Not.applicable	mud brick pit	Semi-permanent	Arid Savannah	D_0__Eukaryota	D_1__Excavata	D_2__Discoba	D_3__Discicristata	D_8__Euglenaceae	D_9__Euglena	D_10__Euglena agilis
FJ719607.1.2284	AnRufPool3	0	NA	GTGCCAGCMGCCGCGGTAA	GGACTACHVGGGTWTCTAAT	Field	Burkina	An.rufipes	Unknown	Not.applicable	mud brick pit	Semi-permanent	Arid Savannah	D_0__Eukaryota	D_1__Excavata	D_2__Discoba	D_3__Discicristata	D_8__Euglenaceae	D_9__Euglena	D_10__Euglena agilis
FJ719608.1.2295	AnRufPool2	0	NA	GTGCCAGCMGCCGCGGTAA	GGACTACHVGGGTWTCTAAT	Field	Burkina	An.rufipes	Unknown	Not.applicable	mud brick pit	Semi-permanent	Arid Savannah	D_0__Eukaryota	D_1__Excavata	D_2__Discoba	D_3__Discicristata	D_8__Euglenaceae	D_9__Euglena	D_10__Euglena agilis
FJ719608.1.2295	AnRufPool3	0	NA	GTGCCAGCMGCCGCGGTAA	GGACTACHVGGGTWTCTAAT	Field	Burkina	An.rufipes	Unknown	Not.applicable	mud brick pit	Semi-permanent	Arid Savannah	D_0__Eukaryota	D_1__Excavata	D_2__Discoba	D_3__Discicristata	D_8__Euglenaceae	D_9__Euglena	D_10__Euglena agilis
FJ719634.1.2186	AnRufPool2	0	NA	GTGCCAGCMGCCGCGGTAA	GGACTACHVGGGTWTCTAAT	Field	Burkina	An.rufipes	Unknown	Not.applicable	mud brick pit	Semi-permanent	Arid Savannah	D_0__Eukaryota	D_1__Excavata	D_2__Discoba	D_3__Discicristata	D_8__Phacaceae	D_9__Phacus	NA
FJ719634.1.2186	AnRufPool3	0	NA	GTGCCAGCMGCCGCGGTAA	GGACTACHVGGGTWTCTAAT	Field	Burkina	An.rufipes	Unknown	Not.applicable	mud brick pit	Semi-permanent	Arid Savannah	D_0__Eukaryota	D_1__Excavata	D_2__Discoba	D_3__Discicristata	D_8__Phacaceae	D_9__Phacus	NA
FM178228.1.1592	AnRufPool3	0	NA	GTGCCAGCMGCCGCGGTAA	GGACTACHVGGGTWTCTAAT	Field	Burkina	An.rufipes	Unknown	Not.applicable	mud brick pit	Semi-permanent	Arid Savannah	D_0__Eukaryota	D_1__Opisthokonta	D_2__Nucletmycea	D_3__Fungi	NA	NA	NA
FM178228.1.1592	AnRufPool2	0	NA	GTGCCAGCMGCCGCGGTAA	GGACTACHVGGGTWTCTAAT	Field	Burkina	An.rufipes	Unknown	Not.applicable	mud brick pit	Semi-permanent	Arid Savannah	D_0__Eukaryota	D_1__Opisthokonta	D_2__Nucletmycea	D_3__Fungi	NA	NA	NA
FM178233.1.1607	AnRufPool2	0	NA	GTGCCAGCMGCCGCGGTAA	GGACTACHVGGGTWTCTAAT	Field	Burkina	An.rufipes	Unknown	Not.applicable	mud brick pit	Semi-permanent	Arid Savannah	D_0__Eukaryota	D_1__Opisthokonta	D_2__Nucletmycea	D_3__Fungi	D_9__Tremellaceae	NA	NA
FM178233.1.1607	AnRufPool3	0	NA	GTGCCAGCMGCCGCGGTAA	GGACTACHVGGGTWTCTAAT	Field	Burkina	An.rufipes	Unknown	Not.applicable	mud brick pit	Semi-permanent	Arid Savannah	D_0__Eukaryota	D_1__Opisthokonta	D_2__Nucletmycea	D_3__Fungi	D_9__Tremellaceae	NA	NA
FM178238.1.1328	AnRufPool2	0	NA	GTGCCAGCMGCCGCGGTAA	GGACTACHVGGGTWTCTAAT	Field	Burkina	An.rufipes	Unknown	Not.applicable	mud brick pit	Semi-permanent	Arid Savannah	D_0__Eukaryota	D_1__Opisthokonta	D_2__Nucletmycea	D_3__Fungi	D_9__Trichosporonaceae	D_10__Trichosporon	NA
FM178238.1.1328	AnRufPool3	0	NA	GTGCCAGCMGCCGCGGTAA	GGACTACHVGGGTWTCTAAT	Field	Burkina	An.rufipes	Unknown	Not.applicable	mud brick pit	Semi-permanent	Arid Savannah	D_0__Eukaryota	D_1__Opisthokonta	D_2__Nucletmycea	D_3__Fungi	D_9__Trichosporonaceae	D_10__Trichosporon	NA
FM205857.1.3055	AnRufPool2	0	NA	GTGCCAGCMGCCGCGGTAA	GGACTACHVGGGTWTCTAAT	Field	Burkina	An.rufipes	Unknown	Not.applicable	mud brick pit	Semi-permanent	Arid Savannah	D_0__Eukaryota	D_1__Archaeplastida	D_2__Chloroplastida	D_3__Chlorophyta	D_4__Trebouxiophyceae	NA	NA
FM205857.1.3055	AnRufPool3	0	NA	GTGCCAGCMGCCGCGGTAA	GGACTACHVGGGTWTCTAAT	Field	Burkina	An.rufipes	Unknown	Not.applicable	mud brick pit	Semi-permanent	Arid Savannah	D_0__Eukaryota	D_1__Archaeplastida	D_2__Chloroplastida	D_3__Chlorophyta	D_4__Trebouxiophyceae	NA	NA
FR717536.2.1770	AnRufPool2	0	NA	GTGCCAGCMGCCGCGGTAA	GGACTACHVGGGTWTCTAAT	Field	Burkina	An.rufipes	Unknown	Not.applicable	mud brick pit	Semi-permanent	Arid Savannah	D_0__Eukaryota	D_1__Archaeplastida	D_2__Chloroplastida	D_3__Chlorophyta	D_4__Chlorophyceae	NA	NA
FR717536.2.1770	AnRufPool3	0	NA	GTGCCAGCMGCCGCGGTAA	GGACTACHVGGGTWTCTAAT	Field	Burkina	An.rufipes	Unknown	Not.applicable	mud brick pit	Semi-permanent	Arid Savannah	D_0__Eukaryota	D_1__Archaeplastida	D_2__Chloroplastida	D_3__Chlorophyta	D_4__Chlorophyceae	NA	NA
GAAO01000226.4076.5874	AnRufPool2	0	NA	GTGCCAGCMGCCGCGGTAA	GGACTACHVGGGTWTCTAAT	Field	Burkina	An.rufipes	Unknown	Not.applicable	mud brick pit	Semi-permanent	Arid Savannah	D_0__Eukaryota	D_1__Archaeplastida	D_2__Chloroplastida	D_3__Charophyta	D_9__Magnoliophyta	NA	NA
GAAO01000226.4076.5874	AnRufPool3	0	NA	GTGCCAGCMGCCGCGGTAA	GGACTACHVGGGTWTCTAAT	Field	Burkina	An.rufipes	Unknown	Not.applicable	mud brick pit	Semi-permanent	Arid Savannah	D_0__Eukaryota	D_1__Archaeplastida	D_2__Chloroplastida	D_3__Charophyta	D_9__Magnoliophyta	NA	NA
GAKH01051234.128.1962	AnRufPool2	0	NA	GTGCCAGCMGCCGCGGTAA	GGACTACHVGGGTWTCTAAT	Field	Burkina	An.rufipes	Unknown	Not.applicable	mud brick pit	Semi-permanent	Arid Savannah	D_0__Eukaryota	D_1__Archaeplastida	D_2__Chloroplastida	D_3__Charophyta	NA	NA	NA
GAKH01051234.128.1962	AnRufPool3	0	NA	GTGCCAGCMGCCGCGGTAA	GGACTACHVGGGTWTCTAAT	Field	Burkina	An.rufipes	Unknown	Not.applicable	mud brick pit	Semi-permanent	Arid Savannah	D_0__Eukaryota	D_1__Archaeplastida	D_2__Chloroplastida	D_3__Charophyta	NA	NA	NA
GQ375066.1.1802	AnRufPool3	0	NA	GTGCCAGCMGCCGCGGTAA	GGACTACHVGGGTWTCTAAT	Field	Burkina	An.rufipes	Unknown	Not.applicable	mud brick pit	Semi-permanent	Arid Savannah	D_0__Eukaryota	D_1__Archaeplastida	D_2__Chloroplastida	D_3__Charophyta	D_7__Bryophyta	NA	NA
GQ375066.1.1802	AnRufPool2	0	NA	GTGCCAGCMGCCGCGGTAA	GGACTACHVGGGTWTCTAAT	Field	Burkina	An.rufipes	Unknown	Not.applicable	mud brick pit	Semi-permanent	Arid Savannah	D_0__Eukaryota	D_1__Archaeplastida	D_2__Chloroplastida	D_3__Charophyta	D_7__Bryophyta	NA	NA
GQ502288.1.3675	AnRufPool2	0	NA	GTGCCAGCMGCCGCGGTAA	GGACTACHVGGGTWTCTAAT	Field	Burkina	An.rufipes	Unknown	Not.applicable	mud brick pit	Semi-permanent	Arid Savannah	D_0__Eukaryota	D_1__Archaeplastida	D_2__Chloroplastida	D_3__Chlorophyta	D_4__Chlorophyceae	D_5__Radiococcus	NA
GQ502288.1.3675	AnRufPool3	0	NA	GTGCCAGCMGCCGCGGTAA	GGACTACHVGGGTWTCTAAT	Field	Burkina	An.rufipes	Unknown	Not.applicable	mud brick pit	Semi-permanent	Arid Savannah	D_0__Eukaryota	D_1__Archaeplastida	D_2__Chloroplastida	D_3__Chlorophyta	D_4__Chlorophyceae	D_5__Radiococcus	NA
GU070872.1.1748	AnRufPool3	0	NA	GTGCCAGCMGCCGCGGTAA	GGACTACHVGGGTWTCTAAT	Field	Burkina	An.rufipes	Unknown	Not.applicable	mud brick pit	Semi-permanent	Arid Savannah	D_0__Eukaryota	D_1__Opisthokonta	D_2__Nucletmycea	D_3__Fungi	D_7__Dothideomycetes	D_8__Pleosporales	NA
GU070872.1.1748	AnRufPool2	0	NA	GTGCCAGCMGCCGCGGTAA	GGACTACHVGGGTWTCTAAT	Field	Burkina	An.rufipes	Unknown	Not.applicable	mud brick pit	Semi-permanent	Arid Savannah	D_0__Eukaryota	D_1__Opisthokonta	D_2__Nucletmycea	D_3__Fungi	D_7__Dothideomycetes	D_8__Pleosporales	NA
GU290072.1.1798	AnRufPool2	0	NA	GTGCCAGCMGCCGCGGTAA	GGACTACHVGGGTWTCTAAT	Field	Burkina	An.rufipes	Unknown	Not.applicable	mud brick pit	Semi-permanent	Arid Savannah	D_0__Eukaryota	D_1__SAR	D_2__Alveolata	D_3__Dinoflagellata	D_6__Suessiaceae	D_7__Pelagodinium	NA
GU290072.1.1798	AnRufPool3	0	NA	GTGCCAGCMGCCGCGGTAA	GGACTACHVGGGTWTCTAAT	Field	Burkina	An.rufipes	Unknown	Not.applicable	mud brick pit	Semi-permanent	Arid Savannah	D_0__Eukaryota	D_1__SAR	D_2__Alveolata	D_3__Dinoflagellata	D_6__Suessiaceae	D_7__Pelagodinium	NA
GU972175.1.1393	AnRufPool2	0	NA	GTGCCAGCMGCCGCGGTAA	GGACTACHVGGGTWTCTAAT	Field	Burkina	An.rufipes	Unknown	Not.applicable	mud brick pit	Semi-permanent	Arid Savannah	D_0__Eukaryota	NA	NA	NA	NA	NA	NA
GU972175.1.1393	AnRufPool3	0	NA	GTGCCAGCMGCCGCGGTAA	GGACTACHVGGGTWTCTAAT	Field	Burkina	An.rufipes	Unknown	Not.applicable	mud brick pit	Semi-permanent	Arid Savannah	D_0__Eukaryota	NA	NA	NA	NA	NA	NA
GU997633.1.1772	AnRufPool2	0	NA	GTGCCAGCMGCCGCGGTAA	GGACTACHVGGGTWTCTAAT	Field	Burkina	An.rufipes	Unknown	Not.applicable	mud brick pit	Semi-permanent	Arid Savannah	D_0__Eukaryota	D_1__SAR	D_2__Alveolata	D_3__Ciliophora	D_7__Colpodida	NA	NA
GU997633.1.1772	AnRufPool3	0	NA	GTGCCAGCMGCCGCGGTAA	GGACTACHVGGGTWTCTAAT	Field	Burkina	An.rufipes	Unknown	Not.applicable	mud brick pit	Semi-permanent	Arid Savannah	D_0__Eukaryota	D_1__SAR	D_2__Alveolata	D_3__Ciliophora	D_7__Colpodida	NA	NA
HE610132.1.1770	AnRufPool2	0	NA	GTGCCAGCMGCCGCGGTAA	GGACTACHVGGGTWTCTAAT	Field	Burkina	An.rufipes	Unknown	Not.applicable	mud brick pit	Semi-permanent	Arid Savannah	D_0__Eukaryota	D_1__Archaeplastida	D_2__Chloroplastida	D_3__Chlorophyta	D_4__Pedinophyceae	D_5__Pedinomonas	D_6__Pedinomonas minor
HE610132.1.1770	AnRufPool3	0	NA	GTGCCAGCMGCCGCGGTAA	GGACTACHVGGGTWTCTAAT	Field	Burkina	An.rufipes	Unknown	Not.applicable	mud brick pit	Semi-permanent	Arid Savannah	D_0__Eukaryota	D_1__Archaeplastida	D_2__Chloroplastida	D_3__Chlorophyta	D_4__Pedinophyceae	D_5__Pedinomonas	D_6__Pedinomonas minor
HE610135.1.1771	AnRufPool3	0	NA	GTGCCAGCMGCCGCGGTAA	GGACTACHVGGGTWTCTAAT	Field	Burkina	An.rufipes	Unknown	Not.applicable	mud brick pit	Semi-permanent	Arid Savannah	D_0__Eukaryota	D_1__Archaeplastida	D_2__Chloroplastida	D_3__Chlorophyta	D_4__Pedinophyceae	D_5__Pedinomonas	NA
HE610135.1.1771	AnRufPool2	0	NA	GTGCCAGCMGCCGCGGTAA	GGACTACHVGGGTWTCTAAT	Field	Burkina	An.rufipes	Unknown	Not.applicable	mud brick pit	Semi-permanent	Arid Savannah	D_0__Eukaryota	D_1__Archaeplastida	D_2__Chloroplastida	D_3__Chlorophyta	D_4__Pedinophyceae	D_5__Pedinomonas	NA
HM009311.1.1766	AnRufPool3	0	NA	GTGCCAGCMGCCGCGGTAA	GGACTACHVGGGTWTCTAAT	Field	Burkina	An.rufipes	Unknown	Not.applicable	mud brick pit	Semi-permanent	Arid Savannah	D_0__Eukaryota	D_1__Opisthokonta	D_2__Nucletmycea	D_3__Fungi	D_9__Saccharomycetaceae	D_10__Zygosaccharomyces	NA
HM009311.1.1766	AnRufPool2	0	NA	GTGCCAGCMGCCGCGGTAA	GGACTACHVGGGTWTCTAAT	Field	Burkina	An.rufipes	Unknown	Not.applicable	mud brick pit	Semi-permanent	Arid Savannah	D_0__Eukaryota	D_1__Opisthokonta	D_2__Nucletmycea	D_3__Fungi	D_9__Saccharomycetaceae	D_10__Zygosaccharomyces	NA
HM483519.1.3292	AnRufPool3	0	NA	GTGCCAGCMGCCGCGGTAA	GGACTACHVGGGTWTCTAAT	Field	Burkina	An.rufipes	Unknown	Not.applicable	mud brick pit	Semi-permanent	Arid Savannah	D_0__Eukaryota	D_1__Archaeplastida	D_2__Chloroplastida	D_3__Chlorophyta	D_4__Chlorophyceae	NA	NA
HM483519.1.3292	AnRufPool2	0	NA	GTGCCAGCMGCCGCGGTAA	GGACTACHVGGGTWTCTAAT	Field	Burkina	An.rufipes	Unknown	Not.applicable	mud brick pit	Semi-permanent	Arid Savannah	D_0__Eukaryota	D_1__Archaeplastida	D_2__Chloroplastida	D_3__Chlorophyta	D_4__Chlorophyceae	NA	NA
HM581750.1.1803	AnRufPool2	0	NA	GTGCCAGCMGCCGCGGTAA	GGACTACHVGGGTWTCTAAT	Field	Burkina	An.rufipes	Unknown	Not.applicable	mud brick pit	Semi-permanent	Arid Savannah	D_0__Eukaryota	D_1__DH147-EKD10	NA	NA	NA	NA	NA
HM581750.1.1803	AnRufPool3	0	NA	GTGCCAGCMGCCGCGGTAA	GGACTACHVGGGTWTCTAAT	Field	Burkina	An.rufipes	Unknown	Not.applicable	mud brick pit	Semi-permanent	Arid Savannah	D_0__Eukaryota	D_1__DH147-EKD10	NA	NA	NA	NA	NA
HQ008711.1.1697	AnRufPool2	0	NA	GTGCCAGCMGCCGCGGTAA	GGACTACHVGGGTWTCTAAT	Field	Burkina	An.rufipes	Unknown	Not.applicable	mud brick pit	Semi-permanent	Arid Savannah	D_0__Eukaryota	D_1__Archaeplastida	D_2__Chloroplastida	D_3__Chlorophyta	D_4__Trebouxiophyceae	NA	NA
HQ008711.1.1697	AnRufPool3	0	NA	GTGCCAGCMGCCGCGGTAA	GGACTACHVGGGTWTCTAAT	Field	Burkina	An.rufipes	Unknown	Not.applicable	mud brick pit	Semi-permanent	Arid Savannah	D_0__Eukaryota	D_1__Archaeplastida	D_2__Chloroplastida	D_3__Chlorophyta	D_4__Trebouxiophyceae	NA	NA
HQ191294.1.2427	AnRufPool2	0	NA	GTGCCAGCMGCCGCGGTAA	GGACTACHVGGGTWTCTAAT	Field	Burkina	An.rufipes	Unknown	Not.applicable	mud brick pit	Semi-permanent	Arid Savannah	D_0__Eukaryota	D_1__Archaeplastida	D_2__Chloroplastida	D_3__Chlorophyta	D_4__Chlorophyceae	D_5__Chlamydomonas	NA
HQ191294.1.2427	AnRufPool3	0	NA	GTGCCAGCMGCCGCGGTAA	GGACTACHVGGGTWTCTAAT	Field	Burkina	An.rufipes	Unknown	Not.applicable	mud brick pit	Semi-permanent	Arid Savannah	D_0__Eukaryota	D_1__Archaeplastida	D_2__Chloroplastida	D_3__Chlorophyta	D_4__Chlorophyceae	D_5__Chlamydomonas	NA
HQ219459.1.2399	AnRufPool3	0	NA	GTGCCAGCMGCCGCGGTAA	GGACTACHVGGGTWTCTAAT	Field	Burkina	An.rufipes	Unknown	Not.applicable	mud brick pit	Semi-permanent	Arid Savannah	D_0__Eukaryota	D_1__Archaeplastida	D_2__Chloroplastida	D_3__Chlorophyta	D_4__Chlorophyceae	NA	NA
HQ219459.1.2399	AnRufPool2	0	NA	GTGCCAGCMGCCGCGGTAA	GGACTACHVGGGTWTCTAAT	Field	Burkina	An.rufipes	Unknown	Not.applicable	mud brick pit	Semi-permanent	Arid Savannah	D_0__Eukaryota	D_1__Archaeplastida	D_2__Chloroplastida	D_3__Chlorophyta	D_4__Chlorophyceae	NA	NA
HQ643386.1.1800	AnRufPool2	0	NA	GTGCCAGCMGCCGCGGTAA	GGACTACHVGGGTWTCTAAT	Field	Burkina	An.rufipes	Unknown	Not.applicable	mud brick pit	Semi-permanent	Arid Savannah	D_0__Eukaryota	D_1__SAR	D_2__Stramenopiles	D_3__Peronosporomycetes	NA	NA	NA
HQ643386.1.1800	AnRufPool3	0	NA	GTGCCAGCMGCCGCGGTAA	GGACTACHVGGGTWTCTAAT	Field	Burkina	An.rufipes	Unknown	Not.applicable	mud brick pit	Semi-permanent	Arid Savannah	D_0__Eukaryota	D_1__SAR	D_2__Stramenopiles	D_3__Peronosporomycetes	NA	NA	NA
HQ659555.1.1730	AnRufPool2	0	NA	GTGCCAGCMGCCGCGGTAA	GGACTACHVGGGTWTCTAAT	Field	Burkina	An.rufipes	Unknown	Not.applicable	mud brick pit	Semi-permanent	Arid Savannah	D_0__Eukaryota	D_1__Opisthokonta	D_2__Nucletmycea	D_3__Fungi	D_9__Saccharomycetaceae	NA	NA
HQ659555.1.1730	AnRufPool3	0	NA	GTGCCAGCMGCCGCGGTAA	GGACTACHVGGGTWTCTAAT	Field	Burkina	An.rufipes	Unknown	Not.applicable	mud brick pit	Semi-permanent	Arid Savannah	D_0__Eukaryota	D_1__Opisthokonta	D_2__Nucletmycea	D_3__Fungi	D_9__Saccharomycetaceae	NA	NA
JF791101.1.1777	AnRufPool2	0	NA	GTGCCAGCMGCCGCGGTAA	GGACTACHVGGGTWTCTAAT	Field	Burkina	An.rufipes	Unknown	Not.applicable	mud brick pit	Semi-permanent	Arid Savannah	D_0__Eukaryota	D_1__SAR	D_2__Alveolata	D_3__Dinoflagellata	D_5__Gymnodiniphycidae	D_6__Gyrodinium	NA
JN040501.1.1742	AnRufPool3	0	NA	GTGCCAGCMGCCGCGGTAA	GGACTACHVGGGTWTCTAAT	Field	Burkina	An.rufipes	Unknown	Not.applicable	mud brick pit	Semi-permanent	Arid Savannah	D_0__Eukaryota	D_1__Opisthokonta	D_2__Nucletmycea	D_3__Fungi	D_9__Incertae Sedis	D_10__Knufia	D_11__Knufia cryptophialidica
JN040501.1.1742	AnRufPool2	0	NA	GTGCCAGCMGCCGCGGTAA	GGACTACHVGGGTWTCTAAT	Field	Burkina	An.rufipes	Unknown	Not.applicable	mud brick pit	Semi-permanent	Arid Savannah	D_0__Eukaryota	D_1__Opisthokonta	D_2__Nucletmycea	D_3__Fungi	D_9__Incertae Sedis	D_10__Knufia	D_11__Knufia cryptophialidica
JN043557.1.1731	AnRufPool2	0	NA	GTGCCAGCMGCCGCGGTAA	GGACTACHVGGGTWTCTAAT	Field	Burkina	An.rufipes	Unknown	Not.applicable	mud brick pit	Semi-permanent	Arid Savannah	D_0__Eukaryota	D_1__Opisthokonta	D_2__Nucletmycea	D_3__Fungi	D_9__Tremellaceae	D_10__Tremella	NA
JN043557.1.1731	AnRufPool3	0	NA	GTGCCAGCMGCCGCGGTAA	GGACTACHVGGGTWTCTAAT	Field	Burkina	An.rufipes	Unknown	Not.applicable	mud brick pit	Semi-permanent	Arid Savannah	D_0__Eukaryota	D_1__Opisthokonta	D_2__Nucletmycea	D_3__Fungi	D_9__Tremellaceae	D_10__Tremella	NA
JN090885.1.1791	AnRufPool2	0	NA	GTGCCAGCMGCCGCGGTAA	GGACTACHVGGGTWTCTAAT	Field	Burkina	An.rufipes	Unknown	Not.applicable	mud brick pit	Semi-permanent	Arid Savannah	D_0__Eukaryota	D_1__SAR	D_2__Alveolata	D_3__Protalveolata	D_4__Colpodellida	D_5__Colpodella	D_6__uncultured eukaryote
JN090885.1.1791	AnRufPool3	0	NA	GTGCCAGCMGCCGCGGTAA	GGACTACHVGGGTWTCTAAT	Field	Burkina	An.rufipes	Unknown	Not.applicable	mud brick pit	Semi-permanent	Arid Savannah	D_0__Eukaryota	D_1__SAR	D_2__Alveolata	D_3__Protalveolata	D_4__Colpodellida	D_5__Colpodella	D_6__uncultured eukaryote
JN630516.1.1766	AnRufPool2	0	NA	GTGCCAGCMGCCGCGGTAA	GGACTACHVGGGTWTCTAAT	Field	Burkina	An.rufipes	Unknown	Not.applicable	mud brick pit	Semi-permanent	Arid Savannah	D_0__Eukaryota	D_1__Archaeplastida	D_2__Chloroplastida	D_3__Chlorophyta	D_4__Chlorophyceae	NA	NA
JN630516.1.1766	AnRufPool3	0	NA	GTGCCAGCMGCCGCGGTAA	GGACTACHVGGGTWTCTAAT	Field	Burkina	An.rufipes	Unknown	Not.applicable	mud brick pit	Semi-permanent	Arid Savannah	D_0__Eukaryota	D_1__Archaeplastida	D_2__Chloroplastida	D_3__Chlorophyta	D_4__Chlorophyceae	NA	NA
JN941610.1.1754	AnRufPool3	0	NA	GTGCCAGCMGCCGCGGTAA	GGACTACHVGGGTWTCTAAT	Field	Burkina	An.rufipes	Unknown	Not.applicable	mud brick pit	Semi-permanent	Arid Savannah	D_0__Eukaryota	D_1__Opisthokonta	D_2__Nucletmycea	D_3__Fungi	NA	NA	NA
JN941610.1.1754	AnRufPool2	0	NA	GTGCCAGCMGCCGCGGTAA	GGACTACHVGGGTWTCTAAT	Field	Burkina	An.rufipes	Unknown	Not.applicable	mud brick pit	Semi-permanent	Arid Savannah	D_0__Eukaryota	D_1__Opisthokonta	D_2__Nucletmycea	D_3__Fungi	NA	NA	NA
JO255994.5.1397	AnRufPool3	0	NA	GTGCCAGCMGCCGCGGTAA	GGACTACHVGGGTWTCTAAT	Field	Burkina	An.rufipes	Unknown	Not.applicable	mud brick pit	Semi-permanent	Arid Savannah	D_0__Eukaryota	D_1__Archaeplastida	D_2__Chloroplastida	D_3__Charophyta	D_4__Klebsormidiales	NA	NA
JO255994.5.1397	AnRufPool2	0	NA	GTGCCAGCMGCCGCGGTAA	GGACTACHVGGGTWTCTAAT	Field	Burkina	An.rufipes	Unknown	Not.applicable	mud brick pit	Semi-permanent	Arid Savannah	D_0__Eukaryota	D_1__Archaeplastida	D_2__Chloroplastida	D_3__Charophyta	D_4__Klebsormidiales	NA	NA
JQ315556.1.2285	AnRufPool3	0	NA	GTGCCAGCMGCCGCGGTAA	GGACTACHVGGGTWTCTAAT	Field	Burkina	An.rufipes	Unknown	Not.applicable	mud brick pit	Semi-permanent	Arid Savannah	D_0__Eukaryota	D_1__Archaeplastida	D_2__Chloroplastida	D_3__Chlorophyta	D_4__Chlorophyceae	NA	NA
JQ315556.1.2285	AnRufPool2	0	NA	GTGCCAGCMGCCGCGGTAA	GGACTACHVGGGTWTCTAAT	Field	Burkina	An.rufipes	Unknown	Not.applicable	mud brick pit	Semi-permanent	Arid Savannah	D_0__Eukaryota	D_1__Archaeplastida	D_2__Chloroplastida	D_3__Chlorophyta	D_4__Chlorophyceae	NA	NA
JQ315799.1.3183	AnRufPool3	0	NA	GTGCCAGCMGCCGCGGTAA	GGACTACHVGGGTWTCTAAT	Field	Burkina	An.rufipes	Unknown	Not.applicable	mud brick pit	Semi-permanent	Arid Savannah	D_0__Eukaryota	D_1__Archaeplastida	D_2__Chloroplastida	D_3__Chlorophyta	D_4__Trebouxiophyceae	D_5__Amphikrikos	NA
JQ315799.1.3183	AnRufPool2	0	NA	GTGCCAGCMGCCGCGGTAA	GGACTACHVGGGTWTCTAAT	Field	Burkina	An.rufipes	Unknown	Not.applicable	mud brick pit	Semi-permanent	Arid Savannah	D_0__Eukaryota	D_1__Archaeplastida	D_2__Chloroplastida	D_3__Chlorophyta	D_4__Trebouxiophyceae	D_5__Amphikrikos	NA
JQ315800.1.2436	AnRufPool3	0	NA	GTGCCAGCMGCCGCGGTAA	GGACTACHVGGGTWTCTAAT	Field	Burkina	An.rufipes	Unknown	Not.applicable	mud brick pit	Semi-permanent	Arid Savannah	D_0__Eukaryota	D_1__Archaeplastida	D_2__Chloroplastida	D_3__Chlorophyta	D_4__Trebouxiophyceae	NA	NA
JQ315800.1.2436	AnRufPool2	0	NA	GTGCCAGCMGCCGCGGTAA	GGACTACHVGGGTWTCTAAT	Field	Burkina	An.rufipes	Unknown	Not.applicable	mud brick pit	Semi-permanent	Arid Savannah	D_0__Eukaryota	D_1__Archaeplastida	D_2__Chloroplastida	D_3__Chlorophyta	D_4__Trebouxiophyceae	NA	NA
JX101326.1.1753	AnRufPool3	0	NA	GTGCCAGCMGCCGCGGTAA	GGACTACHVGGGTWTCTAAT	Field	Burkina	An.rufipes	Unknown	Not.applicable	mud brick pit	Semi-permanent	Arid Savannah	D_0__Eukaryota	D_1__Archaeplastida	D_2__Chloroplastida	D_3__Chlorophyta	D_4__Chlorophyceae	D_5__Desmodesmus	NA
JX101326.1.1753	AnRufPool2	0	NA	GTGCCAGCMGCCGCGGTAA	GGACTACHVGGGTWTCTAAT	Field	Burkina	An.rufipes	Unknown	Not.applicable	mud brick pit	Semi-permanent	Arid Savannah	D_0__Eukaryota	D_1__Archaeplastida	D_2__Chloroplastida	D_3__Chlorophyta	D_4__Chlorophyceae	D_5__Desmodesmus	NA
KC188996.1.1829	AnRufPool2	0	NA	GTGCCAGCMGCCGCGGTAA	GGACTACHVGGGTWTCTAAT	Field	Burkina	An.rufipes	Unknown	Not.applicable	mud brick pit	Semi-permanent	Arid Savannah	D_0__Eukaryota	D_1__Amoebozoa	D_2__Tubulinea	D_3__Arcellinida	D_4__Echinamoebida	D_5__Vermamoeba	D_6__Vermamoeba vermiformis
KC188996.1.1829	AnRufPool3	0	NA	GTGCCAGCMGCCGCGGTAA	GGACTACHVGGGTWTCTAAT	Field	Burkina	An.rufipes	Unknown	Not.applicable	mud brick pit	Semi-permanent	Arid Savannah	D_0__Eukaryota	D_1__Amoebozoa	D_2__Tubulinea	D_3__Arcellinida	D_4__Echinamoebida	D_5__Vermamoeba	D_6__Vermamoeba vermiformis
KC822465.1.2629	AnRufPool3	0	NA	GTGCCAGCMGCCGCGGTAA	GGACTACHVGGGTWTCTAAT	Field	Burkina	An.rufipes	Unknown	Not.applicable	mud brick pit	Semi-permanent	Arid Savannah	D_0__Eukaryota	D_1__Amoebozoa	D_2__Discosea	D_3__Longamoebia	D_4__Centramoebida	D_5__Acanthamoeba	D_6__Acanthamoeba sp. CDC:V621
KC822465.1.2629	AnRufPool2	0	NA	GTGCCAGCMGCCGCGGTAA	GGACTACHVGGGTWTCTAAT	Field	Burkina	An.rufipes	Unknown	Not.applicable	mud brick pit	Semi-permanent	Arid Savannah	D_0__Eukaryota	D_1__Amoebozoa	D_2__Discosea	D_3__Longamoebia	D_4__Centramoebida	D_5__Acanthamoeba	D_6__Acanthamoeba sp. CDC:V621
New.CleanUp.ReferenceOTU1001	AnRufPool2	0	NA	GTGCCAGCMGCCGCGGTAA	GGACTACHVGGGTWTCTAAT	Field	Burkina	An.rufipes	Unknown	Not.applicable	mud brick pit	Semi-permanent	Arid Savannah	D_0__Eukaryota	D_1__SAR	D_2__Rhizaria	D_3__Cercozoa	D_4__Thecofilosea	D_5__uncultured	NA
New.CleanUp.ReferenceOTU1001	AnRufPool3	0	NA	GTGCCAGCMGCCGCGGTAA	GGACTACHVGGGTWTCTAAT	Field	Burkina	An.rufipes	Unknown	Not.applicable	mud brick pit	Semi-permanent	Arid Savannah	D_0__Eukaryota	D_1__SAR	D_2__Rhizaria	D_3__Cercozoa	D_4__Thecofilosea	D_5__uncultured	NA
New.CleanUp.ReferenceOTU1003	AnRufPool2	0	NA	GTGCCAGCMGCCGCGGTAA	GGACTACHVGGGTWTCTAAT	Field	Burkina	An.rufipes	Unknown	Not.applicable	mud brick pit	Semi-permanent	Arid Savannah	D_0__Eukaryota	D_1__Opisthokonta	D_2__Nucletmycea	D_3__Fungi	D_7__Dothideomycetes	D_8__Pleosporales	NA
New.CleanUp.ReferenceOTU10130	AnRufPool3	0	NA	GTGCCAGCMGCCGCGGTAA	GGACTACHVGGGTWTCTAAT	Field	Burkina	An.rufipes	Unknown	Not.applicable	mud brick pit	Semi-permanent	Arid Savannah	D_0__Eukaryota	D_1__Opisthokonta	D_2__Holozoa	D_3__Ichthyosporea	D_5__Ichthyophonidae	D_6__Freshwater Ichthyosporeans 1	D_7__uncultured ichthyosporean
New.CleanUp.ReferenceOTU10130	AnRufPool2	0	NA	GTGCCAGCMGCCGCGGTAA	GGACTACHVGGGTWTCTAAT	Field	Burkina	An.rufipes	Unknown	Not.applicable	mud brick pit	Semi-permanent	Arid Savannah	D_0__Eukaryota	D_1__Opisthokonta	D_2__Holozoa	D_3__Ichthyosporea	D_5__Ichthyophonidae	D_6__Freshwater Ichthyosporeans 1	D_7__uncultured ichthyosporean
New.CleanUp.ReferenceOTU10144	AnRufPool2	0	NA	GTGCCAGCMGCCGCGGTAA	GGACTACHVGGGTWTCTAAT	Field	Burkina	An.rufipes	Unknown	Not.applicable	mud brick pit	Semi-permanent	Arid Savannah	Unassigned	NA	NA	NA	NA	NA	NA
New.CleanUp.ReferenceOTU10144	AnRufPool3	0	NA	GTGCCAGCMGCCGCGGTAA	GGACTACHVGGGTWTCTAAT	Field	Burkina	An.rufipes	Unknown	Not.applicable	mud brick pit	Semi-permanent	Arid Savannah	Unassigned	NA	NA	NA	NA	NA	NA
New.CleanUp.ReferenceOTU10172	AnRufPool2	0	NA	GTGCCAGCMGCCGCGGTAA	GGACTACHVGGGTWTCTAAT	Field	Burkina	An.rufipes	Unknown	Not.applicable	mud brick pit	Semi-permanent	Arid Savannah	Unassigned	NA	NA	NA	NA	NA	NA
New.CleanUp.ReferenceOTU10172	AnRufPool3	0	NA	GTGCCAGCMGCCGCGGTAA	GGACTACHVGGGTWTCTAAT	Field	Burkina	An.rufipes	Unknown	Not.applicable	mud brick pit	Semi-permanent	Arid Savannah	Unassigned	NA	NA	NA	NA	NA	NA
New.CleanUp.ReferenceOTU10213	AnRufPool2	0	NA	GTGCCAGCMGCCGCGGTAA	GGACTACHVGGGTWTCTAAT	Field	Burkina	An.rufipes	Unknown	Not.applicable	mud brick pit	Semi-permanent	Arid Savannah	Unassigned	NA	NA	NA	NA	NA	NA
New.CleanUp.ReferenceOTU10213	AnRufPool3	0	NA	GTGCCAGCMGCCGCGGTAA	GGACTACHVGGGTWTCTAAT	Field	Burkina	An.rufipes	Unknown	Not.applicable	mud brick pit	Semi-permanent	Arid Savannah	Unassigned	NA	NA	NA	NA	NA	NA
New.CleanUp.ReferenceOTU10249	AnRufPool3	0	NA	GTGCCAGCMGCCGCGGTAA	GGACTACHVGGGTWTCTAAT	Field	Burkina	An.rufipes	Unknown	Not.applicable	mud brick pit	Semi-permanent	Arid Savannah	D_0__Eukaryota	D_1__Archaeplastida	D_2__Chloroplastida	D_3__Chlorophyta	D_4__Pedinophyceae	D_5__Pedinomonas	NA
New.CleanUp.ReferenceOTU10249	AnRufPool2	0	NA	GTGCCAGCMGCCGCGGTAA	GGACTACHVGGGTWTCTAAT	Field	Burkina	An.rufipes	Unknown	Not.applicable	mud brick pit	Semi-permanent	Arid Savannah	D_0__Eukaryota	D_1__Archaeplastida	D_2__Chloroplastida	D_3__Chlorophyta	D_4__Pedinophyceae	D_5__Pedinomonas	NA
New.CleanUp.ReferenceOTU1027	AnRufPool3	0	NA	GTGCCAGCMGCCGCGGTAA	GGACTACHVGGGTWTCTAAT	Field	Burkina	An.rufipes	Unknown	Not.applicable	mud brick pit	Semi-permanent	Arid Savannah	Unassigned	NA	NA	NA	NA	NA	NA
New.CleanUp.ReferenceOTU1027	AnRufPool2	0	NA	GTGCCAGCMGCCGCGGTAA	GGACTACHVGGGTWTCTAAT	Field	Burkina	An.rufipes	Unknown	Not.applicable	mud brick pit	Semi-permanent	Arid Savannah	Unassigned	NA	NA	NA	NA	NA	NA
New.CleanUp.ReferenceOTU10314	AnRufPool2	0	NA	GTGCCAGCMGCCGCGGTAA	GGACTACHVGGGTWTCTAAT	Field	Burkina	An.rufipes	Unknown	Not.applicable	mud brick pit	Semi-permanent	Arid Savannah	Unassigned	NA	NA	NA	NA	NA	NA
New.CleanUp.ReferenceOTU10314	AnRufPool3	0	NA	GTGCCAGCMGCCGCGGTAA	GGACTACHVGGGTWTCTAAT	Field	Burkina	An.rufipes	Unknown	Not.applicable	mud brick pit	Semi-permanent	Arid Savannah	Unassigned	NA	NA	NA	NA	NA	NA
New.CleanUp.ReferenceOTU1036	AnRufPool3	0	NA	GTGCCAGCMGCCGCGGTAA	GGACTACHVGGGTWTCTAAT	Field	Burkina	An.rufipes	Unknown	Not.applicable	mud brick pit	Semi-permanent	Arid Savannah	Unassigned	NA	NA	NA	NA	NA	NA
New.CleanUp.ReferenceOTU1036	AnRufPool2	0	NA	GTGCCAGCMGCCGCGGTAA	GGACTACHVGGGTWTCTAAT	Field	Burkina	An.rufipes	Unknown	Not.applicable	mud brick pit	Semi-permanent	Arid Savannah	Unassigned	NA	NA	NA	NA	NA	NA
New.CleanUp.ReferenceOTU10482	AnRufPool2	0	NA	GTGCCAGCMGCCGCGGTAA	GGACTACHVGGGTWTCTAAT	Field	Burkina	An.rufipes	Unknown	Not.applicable	mud brick pit	Semi-permanent	Arid Savannah	D_0__Eukaryota	D_1__SAR	D_2__Alveolata	D_3__Dinoflagellata	D_6__Suessiaceae	NA	NA
New.CleanUp.ReferenceOTU10482	AnRufPool3	0	NA	GTGCCAGCMGCCGCGGTAA	GGACTACHVGGGTWTCTAAT	Field	Burkina	An.rufipes	Unknown	Not.applicable	mud brick pit	Semi-permanent	Arid Savannah	D_0__Eukaryota	D_1__SAR	D_2__Alveolata	D_3__Dinoflagellata	D_6__Suessiaceae	NA	NA
New.CleanUp.ReferenceOTU1059	AnRufPool2	0	NA	GTGCCAGCMGCCGCGGTAA	GGACTACHVGGGTWTCTAAT	Field	Burkina	An.rufipes	Unknown	Not.applicable	mud brick pit	Semi-permanent	Arid Savannah	D_0__Eukaryota	D_1__Opisthokonta	D_2__Nucletmycea	D_3__Fungi	NA	NA	NA
New.CleanUp.ReferenceOTU1059	AnRufPool3	0	NA	GTGCCAGCMGCCGCGGTAA	GGACTACHVGGGTWTCTAAT	Field	Burkina	An.rufipes	Unknown	Not.applicable	mud brick pit	Semi-permanent	Arid Savannah	D_0__Eukaryota	D_1__Opisthokonta	D_2__Nucletmycea	D_3__Fungi	NA	NA	NA
New.CleanUp.ReferenceOTU10641	AnRufPool2	0	NA	GTGCCAGCMGCCGCGGTAA	GGACTACHVGGGTWTCTAAT	Field	Burkina	An.rufipes	Unknown	Not.applicable	mud brick pit	Semi-permanent	Arid Savannah	Unassigned	NA	NA	NA	NA	NA	NA
New.CleanUp.ReferenceOTU10641	AnRufPool3	0	NA	GTGCCAGCMGCCGCGGTAA	GGACTACHVGGGTWTCTAAT	Field	Burkina	An.rufipes	Unknown	Not.applicable	mud brick pit	Semi-permanent	Arid Savannah	Unassigned	NA	NA	NA	NA	NA	NA
New.CleanUp.ReferenceOTU10663	AnRufPool2	0	NA	GTGCCAGCMGCCGCGGTAA	GGACTACHVGGGTWTCTAAT	Field	Burkina	An.rufipes	Unknown	Not.applicable	mud brick pit	Semi-permanent	Arid Savannah	D_0__Eukaryota	D_1__SAR	D_2__Alveolata	D_3__Dinoflagellata	D_6__Suessiaceae	D_7__Pelagodinium	NA
New.CleanUp.ReferenceOTU10663	AnRufPool3	0	NA	GTGCCAGCMGCCGCGGTAA	GGACTACHVGGGTWTCTAAT	Field	Burkina	An.rufipes	Unknown	Not.applicable	mud brick pit	Semi-permanent	Arid Savannah	D_0__Eukaryota	D_1__SAR	D_2__Alveolata	D_3__Dinoflagellata	D_6__Suessiaceae	D_7__Pelagodinium	NA
New.CleanUp.ReferenceOTU10683	AnRufPool3	0	NA	GTGCCAGCMGCCGCGGTAA	GGACTACHVGGGTWTCTAAT	Field	Burkina	An.rufipes	Unknown	Not.applicable	mud brick pit	Semi-permanent	Arid Savannah	D_0__Eukaryota	D_1__Opisthokonta	D_2__Nucletmycea	D_3__Fungi	D_9__Incertae Sedis	D_10__Phaeomoniella	D_11__Phaeomoniella chlamydospora
New.CleanUp.ReferenceOTU10683	AnRufPool2	0	NA	GTGCCAGCMGCCGCGGTAA	GGACTACHVGGGTWTCTAAT	Field	Burkina	An.rufipes	Unknown	Not.applicable	mud brick pit	Semi-permanent	Arid Savannah	D_0__Eukaryota	D_1__Opisthokonta	D_2__Nucletmycea	D_3__Fungi	D_9__Incertae Sedis	D_10__Phaeomoniella	D_11__Phaeomoniella chlamydospora
New.CleanUp.ReferenceOTU10698	AnRufPool2	0	NA	GTGCCAGCMGCCGCGGTAA	GGACTACHVGGGTWTCTAAT	Field	Burkina	An.rufipes	Unknown	Not.applicable	mud brick pit	Semi-permanent	Arid Savannah	Unassigned	NA	NA	NA	NA	NA	NA
New.CleanUp.ReferenceOTU10698	AnRufPool3	0	NA	GTGCCAGCMGCCGCGGTAA	GGACTACHVGGGTWTCTAAT	Field	Burkina	An.rufipes	Unknown	Not.applicable	mud brick pit	Semi-permanent	Arid Savannah	Unassigned	NA	NA	NA	NA	NA	NA
New.CleanUp.ReferenceOTU10738	AnRufPool2	0	NA	GTGCCAGCMGCCGCGGTAA	GGACTACHVGGGTWTCTAAT	Field	Burkina	An.rufipes	Unknown	Not.applicable	mud brick pit	Semi-permanent	Arid Savannah	D_0__Eukaryota	D_1__SAR	D_2__Stramenopiles	D_3__MAST-12	D_4__MAST-12C	D_5__uncultured stramenopile	D_6__uncultured stramenopile
New.CleanUp.ReferenceOTU10738	AnRufPool3	0	NA	GTGCCAGCMGCCGCGGTAA	GGACTACHVGGGTWTCTAAT	Field	Burkina	An.rufipes	Unknown	Not.applicable	mud brick pit	Semi-permanent	Arid Savannah	D_0__Eukaryota	D_1__SAR	D_2__Stramenopiles	D_3__MAST-12	D_4__MAST-12C	D_5__uncultured stramenopile	D_6__uncultured stramenopile
New.CleanUp.ReferenceOTU10745	AnRufPool2	0	NA	GTGCCAGCMGCCGCGGTAA	GGACTACHVGGGTWTCTAAT	Field	Burkina	An.rufipes	Unknown	Not.applicable	mud brick pit	Semi-permanent	Arid Savannah	D_0__Eukaryota	D_1__Archaeplastida	D_2__Chloroplastida	D_3__Chlorophyta	D_4__Trebouxiophyceae	D_5__Amphikrikos	NA
New.CleanUp.ReferenceOTU10745	AnRufPool3	0	NA	GTGCCAGCMGCCGCGGTAA	GGACTACHVGGGTWTCTAAT	Field	Burkina	An.rufipes	Unknown	Not.applicable	mud brick pit	Semi-permanent	Arid Savannah	D_0__Eukaryota	D_1__Archaeplastida	D_2__Chloroplastida	D_3__Chlorophyta	D_4__Trebouxiophyceae	D_5__Amphikrikos	NA
New.CleanUp.ReferenceOTU10773	AnRufPool3	0	NA	GTGCCAGCMGCCGCGGTAA	GGACTACHVGGGTWTCTAAT	Field	Burkina	An.rufipes	Unknown	Not.applicable	mud brick pit	Semi-permanent	Arid Savannah	Unassigned	NA	NA	NA	NA	NA	NA
New.CleanUp.ReferenceOTU10773	AnRufPool2	0	NA	GTGCCAGCMGCCGCGGTAA	GGACTACHVGGGTWTCTAAT	Field	Burkina	An.rufipes	Unknown	Not.applicable	mud brick pit	Semi-permanent	Arid Savannah	Unassigned	NA	NA	NA	NA	NA	NA
New.CleanUp.ReferenceOTU10795	AnRufPool3	0	NA	GTGCCAGCMGCCGCGGTAA	GGACTACHVGGGTWTCTAAT	Field	Burkina	An.rufipes	Unknown	Not.applicable	mud brick pit	Semi-permanent	Arid Savannah	Unassigned	NA	NA	NA	NA	NA	NA
New.CleanUp.ReferenceOTU10795	AnRufPool2	0	NA	GTGCCAGCMGCCGCGGTAA	GGACTACHVGGGTWTCTAAT	Field	Burkina	An.rufipes	Unknown	Not.applicable	mud brick pit	Semi-permanent	Arid Savannah	Unassigned	NA	NA	NA	NA	NA	NA
New.CleanUp.ReferenceOTU10821	AnRufPool3	0	NA	GTGCCAGCMGCCGCGGTAA	GGACTACHVGGGTWTCTAAT	Field	Burkina	An.rufipes	Unknown	Not.applicable	mud brick pit	Semi-permanent	Arid Savannah	D_0__Eukaryota	D_1__Opisthokonta	D_2__Nucletmycea	D_3__Fungi	D_8__Legeriomycetaceae	NA	NA
New.CleanUp.ReferenceOTU10821	AnRufPool2	0	NA	GTGCCAGCMGCCGCGGTAA	GGACTACHVGGGTWTCTAAT	Field	Burkina	An.rufipes	Unknown	Not.applicable	mud brick pit	Semi-permanent	Arid Savannah	D_0__Eukaryota	D_1__Opisthokonta	D_2__Nucletmycea	D_3__Fungi	D_8__Legeriomycetaceae	NA	NA
New.CleanUp.ReferenceOTU10837	AnRufPool3	0	NA	GTGCCAGCMGCCGCGGTAA	GGACTACHVGGGTWTCTAAT	Field	Burkina	An.rufipes	Unknown	Not.applicable	mud brick pit	Semi-permanent	Arid Savannah	Unassigned	NA	NA	NA	NA	NA	NA
New.CleanUp.ReferenceOTU10837	AnRufPool2	0	NA	GTGCCAGCMGCCGCGGTAA	GGACTACHVGGGTWTCTAAT	Field	Burkina	An.rufipes	Unknown	Not.applicable	mud brick pit	Semi-permanent	Arid Savannah	Unassigned	NA	NA	NA	NA	NA	NA
New.CleanUp.ReferenceOTU10844	AnRufPool2	0	NA	GTGCCAGCMGCCGCGGTAA	GGACTACHVGGGTWTCTAAT	Field	Burkina	An.rufipes	Unknown	Not.applicable	mud brick pit	Semi-permanent	Arid Savannah	D_0__Eukaryota	D_1__Archaeplastida	D_2__Chloroplastida	D_3__Chlorophyta	NA	NA	NA
New.CleanUp.ReferenceOTU10844	AnRufPool3	0	NA	GTGCCAGCMGCCGCGGTAA	GGACTACHVGGGTWTCTAAT	Field	Burkina	An.rufipes	Unknown	Not.applicable	mud brick pit	Semi-permanent	Arid Savannah	D_0__Eukaryota	D_1__Archaeplastida	D_2__Chloroplastida	D_3__Chlorophyta	NA	NA	NA
New.CleanUp.ReferenceOTU10868	AnRufPool2	0	NA	GTGCCAGCMGCCGCGGTAA	GGACTACHVGGGTWTCTAAT	Field	Burkina	An.rufipes	Unknown	Not.applicable	mud brick pit	Semi-permanent	Arid Savannah	D_0__Eukaryota	D_1__Opisthokonta	D_2__Nucletmycea	D_3__Fungi	D_6__Chytridiomycetes	D_7__Chytridiales	NA
New.CleanUp.ReferenceOTU10868	AnRufPool3	0	NA	GTGCCAGCMGCCGCGGTAA	GGACTACHVGGGTWTCTAAT	Field	Burkina	An.rufipes	Unknown	Not.applicable	mud brick pit	Semi-permanent	Arid Savannah	D_0__Eukaryota	D_1__Opisthokonta	D_2__Nucletmycea	D_3__Fungi	D_6__Chytridiomycetes	D_7__Chytridiales	NA
New.CleanUp.ReferenceOTU10875	AnRufPool2	0	NA	GTGCCAGCMGCCGCGGTAA	GGACTACHVGGGTWTCTAAT	Field	Burkina	An.rufipes	Unknown	Not.applicable	mud brick pit	Semi-permanent	Arid Savannah	Unassigned	NA	NA	NA	NA	NA	NA
New.CleanUp.ReferenceOTU10876	AnRufPool2	0	NA	GTGCCAGCMGCCGCGGTAA	GGACTACHVGGGTWTCTAAT	Field	Burkina	An.rufipes	Unknown	Not.applicable	mud brick pit	Semi-permanent	Arid Savannah	Unassigned	NA	NA	NA	NA	NA	NA
New.CleanUp.ReferenceOTU10876	AnRufPool3	0	NA	GTGCCAGCMGCCGCGGTAA	GGACTACHVGGGTWTCTAAT	Field	Burkina	An.rufipes	Unknown	Not.applicable	mud brick pit	Semi-permanent	Arid Savannah	Unassigned	NA	NA	NA	NA	NA	NA
New.CleanUp.ReferenceOTU10885	AnRufPool3	0	NA	GTGCCAGCMGCCGCGGTAA	GGACTACHVGGGTWTCTAAT	Field	Burkina	An.rufipes	Unknown	Not.applicable	mud brick pit	Semi-permanent	Arid Savannah	D_0__Eukaryota	D_1__Opisthokonta	D_2__Nucletmycea	D_3__Fungi	NA	NA	NA
New.CleanUp.ReferenceOTU10885	AnRufPool2	0	NA	GTGCCAGCMGCCGCGGTAA	GGACTACHVGGGTWTCTAAT	Field	Burkina	An.rufipes	Unknown	Not.applicable	mud brick pit	Semi-permanent	Arid Savannah	D_0__Eukaryota	D_1__Opisthokonta	D_2__Nucletmycea	D_3__Fungi	NA	NA	NA
New.CleanUp.ReferenceOTU10956	AnRufPool2	0	NA	GTGCCAGCMGCCGCGGTAA	GGACTACHVGGGTWTCTAAT	Field	Burkina	An.rufipes	Unknown	Not.applicable	mud brick pit	Semi-permanent	Arid Savannah	D_0__Eukaryota	D_1__SAR	D_2__Alveolata	D_3__Protalveolata	D_4__Perkinsidae	D_5__A31	D_6__uncultured alveolate
New.CleanUp.ReferenceOTU10956	AnRufPool3	0	NA	GTGCCAGCMGCCGCGGTAA	GGACTACHVGGGTWTCTAAT	Field	Burkina	An.rufipes	Unknown	Not.applicable	mud brick pit	Semi-permanent	Arid Savannah	D_0__Eukaryota	D_1__SAR	D_2__Alveolata	D_3__Protalveolata	D_4__Perkinsidae	D_5__A31	D_6__uncultured alveolate
New.CleanUp.ReferenceOTU10957	AnRufPool3	0	NA	GTGCCAGCMGCCGCGGTAA	GGACTACHVGGGTWTCTAAT	Field	Burkina	An.rufipes	Unknown	Not.applicable	mud brick pit	Semi-permanent	Arid Savannah	D_0__Eukaryota	D_1__Archaeplastida	D_2__Chloroplastida	D_3__Chlorophyta	D_4__Chlorophyceae	D_5__Dysmorphococcus	D_6__Dysmorphococcus globosus
New.CleanUp.ReferenceOTU10957	AnRufPool2	0	NA	GTGCCAGCMGCCGCGGTAA	GGACTACHVGGGTWTCTAAT	Field	Burkina	An.rufipes	Unknown	Not.applicable	mud brick pit	Semi-permanent	Arid Savannah	D_0__Eukaryota	D_1__Archaeplastida	D_2__Chloroplastida	D_3__Chlorophyta	D_4__Chlorophyceae	D_5__Dysmorphococcus	D_6__Dysmorphococcus globosus
New.CleanUp.ReferenceOTU1096	AnRufPool3	0	NA	GTGCCAGCMGCCGCGGTAA	GGACTACHVGGGTWTCTAAT	Field	Burkina	An.rufipes	Unknown	Not.applicable	mud brick pit	Semi-permanent	Arid Savannah	Unassigned	NA	NA	NA	NA	NA	NA
New.CleanUp.ReferenceOTU1096	AnRufPool2	0	NA	GTGCCAGCMGCCGCGGTAA	GGACTACHVGGGTWTCTAAT	Field	Burkina	An.rufipes	Unknown	Not.applicable	mud brick pit	Semi-permanent	Arid Savannah	Unassigned	NA	NA	NA	NA	NA	NA
New.CleanUp.ReferenceOTU1121	AnRufPool2	0	NA	GTGCCAGCMGCCGCGGTAA	GGACTACHVGGGTWTCTAAT	Field	Burkina	An.rufipes	Unknown	Not.applicable	mud brick pit	Semi-permanent	Arid Savannah	D_0__Eukaryota	D_1__SAR	D_2__Alveolata	D_3__Dinoflagellata	D_6__Suessiaceae	D_7__Pelagodinium	NA
New.CleanUp.ReferenceOTU1121	AnRufPool3	0	NA	GTGCCAGCMGCCGCGGTAA	GGACTACHVGGGTWTCTAAT	Field	Burkina	An.rufipes	Unknown	Not.applicable	mud brick pit	Semi-permanent	Arid Savannah	D_0__Eukaryota	D_1__SAR	D_2__Alveolata	D_3__Dinoflagellata	D_6__Suessiaceae	D_7__Pelagodinium	NA
New.CleanUp.ReferenceOTU1123	AnRufPool3	0	NA	GTGCCAGCMGCCGCGGTAA	GGACTACHVGGGTWTCTAAT	Field	Burkina	An.rufipes	Unknown	Not.applicable	mud brick pit	Semi-permanent	Arid Savannah	D_0__Eukaryota	D_1__SAR	D_2__Alveolata	D_3__Ciliophora	NA	NA	NA
New.CleanUp.ReferenceOTU1123	AnRufPool2	0	NA	GTGCCAGCMGCCGCGGTAA	GGACTACHVGGGTWTCTAAT	Field	Burkina	An.rufipes	Unknown	Not.applicable	mud brick pit	Semi-permanent	Arid Savannah	D_0__Eukaryota	D_1__SAR	D_2__Alveolata	D_3__Ciliophora	NA	NA	NA
New.CleanUp.ReferenceOTU1139	AnRufPool2	0	NA	GTGCCAGCMGCCGCGGTAA	GGACTACHVGGGTWTCTAAT	Field	Burkina	An.rufipes	Unknown	Not.applicable	mud brick pit	Semi-permanent	Arid Savannah	Unassigned	NA	NA	NA	NA	NA	NA
New.CleanUp.ReferenceOTU1139	AnRufPool3	0	NA	GTGCCAGCMGCCGCGGTAA	GGACTACHVGGGTWTCTAAT	Field	Burkina	An.rufipes	Unknown	Not.applicable	mud brick pit	Semi-permanent	Arid Savannah	Unassigned	NA	NA	NA	NA	NA	NA
New.CleanUp.ReferenceOTU1190	AnRufPool2	0	NA	GTGCCAGCMGCCGCGGTAA	GGACTACHVGGGTWTCTAAT	Field	Burkina	An.rufipes	Unknown	Not.applicable	mud brick pit	Semi-permanent	Arid Savannah	D_0__Eukaryota	D_1__Archaeplastida	D_2__Chloroplastida	D_3__Chlorophyta	D_4__Chlorophyceae	D_5__Dictyococcus	NA
New.CleanUp.ReferenceOTU1190	AnRufPool3	0	NA	GTGCCAGCMGCCGCGGTAA	GGACTACHVGGGTWTCTAAT	Field	Burkina	An.rufipes	Unknown	Not.applicable	mud brick pit	Semi-permanent	Arid Savannah	D_0__Eukaryota	D_1__Archaeplastida	D_2__Chloroplastida	D_3__Chlorophyta	D_4__Chlorophyceae	D_5__Dictyococcus	NA
New.CleanUp.ReferenceOTU1191	AnRufPool2	0	NA	GTGCCAGCMGCCGCGGTAA	GGACTACHVGGGTWTCTAAT	Field	Burkina	An.rufipes	Unknown	Not.applicable	mud brick pit	Semi-permanent	Arid Savannah	Unassigned	NA	NA	NA	NA	NA	NA
New.CleanUp.ReferenceOTU1191	AnRufPool3	0	NA	GTGCCAGCMGCCGCGGTAA	GGACTACHVGGGTWTCTAAT	Field	Burkina	An.rufipes	Unknown	Not.applicable	mud brick pit	Semi-permanent	Arid Savannah	Unassigned	NA	NA	NA	NA	NA	NA
New.CleanUp.ReferenceOTU125	AnRufPool3	0	NA	GTGCCAGCMGCCGCGGTAA	GGACTACHVGGGTWTCTAAT	Field	Burkina	An.rufipes	Unknown	Not.applicable	mud brick pit	Semi-permanent	Arid Savannah	D_0__Eukaryota	D_1__Archaeplastida	D_2__Chloroplastida	D_3__Chlorophyta	D_4__Chlorophyceae	NA	NA
New.CleanUp.ReferenceOTU125	AnRufPool2	0	NA	GTGCCAGCMGCCGCGGTAA	GGACTACHVGGGTWTCTAAT	Field	Burkina	An.rufipes	Unknown	Not.applicable	mud brick pit	Semi-permanent	Arid Savannah	D_0__Eukaryota	D_1__Archaeplastida	D_2__Chloroplastida	D_3__Chlorophyta	D_4__Chlorophyceae	NA	NA
New.CleanUp.ReferenceOTU1277	AnRufPool3	0	NA	GTGCCAGCMGCCGCGGTAA	GGACTACHVGGGTWTCTAAT	Field	Burkina	An.rufipes	Unknown	Not.applicable	mud brick pit	Semi-permanent	Arid Savannah	D_0__Eukaryota	D_1__SAR	D_2__Stramenopiles	D_3__Ochrophyta	D_4__Eustigmatales	NA	NA
New.CleanUp.ReferenceOTU1277	AnRufPool2	0	NA	GTGCCAGCMGCCGCGGTAA	GGACTACHVGGGTWTCTAAT	Field	Burkina	An.rufipes	Unknown	Not.applicable	mud brick pit	Semi-permanent	Arid Savannah	D_0__Eukaryota	D_1__SAR	D_2__Stramenopiles	D_3__Ochrophyta	D_4__Eustigmatales	NA	NA
New.CleanUp.ReferenceOTU129	AnRufPool3	0	NA	GTGCCAGCMGCCGCGGTAA	GGACTACHVGGGTWTCTAAT	Field	Burkina	An.rufipes	Unknown	Not.applicable	mud brick pit	Semi-permanent	Arid Savannah	Unassigned	NA	NA	NA	NA	NA	NA
New.CleanUp.ReferenceOTU129	AnRufPool2	0	NA	GTGCCAGCMGCCGCGGTAA	GGACTACHVGGGTWTCTAAT	Field	Burkina	An.rufipes	Unknown	Not.applicable	mud brick pit	Semi-permanent	Arid Savannah	Unassigned	NA	NA	NA	NA	NA	NA
New.CleanUp.ReferenceOTU1350	AnRufPool3	0	NA	GTGCCAGCMGCCGCGGTAA	GGACTACHVGGGTWTCTAAT	Field	Burkina	An.rufipes	Unknown	Not.applicable	mud brick pit	Semi-permanent	Arid Savannah	Unassigned	NA	NA	NA	NA	NA	NA
New.CleanUp.ReferenceOTU1350	AnRufPool2	0	NA	GTGCCAGCMGCCGCGGTAA	GGACTACHVGGGTWTCTAAT	Field	Burkina	An.rufipes	Unknown	Not.applicable	mud brick pit	Semi-permanent	Arid Savannah	Unassigned	NA	NA	NA	NA	NA	NA
New.CleanUp.ReferenceOTU1408	AnRufPool3	0	NA	GTGCCAGCMGCCGCGGTAA	GGACTACHVGGGTWTCTAAT	Field	Burkina	An.rufipes	Unknown	Not.applicable	mud brick pit	Semi-permanent	Arid Savannah	Unassigned	NA	NA	NA	NA	NA	NA
New.CleanUp.ReferenceOTU1408	AnRufPool2	0	NA	GTGCCAGCMGCCGCGGTAA	GGACTACHVGGGTWTCTAAT	Field	Burkina	An.rufipes	Unknown	Not.applicable	mud brick pit	Semi-permanent	Arid Savannah	Unassigned	NA	NA	NA	NA	NA	NA
New.CleanUp.ReferenceOTU1428	AnRufPool2	0	NA	GTGCCAGCMGCCGCGGTAA	GGACTACHVGGGTWTCTAAT	Field	Burkina	An.rufipes	Unknown	Not.applicable	mud brick pit	Semi-permanent	Arid Savannah	D_0__Eukaryota	D_1__SAR	D_2__Alveolata	D_3__Dinoflagellata	NA	NA	NA
New.CleanUp.ReferenceOTU1428	AnRufPool3	0	NA	GTGCCAGCMGCCGCGGTAA	GGACTACHVGGGTWTCTAAT	Field	Burkina	An.rufipes	Unknown	Not.applicable	mud brick pit	Semi-permanent	Arid Savannah	D_0__Eukaryota	D_1__SAR	D_2__Alveolata	D_3__Dinoflagellata	NA	NA	NA
New.CleanUp.ReferenceOTU1473	AnRufPool3	0	NA	GTGCCAGCMGCCGCGGTAA	GGACTACHVGGGTWTCTAAT	Field	Burkina	An.rufipes	Unknown	Not.applicable	mud brick pit	Semi-permanent	Arid Savannah	D_0__Eukaryota	D_1__Archaeplastida	D_2__Chloroplastida	D_3__Charophyta	D_7__Bryophyta	NA	NA
New.CleanUp.ReferenceOTU1473	AnRufPool2	0	NA	GTGCCAGCMGCCGCGGTAA	GGACTACHVGGGTWTCTAAT	Field	Burkina	An.rufipes	Unknown	Not.applicable	mud brick pit	Semi-permanent	Arid Savannah	D_0__Eukaryota	D_1__Archaeplastida	D_2__Chloroplastida	D_3__Charophyta	D_7__Bryophyta	NA	NA
New.CleanUp.ReferenceOTU16	AnRufPool2	0	NA	GTGCCAGCMGCCGCGGTAA	GGACTACHVGGGTWTCTAAT	Field	Burkina	An.rufipes	Unknown	Not.applicable	mud brick pit	Semi-permanent	Arid Savannah	Unassigned	NA	NA	NA	NA	NA	NA
New.CleanUp.ReferenceOTU16	AnRufPool3	0	NA	GTGCCAGCMGCCGCGGTAA	GGACTACHVGGGTWTCTAAT	Field	Burkina	An.rufipes	Unknown	Not.applicable	mud brick pit	Semi-permanent	Arid Savannah	Unassigned	NA	NA	NA	NA	NA	NA
New.CleanUp.ReferenceOTU1613	AnRufPool2	0	NA	GTGCCAGCMGCCGCGGTAA	GGACTACHVGGGTWTCTAAT	Field	Burkina	An.rufipes	Unknown	Not.applicable	mud brick pit	Semi-permanent	Arid Savannah	D_0__Eukaryota	D_1__SAR	D_2__Alveolata	D_3__Dinoflagellata	NA	NA	NA
New.CleanUp.ReferenceOTU1613	AnRufPool3	0	NA	GTGCCAGCMGCCGCGGTAA	GGACTACHVGGGTWTCTAAT	Field	Burkina	An.rufipes	Unknown	Not.applicable	mud brick pit	Semi-permanent	Arid Savannah	D_0__Eukaryota	D_1__SAR	D_2__Alveolata	D_3__Dinoflagellata	NA	NA	NA
New.CleanUp.ReferenceOTU1616	AnRufPool2	0	NA	GTGCCAGCMGCCGCGGTAA	GGACTACHVGGGTWTCTAAT	Field	Burkina	An.rufipes	Unknown	Not.applicable	mud brick pit	Semi-permanent	Arid Savannah	Unassigned	NA	NA	NA	NA	NA	NA
New.CleanUp.ReferenceOTU1616	AnRufPool3	0	NA	GTGCCAGCMGCCGCGGTAA	GGACTACHVGGGTWTCTAAT	Field	Burkina	An.rufipes	Unknown	Not.applicable	mud brick pit	Semi-permanent	Arid Savannah	Unassigned	NA	NA	NA	NA	NA	NA
New.CleanUp.ReferenceOTU163	AnRufPool2	0	NA	GTGCCAGCMGCCGCGGTAA	GGACTACHVGGGTWTCTAAT	Field	Burkina	An.rufipes	Unknown	Not.applicable	mud brick pit	Semi-permanent	Arid Savannah	Unassigned	NA	NA	NA	NA	NA	NA
New.CleanUp.ReferenceOTU163	AnRufPool3	0	NA	GTGCCAGCMGCCGCGGTAA	GGACTACHVGGGTWTCTAAT	Field	Burkina	An.rufipes	Unknown	Not.applicable	mud brick pit	Semi-permanent	Arid Savannah	Unassigned	NA	NA	NA	NA	NA	NA
New.CleanUp.ReferenceOTU1709	AnRufPool2	0	NA	GTGCCAGCMGCCGCGGTAA	GGACTACHVGGGTWTCTAAT	Field	Burkina	An.rufipes	Unknown	Not.applicable	mud brick pit	Semi-permanent	Arid Savannah	Unassigned	NA	NA	NA	NA	NA	NA
New.CleanUp.ReferenceOTU1768	AnRufPool2	0	NA	GTGCCAGCMGCCGCGGTAA	GGACTACHVGGGTWTCTAAT	Field	Burkina	An.rufipes	Unknown	Not.applicable	mud brick pit	Semi-permanent	Arid Savannah	Unassigned	NA	NA	NA	NA	NA	NA
New.CleanUp.ReferenceOTU1768	AnRufPool3	0	NA	GTGCCAGCMGCCGCGGTAA	GGACTACHVGGGTWTCTAAT	Field	Burkina	An.rufipes	Unknown	Not.applicable	mud brick pit	Semi-permanent	Arid Savannah	Unassigned	NA	NA	NA	NA	NA	NA
New.CleanUp.ReferenceOTU1798	AnRufPool2	0	NA	GTGCCAGCMGCCGCGGTAA	GGACTACHVGGGTWTCTAAT	Field	Burkina	An.rufipes	Unknown	Not.applicable	mud brick pit	Semi-permanent	Arid Savannah	D_0__Eukaryota	D_1__SAR	D_2__Stramenopiles	D_3__Peronosporomycetes	NA	NA	NA
New.CleanUp.ReferenceOTU1798	AnRufPool3	0	NA	GTGCCAGCMGCCGCGGTAA	GGACTACHVGGGTWTCTAAT	Field	Burkina	An.rufipes	Unknown	Not.applicable	mud brick pit	Semi-permanent	Arid Savannah	D_0__Eukaryota	D_1__SAR	D_2__Stramenopiles	D_3__Peronosporomycetes	NA	NA	NA
New.CleanUp.ReferenceOTU1854	AnRufPool3	0	NA	GTGCCAGCMGCCGCGGTAA	GGACTACHVGGGTWTCTAAT	Field	Burkina	An.rufipes	Unknown	Not.applicable	mud brick pit	Semi-permanent	Arid Savannah	D_0__Eukaryota	D_1__Archaeplastida	D_2__Chloroplastida	D_3__Chlorophyta	D_4__Chlorophyceae	NA	NA
New.CleanUp.ReferenceOTU1854	AnRufPool2	0	NA	GTGCCAGCMGCCGCGGTAA	GGACTACHVGGGTWTCTAAT	Field	Burkina	An.rufipes	Unknown	Not.applicable	mud brick pit	Semi-permanent	Arid Savannah	D_0__Eukaryota	D_1__Archaeplastida	D_2__Chloroplastida	D_3__Chlorophyta	D_4__Chlorophyceae	NA	NA
New.CleanUp.ReferenceOTU1883	AnRufPool3	0	NA	GTGCCAGCMGCCGCGGTAA	GGACTACHVGGGTWTCTAAT	Field	Burkina	An.rufipes	Unknown	Not.applicable	mud brick pit	Semi-permanent	Arid Savannah	Unassigned	NA	NA	NA	NA	NA	NA
New.CleanUp.ReferenceOTU1883	AnRufPool2	0	NA	GTGCCAGCMGCCGCGGTAA	GGACTACHVGGGTWTCTAAT	Field	Burkina	An.rufipes	Unknown	Not.applicable	mud brick pit	Semi-permanent	Arid Savannah	Unassigned	NA	NA	NA	NA	NA	NA
New.CleanUp.ReferenceOTU189	AnRufPool3	0	NA	GTGCCAGCMGCCGCGGTAA	GGACTACHVGGGTWTCTAAT	Field	Burkina	An.rufipes	Unknown	Not.applicable	mud brick pit	Semi-permanent	Arid Savannah	D_0__Eukaryota	D_1__Excavata	D_2__Discoba	D_3__Discicristata	D_5__Tetramitia	NA	NA
New.CleanUp.ReferenceOTU189	AnRufPool2	0	NA	GTGCCAGCMGCCGCGGTAA	GGACTACHVGGGTWTCTAAT	Field	Burkina	An.rufipes	Unknown	Not.applicable	mud brick pit	Semi-permanent	Arid Savannah	D_0__Eukaryota	D_1__Excavata	D_2__Discoba	D_3__Discicristata	D_5__Tetramitia	NA	NA
New.CleanUp.ReferenceOTU1897	AnRufPool3	0	NA	GTGCCAGCMGCCGCGGTAA	GGACTACHVGGGTWTCTAAT	Field	Burkina	An.rufipes	Unknown	Not.applicable	mud brick pit	Semi-permanent	Arid Savannah	D_0__Eukaryota	NA	NA	NA	NA	NA	NA
New.CleanUp.ReferenceOTU1897	AnRufPool2	0	NA	GTGCCAGCMGCCGCGGTAA	GGACTACHVGGGTWTCTAAT	Field	Burkina	An.rufipes	Unknown	Not.applicable	mud brick pit	Semi-permanent	Arid Savannah	D_0__Eukaryota	NA	NA	NA	NA	NA	NA
New.CleanUp.ReferenceOTU1921	AnRufPool3	0	NA	GTGCCAGCMGCCGCGGTAA	GGACTACHVGGGTWTCTAAT	Field	Burkina	An.rufipes	Unknown	Not.applicable	mud brick pit	Semi-permanent	Arid Savannah	D_0__Eukaryota	D_1__SAR	D_2__Stramenopiles	D_3__Ochrophyta	D_4__Eustigmatales	D_5__Pseudostaurastrum	NA
New.CleanUp.ReferenceOTU1921	AnRufPool2	0	NA	GTGCCAGCMGCCGCGGTAA	GGACTACHVGGGTWTCTAAT	Field	Burkina	An.rufipes	Unknown	Not.applicable	mud brick pit	Semi-permanent	Arid Savannah	D_0__Eukaryota	D_1__SAR	D_2__Stramenopiles	D_3__Ochrophyta	D_4__Eustigmatales	D_5__Pseudostaurastrum	NA
New.CleanUp.ReferenceOTU2008	AnRufPool2	0	NA	GTGCCAGCMGCCGCGGTAA	GGACTACHVGGGTWTCTAAT	Field	Burkina	An.rufipes	Unknown	Not.applicable	mud brick pit	Semi-permanent	Arid Savannah	Unassigned	NA	NA	NA	NA	NA	NA
New.CleanUp.ReferenceOTU2031	AnRufPool2	0	NA	GTGCCAGCMGCCGCGGTAA	GGACTACHVGGGTWTCTAAT	Field	Burkina	An.rufipes	Unknown	Not.applicable	mud brick pit	Semi-permanent	Arid Savannah	Unassigned	NA	NA	NA	NA	NA	NA
New.CleanUp.ReferenceOTU2031	AnRufPool3	0	NA	GTGCCAGCMGCCGCGGTAA	GGACTACHVGGGTWTCTAAT	Field	Burkina	An.rufipes	Unknown	Not.applicable	mud brick pit	Semi-permanent	Arid Savannah	Unassigned	NA	NA	NA	NA	NA	NA
New.CleanUp.ReferenceOTU2047	AnRufPool3	0	NA	GTGCCAGCMGCCGCGGTAA	GGACTACHVGGGTWTCTAAT	Field	Burkina	An.rufipes	Unknown	Not.applicable	mud brick pit	Semi-permanent	Arid Savannah	Unassigned	NA	NA	NA	NA	NA	NA
New.CleanUp.ReferenceOTU2074	AnRufPool2	0	NA	GTGCCAGCMGCCGCGGTAA	GGACTACHVGGGTWTCTAAT	Field	Burkina	An.rufipes	Unknown	Not.applicable	mud brick pit	Semi-permanent	Arid Savannah	D_0__Eukaryota	D_1__SAR	D_2__Alveolata	D_3__Ciliophora	D_7__Cyrtophoria	NA	NA
New.CleanUp.ReferenceOTU2074	AnRufPool3	0	NA	GTGCCAGCMGCCGCGGTAA	GGACTACHVGGGTWTCTAAT	Field	Burkina	An.rufipes	Unknown	Not.applicable	mud brick pit	Semi-permanent	Arid Savannah	D_0__Eukaryota	D_1__SAR	D_2__Alveolata	D_3__Ciliophora	D_7__Cyrtophoria	NA	NA
New.CleanUp.ReferenceOTU2085	AnRufPool3	0	NA	GTGCCAGCMGCCGCGGTAA	GGACTACHVGGGTWTCTAAT	Field	Burkina	An.rufipes	Unknown	Not.applicable	mud brick pit	Semi-permanent	Arid Savannah	Unassigned	NA	NA	NA	NA	NA	NA
New.CleanUp.ReferenceOTU2085	AnRufPool2	0	NA	GTGCCAGCMGCCGCGGTAA	GGACTACHVGGGTWTCTAAT	Field	Burkina	An.rufipes	Unknown	Not.applicable	mud brick pit	Semi-permanent	Arid Savannah	Unassigned	NA	NA	NA	NA	NA	NA
New.CleanUp.ReferenceOTU2199	AnRufPool2	0	NA	GTGCCAGCMGCCGCGGTAA	GGACTACHVGGGTWTCTAAT	Field	Burkina	An.rufipes	Unknown	Not.applicable	mud brick pit	Semi-permanent	Arid Savannah	D_0__Eukaryota	D_1__SAR	D_2__Alveolata	D_3__Protalveolata	D_4__Perkinsidae	D_5__A31	D_6__uncultured alveolate
New.CleanUp.ReferenceOTU2199	AnRufPool3	0	NA	GTGCCAGCMGCCGCGGTAA	GGACTACHVGGGTWTCTAAT	Field	Burkina	An.rufipes	Unknown	Not.applicable	mud brick pit	Semi-permanent	Arid Savannah	D_0__Eukaryota	D_1__SAR	D_2__Alveolata	D_3__Protalveolata	D_4__Perkinsidae	D_5__A31	D_6__uncultured alveolate
New.CleanUp.ReferenceOTU2203	AnRufPool3	0	NA	GTGCCAGCMGCCGCGGTAA	GGACTACHVGGGTWTCTAAT	Field	Burkina	An.rufipes	Unknown	Not.applicable	mud brick pit	Semi-permanent	Arid Savannah	D_0__Eukaryota	D_1__Archaeplastida	D_2__Chloroplastida	D_3__Chlorophyta	D_4__Chlorophyceae	NA	NA
New.CleanUp.ReferenceOTU2203	AnRufPool2	0	NA	GTGCCAGCMGCCGCGGTAA	GGACTACHVGGGTWTCTAAT	Field	Burkina	An.rufipes	Unknown	Not.applicable	mud brick pit	Semi-permanent	Arid Savannah	D_0__Eukaryota	D_1__Archaeplastida	D_2__Chloroplastida	D_3__Chlorophyta	D_4__Chlorophyceae	NA	NA
New.CleanUp.ReferenceOTU2222	AnRufPool2	0	NA	GTGCCAGCMGCCGCGGTAA	GGACTACHVGGGTWTCTAAT	Field	Burkina	An.rufipes	Unknown	Not.applicable	mud brick pit	Semi-permanent	Arid Savannah	Unassigned	NA	NA	NA	NA	NA	NA
New.CleanUp.ReferenceOTU2222	AnRufPool3	0	NA	GTGCCAGCMGCCGCGGTAA	GGACTACHVGGGTWTCTAAT	Field	Burkina	An.rufipes	Unknown	Not.applicable	mud brick pit	Semi-permanent	Arid Savannah	Unassigned	NA	NA	NA	NA	NA	NA
New.CleanUp.ReferenceOTU223	AnRufPool2	0	NA	GTGCCAGCMGCCGCGGTAA	GGACTACHVGGGTWTCTAAT	Field	Burkina	An.rufipes	Unknown	Not.applicable	mud brick pit	Semi-permanent	Arid Savannah	D_0__Eukaryota	D_1__Archaeplastida	D_2__Chloroplastida	D_3__Chlorophyta	D_4__Trebouxiophyceae	NA	NA
New.CleanUp.ReferenceOTU2332	AnRufPool2	0	NA	GTGCCAGCMGCCGCGGTAA	GGACTACHVGGGTWTCTAAT	Field	Burkina	An.rufipes	Unknown	Not.applicable	mud brick pit	Semi-permanent	Arid Savannah	D_0__Eukaryota	D_1__Archaeplastida	D_2__Chloroplastida	D_3__Chlorophyta	D_4__Chlorophyceae	D_5__Chlamydomonas	NA
New.CleanUp.ReferenceOTU2332	AnRufPool3	0	NA	GTGCCAGCMGCCGCGGTAA	GGACTACHVGGGTWTCTAAT	Field	Burkina	An.rufipes	Unknown	Not.applicable	mud brick pit	Semi-permanent	Arid Savannah	D_0__Eukaryota	D_1__Archaeplastida	D_2__Chloroplastida	D_3__Chlorophyta	D_4__Chlorophyceae	D_5__Chlamydomonas	NA
New.CleanUp.ReferenceOTU2375	AnRufPool2	0	NA	GTGCCAGCMGCCGCGGTAA	GGACTACHVGGGTWTCTAAT	Field	Burkina	An.rufipes	Unknown	Not.applicable	mud brick pit	Semi-permanent	Arid Savannah	Unassigned	NA	NA	NA	NA	NA	NA
New.CleanUp.ReferenceOTU2375	AnRufPool3	0	NA	GTGCCAGCMGCCGCGGTAA	GGACTACHVGGGTWTCTAAT	Field	Burkina	An.rufipes	Unknown	Not.applicable	mud brick pit	Semi-permanent	Arid Savannah	Unassigned	NA	NA	NA	NA	NA	NA
New.CleanUp.ReferenceOTU2436	AnRufPool3	0	NA	GTGCCAGCMGCCGCGGTAA	GGACTACHVGGGTWTCTAAT	Field	Burkina	An.rufipes	Unknown	Not.applicable	mud brick pit	Semi-permanent	Arid Savannah	Unassigned	NA	NA	NA	NA	NA	NA
New.CleanUp.ReferenceOTU2436	AnRufPool2	0	NA	GTGCCAGCMGCCGCGGTAA	GGACTACHVGGGTWTCTAAT	Field	Burkina	An.rufipes	Unknown	Not.applicable	mud brick pit	Semi-permanent	Arid Savannah	Unassigned	NA	NA	NA	NA	NA	NA
New.CleanUp.ReferenceOTU249	AnRufPool3	0	NA	GTGCCAGCMGCCGCGGTAA	GGACTACHVGGGTWTCTAAT	Field	Burkina	An.rufipes	Unknown	Not.applicable	mud brick pit	Semi-permanent	Arid Savannah	D_0__Eukaryota	D_1__Archaeplastida	D_2__Chloroplastida	D_3__Chlorophyta	D_4__Chlorophyceae	D_5__Dysmorphococcus	D_6__Dysmorphococcus globosus
New.CleanUp.ReferenceOTU249	AnRufPool2	0	NA	GTGCCAGCMGCCGCGGTAA	GGACTACHVGGGTWTCTAAT	Field	Burkina	An.rufipes	Unknown	Not.applicable	mud brick pit	Semi-permanent	Arid Savannah	D_0__Eukaryota	D_1__Archaeplastida	D_2__Chloroplastida	D_3__Chlorophyta	D_4__Chlorophyceae	D_5__Dysmorphococcus	D_6__Dysmorphococcus globosus
New.CleanUp.ReferenceOTU2593	AnRufPool2	0	NA	GTGCCAGCMGCCGCGGTAA	GGACTACHVGGGTWTCTAAT	Field	Burkina	An.rufipes	Unknown	Not.applicable	mud brick pit	Semi-permanent	Arid Savannah	Unassigned	NA	NA	NA	NA	NA	NA
New.CleanUp.ReferenceOTU2593	AnRufPool3	0	NA	GTGCCAGCMGCCGCGGTAA	GGACTACHVGGGTWTCTAAT	Field	Burkina	An.rufipes	Unknown	Not.applicable	mud brick pit	Semi-permanent	Arid Savannah	Unassigned	NA	NA	NA	NA	NA	NA
New.CleanUp.ReferenceOTU2644	AnRufPool2	0	NA	GTGCCAGCMGCCGCGGTAA	GGACTACHVGGGTWTCTAAT	Field	Burkina	An.rufipes	Unknown	Not.applicable	mud brick pit	Semi-permanent	Arid Savannah	D_0__Eukaryota	D_1__SAR	D_2__Rhizaria	D_3__Cercozoa	D_4__Cercomonadidae	D_5__Eocercomonas sp. HFCC 909	D_6__Eocercomonas sp. HFCC 909
New.CleanUp.ReferenceOTU2661	AnRufPool2	0	NA	GTGCCAGCMGCCGCGGTAA	GGACTACHVGGGTWTCTAAT	Field	Burkina	An.rufipes	Unknown	Not.applicable	mud brick pit	Semi-permanent	Arid Savannah	D_0__Eukaryota	D_1__SAR	D_2__Rhizaria	D_3__Cercozoa	D_4__Vampyrellidae	D_5__Cercozoa sp. 1 YG-2013	D_6__Cercozoa sp. 1 YG-2013
New.CleanUp.ReferenceOTU2661	AnRufPool3	0	NA	GTGCCAGCMGCCGCGGTAA	GGACTACHVGGGTWTCTAAT	Field	Burkina	An.rufipes	Unknown	Not.applicable	mud brick pit	Semi-permanent	Arid Savannah	D_0__Eukaryota	D_1__SAR	D_2__Rhizaria	D_3__Cercozoa	D_4__Vampyrellidae	D_5__Cercozoa sp. 1 YG-2013	D_6__Cercozoa sp. 1 YG-2013
New.CleanUp.ReferenceOTU2664	AnRufPool3	0	NA	GTGCCAGCMGCCGCGGTAA	GGACTACHVGGGTWTCTAAT	Field	Burkina	An.rufipes	Unknown	Not.applicable	mud brick pit	Semi-permanent	Arid Savannah	D_0__Eukaryota	D_1__Excavata	D_2__Discoba	D_3__Discicristata	D_8__Phacaceae	D_9__Phacus	D_10__Phacus pusillus
New.CleanUp.ReferenceOTU2664	AnRufPool2	0	NA	GTGCCAGCMGCCGCGGTAA	GGACTACHVGGGTWTCTAAT	Field	Burkina	An.rufipes	Unknown	Not.applicable	mud brick pit	Semi-permanent	Arid Savannah	D_0__Eukaryota	D_1__Excavata	D_2__Discoba	D_3__Discicristata	D_8__Phacaceae	D_9__Phacus	D_10__Phacus pusillus
New.CleanUp.ReferenceOTU2727	AnRufPool2	0	NA	GTGCCAGCMGCCGCGGTAA	GGACTACHVGGGTWTCTAAT	Field	Burkina	An.rufipes	Unknown	Not.applicable	mud brick pit	Semi-permanent	Arid Savannah	D_0__Eukaryota	D_1__SAR	D_2__Stramenopiles	D_3__Peronosporomycetes	D_4__Aphanomyces	NA	NA
New.CleanUp.ReferenceOTU2727	AnRufPool3	0	NA	GTGCCAGCMGCCGCGGTAA	GGACTACHVGGGTWTCTAAT	Field	Burkina	An.rufipes	Unknown	Not.applicable	mud brick pit	Semi-permanent	Arid Savannah	D_0__Eukaryota	D_1__SAR	D_2__Stramenopiles	D_3__Peronosporomycetes	D_4__Aphanomyces	NA	NA
New.CleanUp.ReferenceOTU2797	AnRufPool2	0	NA	GTGCCAGCMGCCGCGGTAA	GGACTACHVGGGTWTCTAAT	Field	Burkina	An.rufipes	Unknown	Not.applicable	mud brick pit	Semi-permanent	Arid Savannah	D_0__Eukaryota	D_1__SAR	D_2__Alveolata	D_3__Dinoflagellata	D_6__Peridiniales	D_7__Peridinium	D_8__Peridinium willei
New.CleanUp.ReferenceOTU2797	AnRufPool3	0	NA	GTGCCAGCMGCCGCGGTAA	GGACTACHVGGGTWTCTAAT	Field	Burkina	An.rufipes	Unknown	Not.applicable	mud brick pit	Semi-permanent	Arid Savannah	D_0__Eukaryota	D_1__SAR	D_2__Alveolata	D_3__Dinoflagellata	D_6__Peridiniales	D_7__Peridinium	D_8__Peridinium willei
New.CleanUp.ReferenceOTU2804	AnRufPool2	0	NA	GTGCCAGCMGCCGCGGTAA	GGACTACHVGGGTWTCTAAT	Field	Burkina	An.rufipes	Unknown	Not.applicable	mud brick pit	Semi-permanent	Arid Savannah	D_0__Eukaryota	D_1__SAR	D_2__Alveolata	NA	NA	NA	NA
New.CleanUp.ReferenceOTU2804	AnRufPool3	0	NA	GTGCCAGCMGCCGCGGTAA	GGACTACHVGGGTWTCTAAT	Field	Burkina	An.rufipes	Unknown	Not.applicable	mud brick pit	Semi-permanent	Arid Savannah	D_0__Eukaryota	D_1__SAR	D_2__Alveolata	NA	NA	NA	NA
New.CleanUp.ReferenceOTU287	AnRufPool2	0	NA	GTGCCAGCMGCCGCGGTAA	GGACTACHVGGGTWTCTAAT	Field	Burkina	An.rufipes	Unknown	Not.applicable	mud brick pit	Semi-permanent	Arid Savannah	Unassigned	NA	NA	NA	NA	NA	NA
New.CleanUp.ReferenceOTU287	AnRufPool3	0	NA	GTGCCAGCMGCCGCGGTAA	GGACTACHVGGGTWTCTAAT	Field	Burkina	An.rufipes	Unknown	Not.applicable	mud brick pit	Semi-permanent	Arid Savannah	Unassigned	NA	NA	NA	NA	NA	NA
New.CleanUp.ReferenceOTU2896	AnRufPool3	0	NA	GTGCCAGCMGCCGCGGTAA	GGACTACHVGGGTWTCTAAT	Field	Burkina	An.rufipes	Unknown	Not.applicable	mud brick pit	Semi-permanent	Arid Savannah	Unassigned	NA	NA	NA	NA	NA	NA
New.CleanUp.ReferenceOTU2896	AnRufPool2	0	NA	GTGCCAGCMGCCGCGGTAA	GGACTACHVGGGTWTCTAAT	Field	Burkina	An.rufipes	Unknown	Not.applicable	mud brick pit	Semi-permanent	Arid Savannah	Unassigned	NA	NA	NA	NA	NA	NA
New.CleanUp.ReferenceOTU2937	AnRufPool3	0	NA	GTGCCAGCMGCCGCGGTAA	GGACTACHVGGGTWTCTAAT	Field	Burkina	An.rufipes	Unknown	Not.applicable	mud brick pit	Semi-permanent	Arid Savannah	Unassigned	NA	NA	NA	NA	NA	NA
New.CleanUp.ReferenceOTU2937	AnRufPool2	0	NA	GTGCCAGCMGCCGCGGTAA	GGACTACHVGGGTWTCTAAT	Field	Burkina	An.rufipes	Unknown	Not.applicable	mud brick pit	Semi-permanent	Arid Savannah	Unassigned	NA	NA	NA	NA	NA	NA
New.CleanUp.ReferenceOTU296	AnRufPool2	0	NA	GTGCCAGCMGCCGCGGTAA	GGACTACHVGGGTWTCTAAT	Field	Burkina	An.rufipes	Unknown	Not.applicable	mud brick pit	Semi-permanent	Arid Savannah	D_0__Eukaryota	D_1__Archaeplastida	D_2__Chloroplastida	D_3__Chlorophyta	D_4__Chlorophyceae	D_5__Desmodesmus	NA
New.CleanUp.ReferenceOTU296	AnRufPool3	0	NA	GTGCCAGCMGCCGCGGTAA	GGACTACHVGGGTWTCTAAT	Field	Burkina	An.rufipes	Unknown	Not.applicable	mud brick pit	Semi-permanent	Arid Savannah	D_0__Eukaryota	D_1__Archaeplastida	D_2__Chloroplastida	D_3__Chlorophyta	D_4__Chlorophyceae	D_5__Desmodesmus	NA
New.CleanUp.ReferenceOTU2971	AnRufPool2	0	NA	GTGCCAGCMGCCGCGGTAA	GGACTACHVGGGTWTCTAAT	Field	Burkina	An.rufipes	Unknown	Not.applicable	mud brick pit	Semi-permanent	Arid Savannah	Unassigned	NA	NA	NA	NA	NA	NA
New.CleanUp.ReferenceOTU2971	AnRufPool3	0	NA	GTGCCAGCMGCCGCGGTAA	GGACTACHVGGGTWTCTAAT	Field	Burkina	An.rufipes	Unknown	Not.applicable	mud brick pit	Semi-permanent	Arid Savannah	Unassigned	NA	NA	NA	NA	NA	NA
New.CleanUp.ReferenceOTU2981	AnRufPool2	0	NA	GTGCCAGCMGCCGCGGTAA	GGACTACHVGGGTWTCTAAT	Field	Burkina	An.rufipes	Unknown	Not.applicable	mud brick pit	Semi-permanent	Arid Savannah	Unassigned	NA	NA	NA	NA	NA	NA
New.CleanUp.ReferenceOTU2981	AnRufPool3	0	NA	GTGCCAGCMGCCGCGGTAA	GGACTACHVGGGTWTCTAAT	Field	Burkina	An.rufipes	Unknown	Not.applicable	mud brick pit	Semi-permanent	Arid Savannah	Unassigned	NA	NA	NA	NA	NA	NA
New.CleanUp.ReferenceOTU3066	AnRufPool2	0	NA	GTGCCAGCMGCCGCGGTAA	GGACTACHVGGGTWTCTAAT	Field	Burkina	An.rufipes	Unknown	Not.applicable	mud brick pit	Semi-permanent	Arid Savannah	D_0__Eukaryota	D_1__SAR	D_2__Alveolata	D_3__Ciliophora	D_7__Colpodida	NA	NA
New.CleanUp.ReferenceOTU3066	AnRufPool3	0	NA	GTGCCAGCMGCCGCGGTAA	GGACTACHVGGGTWTCTAAT	Field	Burkina	An.rufipes	Unknown	Not.applicable	mud brick pit	Semi-permanent	Arid Savannah	D_0__Eukaryota	D_1__SAR	D_2__Alveolata	D_3__Ciliophora	D_7__Colpodida	NA	NA
New.CleanUp.ReferenceOTU3075	AnRufPool3	0	NA	GTGCCAGCMGCCGCGGTAA	GGACTACHVGGGTWTCTAAT	Field	Burkina	An.rufipes	Unknown	Not.applicable	mud brick pit	Semi-permanent	Arid Savannah	D_0__Eukaryota	D_1__Excavata	D_2__Discoba	D_3__Discicristata	D_8__Phacaceae	D_9__Phacus	NA
New.CleanUp.ReferenceOTU3075	AnRufPool2	0	NA	GTGCCAGCMGCCGCGGTAA	GGACTACHVGGGTWTCTAAT	Field	Burkina	An.rufipes	Unknown	Not.applicable	mud brick pit	Semi-permanent	Arid Savannah	D_0__Eukaryota	D_1__Excavata	D_2__Discoba	D_3__Discicristata	D_8__Phacaceae	D_9__Phacus	NA
New.CleanUp.ReferenceOTU3179	AnRufPool2	0	NA	GTGCCAGCMGCCGCGGTAA	GGACTACHVGGGTWTCTAAT	Field	Burkina	An.rufipes	Unknown	Not.applicable	mud brick pit	Semi-permanent	Arid Savannah	D_0__Eukaryota	D_1__Opisthokonta	D_2__Nucletmycea	D_3__Fungi	D_8__Incertae Sedis	D_9__Hyaloraphidium	D_10__Hyaloraphidium curvatum
New.CleanUp.ReferenceOTU3179	AnRufPool3	0	NA	GTGCCAGCMGCCGCGGTAA	GGACTACHVGGGTWTCTAAT	Field	Burkina	An.rufipes	Unknown	Not.applicable	mud brick pit	Semi-permanent	Arid Savannah	D_0__Eukaryota	D_1__Opisthokonta	D_2__Nucletmycea	D_3__Fungi	D_8__Incertae Sedis	D_9__Hyaloraphidium	D_10__Hyaloraphidium curvatum
New.CleanUp.ReferenceOTU3226	AnRufPool2	0	NA	GTGCCAGCMGCCGCGGTAA	GGACTACHVGGGTWTCTAAT	Field	Burkina	An.rufipes	Unknown	Not.applicable	mud brick pit	Semi-permanent	Arid Savannah	D_0__Eukaryota	D_1__Opisthokonta	D_2__Nucletmycea	D_3__Fungi	NA	NA	NA
New.CleanUp.ReferenceOTU3226	AnRufPool3	0	NA	GTGCCAGCMGCCGCGGTAA	GGACTACHVGGGTWTCTAAT	Field	Burkina	An.rufipes	Unknown	Not.applicable	mud brick pit	Semi-permanent	Arid Savannah	D_0__Eukaryota	D_1__Opisthokonta	D_2__Nucletmycea	D_3__Fungi	NA	NA	NA
New.CleanUp.ReferenceOTU3231	AnRufPool2	0	NA	GTGCCAGCMGCCGCGGTAA	GGACTACHVGGGTWTCTAAT	Field	Burkina	An.rufipes	Unknown	Not.applicable	mud brick pit	Semi-permanent	Arid Savannah	D_0__Eukaryota	D_1__Opisthokonta	D_2__Nucletmycea	D_3__Fungi	D_7__Dothideomycetes	D_8__Pleosporales	NA
New.CleanUp.ReferenceOTU3231	AnRufPool3	0	NA	GTGCCAGCMGCCGCGGTAA	GGACTACHVGGGTWTCTAAT	Field	Burkina	An.rufipes	Unknown	Not.applicable	mud brick pit	Semi-permanent	Arid Savannah	D_0__Eukaryota	D_1__Opisthokonta	D_2__Nucletmycea	D_3__Fungi	D_7__Dothideomycetes	D_8__Pleosporales	NA
New.CleanUp.ReferenceOTU3241	AnRufPool3	0	NA	GTGCCAGCMGCCGCGGTAA	GGACTACHVGGGTWTCTAAT	Field	Burkina	An.rufipes	Unknown	Not.applicable	mud brick pit	Semi-permanent	Arid Savannah	D_0__Eukaryota	D_1__Opisthokonta	D_2__Nucletmycea	D_3__Fungi	D_9__Pucciniaceae	D_10__Puccinia	D_11__Puccinia striiformis f. sp. tritici PST21
New.CleanUp.ReferenceOTU3241	AnRufPool2	0	NA	GTGCCAGCMGCCGCGGTAA	GGACTACHVGGGTWTCTAAT	Field	Burkina	An.rufipes	Unknown	Not.applicable	mud brick pit	Semi-permanent	Arid Savannah	D_0__Eukaryota	D_1__Opisthokonta	D_2__Nucletmycea	D_3__Fungi	D_9__Pucciniaceae	D_10__Puccinia	D_11__Puccinia striiformis f. sp. tritici PST21
New.CleanUp.ReferenceOTU3267	AnRufPool3	0	NA	GTGCCAGCMGCCGCGGTAA	GGACTACHVGGGTWTCTAAT	Field	Burkina	An.rufipes	Unknown	Not.applicable	mud brick pit	Semi-permanent	Arid Savannah	D_0__Eukaryota	D_1__Archaeplastida	D_2__Chloroplastida	D_3__Chlorophyta	D_4__Trebouxiophyceae	NA	NA
New.CleanUp.ReferenceOTU3267	AnRufPool2	0	NA	GTGCCAGCMGCCGCGGTAA	GGACTACHVGGGTWTCTAAT	Field	Burkina	An.rufipes	Unknown	Not.applicable	mud brick pit	Semi-permanent	Arid Savannah	D_0__Eukaryota	D_1__Archaeplastida	D_2__Chloroplastida	D_3__Chlorophyta	D_4__Trebouxiophyceae	NA	NA
New.CleanUp.ReferenceOTU3270	AnRufPool2	0	NA	GTGCCAGCMGCCGCGGTAA	GGACTACHVGGGTWTCTAAT	Field	Burkina	An.rufipes	Unknown	Not.applicable	mud brick pit	Semi-permanent	Arid Savannah	D_0__Eukaryota	D_1__SAR	D_2__Alveolata	D_3__Dinoflagellata	D_4__Dinophyceae	NA	NA
New.CleanUp.ReferenceOTU3270	AnRufPool3	0	NA	GTGCCAGCMGCCGCGGTAA	GGACTACHVGGGTWTCTAAT	Field	Burkina	An.rufipes	Unknown	Not.applicable	mud brick pit	Semi-permanent	Arid Savannah	D_0__Eukaryota	D_1__SAR	D_2__Alveolata	D_3__Dinoflagellata	D_4__Dinophyceae	NA	NA
New.CleanUp.ReferenceOTU3326	AnRufPool3	0	NA	GTGCCAGCMGCCGCGGTAA	GGACTACHVGGGTWTCTAAT	Field	Burkina	An.rufipes	Unknown	Not.applicable	mud brick pit	Semi-permanent	Arid Savannah	Unassigned	NA	NA	NA	NA	NA	NA
New.CleanUp.ReferenceOTU3326	AnRufPool2	0	NA	GTGCCAGCMGCCGCGGTAA	GGACTACHVGGGTWTCTAAT	Field	Burkina	An.rufipes	Unknown	Not.applicable	mud brick pit	Semi-permanent	Arid Savannah	Unassigned	NA	NA	NA	NA	NA	NA
New.CleanUp.ReferenceOTU3349	AnRufPool3	0	NA	GTGCCAGCMGCCGCGGTAA	GGACTACHVGGGTWTCTAAT	Field	Burkina	An.rufipes	Unknown	Not.applicable	mud brick pit	Semi-permanent	Arid Savannah	Unassigned	NA	NA	NA	NA	NA	NA
New.CleanUp.ReferenceOTU3349	AnRufPool2	0	NA	GTGCCAGCMGCCGCGGTAA	GGACTACHVGGGTWTCTAAT	Field	Burkina	An.rufipes	Unknown	Not.applicable	mud brick pit	Semi-permanent	Arid Savannah	Unassigned	NA	NA	NA	NA	NA	NA
New.CleanUp.ReferenceOTU3477	AnRufPool3	0	NA	GTGCCAGCMGCCGCGGTAA	GGACTACHVGGGTWTCTAAT	Field	Burkina	An.rufipes	Unknown	Not.applicable	mud brick pit	Semi-permanent	Arid Savannah	D_0__Eukaryota	D_1__Archaeplastida	D_2__Chloroplastida	D_3__Chlorophyta	D_4__Chlorophyceae	NA	NA
New.CleanUp.ReferenceOTU3477	AnRufPool2	0	NA	GTGCCAGCMGCCGCGGTAA	GGACTACHVGGGTWTCTAAT	Field	Burkina	An.rufipes	Unknown	Not.applicable	mud brick pit	Semi-permanent	Arid Savannah	D_0__Eukaryota	D_1__Archaeplastida	D_2__Chloroplastida	D_3__Chlorophyta	D_4__Chlorophyceae	NA	NA
New.CleanUp.ReferenceOTU3495	AnRufPool3	0	NA	GTGCCAGCMGCCGCGGTAA	GGACTACHVGGGTWTCTAAT	Field	Burkina	An.rufipes	Unknown	Not.applicable	mud brick pit	Semi-permanent	Arid Savannah	D_0__Eukaryota	D_1__Excavata	D_2__Discoba	D_3__Discicristata	D_8__Euglenaceae	D_9__Euglena	D_10__Euglena agilis
New.CleanUp.ReferenceOTU3495	AnRufPool2	0	NA	GTGCCAGCMGCCGCGGTAA	GGACTACHVGGGTWTCTAAT	Field	Burkina	An.rufipes	Unknown	Not.applicable	mud brick pit	Semi-permanent	Arid Savannah	D_0__Eukaryota	D_1__Excavata	D_2__Discoba	D_3__Discicristata	D_8__Euglenaceae	D_9__Euglena	D_10__Euglena agilis
New.CleanUp.ReferenceOTU3533	AnRufPool3	0	NA	GTGCCAGCMGCCGCGGTAA	GGACTACHVGGGTWTCTAAT	Field	Burkina	An.rufipes	Unknown	Not.applicable	mud brick pit	Semi-permanent	Arid Savannah	D_0__Eukaryota	D_1__Archaeplastida	D_2__Chloroplastida	D_3__Chlorophyta	D_4__Chlorophyceae	NA	NA
New.CleanUp.ReferenceOTU3533	AnRufPool2	0	NA	GTGCCAGCMGCCGCGGTAA	GGACTACHVGGGTWTCTAAT	Field	Burkina	An.rufipes	Unknown	Not.applicable	mud brick pit	Semi-permanent	Arid Savannah	D_0__Eukaryota	D_1__Archaeplastida	D_2__Chloroplastida	D_3__Chlorophyta	D_4__Chlorophyceae	NA	NA
New.CleanUp.ReferenceOTU3553	AnRufPool3	0	NA	GTGCCAGCMGCCGCGGTAA	GGACTACHVGGGTWTCTAAT	Field	Burkina	An.rufipes	Unknown	Not.applicable	mud brick pit	Semi-permanent	Arid Savannah	Unassigned	NA	NA	NA	NA	NA	NA
New.CleanUp.ReferenceOTU3553	AnRufPool2	0	NA	GTGCCAGCMGCCGCGGTAA	GGACTACHVGGGTWTCTAAT	Field	Burkina	An.rufipes	Unknown	Not.applicable	mud brick pit	Semi-permanent	Arid Savannah	Unassigned	NA	NA	NA	NA	NA	NA
New.CleanUp.ReferenceOTU3581	AnRufPool2	0	NA	GTGCCAGCMGCCGCGGTAA	GGACTACHVGGGTWTCTAAT	Field	Burkina	An.rufipes	Unknown	Not.applicable	mud brick pit	Semi-permanent	Arid Savannah	Unassigned	NA	NA	NA	NA	NA	NA
New.CleanUp.ReferenceOTU3581	AnRufPool3	0	NA	GTGCCAGCMGCCGCGGTAA	GGACTACHVGGGTWTCTAAT	Field	Burkina	An.rufipes	Unknown	Not.applicable	mud brick pit	Semi-permanent	Arid Savannah	Unassigned	NA	NA	NA	NA	NA	NA
New.CleanUp.ReferenceOTU3582	AnRufPool3	0	NA	GTGCCAGCMGCCGCGGTAA	GGACTACHVGGGTWTCTAAT	Field	Burkina	An.rufipes	Unknown	Not.applicable	mud brick pit	Semi-permanent	Arid Savannah	D_0__Eukaryota	D_1__SAR	D_2__Alveolata	D_3__Ciliophora	NA	NA	NA
New.CleanUp.ReferenceOTU3582	AnRufPool2	0	NA	GTGCCAGCMGCCGCGGTAA	GGACTACHVGGGTWTCTAAT	Field	Burkina	An.rufipes	Unknown	Not.applicable	mud brick pit	Semi-permanent	Arid Savannah	D_0__Eukaryota	D_1__SAR	D_2__Alveolata	D_3__Ciliophora	NA	NA	NA
New.CleanUp.ReferenceOTU3638	AnRufPool2	0	NA	GTGCCAGCMGCCGCGGTAA	GGACTACHVGGGTWTCTAAT	Field	Burkina	An.rufipes	Unknown	Not.applicable	mud brick pit	Semi-permanent	Arid Savannah	Unassigned	NA	NA	NA	NA	NA	NA
New.CleanUp.ReferenceOTU3638	AnRufPool3	0	NA	GTGCCAGCMGCCGCGGTAA	GGACTACHVGGGTWTCTAAT	Field	Burkina	An.rufipes	Unknown	Not.applicable	mud brick pit	Semi-permanent	Arid Savannah	Unassigned	NA	NA	NA	NA	NA	NA
New.CleanUp.ReferenceOTU3738	AnRufPool2	0	NA	GTGCCAGCMGCCGCGGTAA	GGACTACHVGGGTWTCTAAT	Field	Burkina	An.rufipes	Unknown	Not.applicable	mud brick pit	Semi-permanent	Arid Savannah	D_0__Eukaryota	D_1__Opisthokonta	D_2__Nucletmycea	D_3__Fungi	NA	NA	NA
New.CleanUp.ReferenceOTU3738	AnRufPool3	0	NA	GTGCCAGCMGCCGCGGTAA	GGACTACHVGGGTWTCTAAT	Field	Burkina	An.rufipes	Unknown	Not.applicable	mud brick pit	Semi-permanent	Arid Savannah	D_0__Eukaryota	D_1__Opisthokonta	D_2__Nucletmycea	D_3__Fungi	NA	NA	NA
New.CleanUp.ReferenceOTU3742	AnRufPool3	0	NA	GTGCCAGCMGCCGCGGTAA	GGACTACHVGGGTWTCTAAT	Field	Burkina	An.rufipes	Unknown	Not.applicable	mud brick pit	Semi-permanent	Arid Savannah	Unassigned	NA	NA	NA	NA	NA	NA
New.CleanUp.ReferenceOTU3742	AnRufPool2	0	NA	GTGCCAGCMGCCGCGGTAA	GGACTACHVGGGTWTCTAAT	Field	Burkina	An.rufipes	Unknown	Not.applicable	mud brick pit	Semi-permanent	Arid Savannah	Unassigned	NA	NA	NA	NA	NA	NA
New.CleanUp.ReferenceOTU3749	AnRufPool3	0	NA	GTGCCAGCMGCCGCGGTAA	GGACTACHVGGGTWTCTAAT	Field	Burkina	An.rufipes	Unknown	Not.applicable	mud brick pit	Semi-permanent	Arid Savannah	D_0__Eukaryota	D_1__Archaeplastida	D_2__Chloroplastida	D_3__Charophyta	D_9__Magnoliophyta	D_10__Brassicales	NA
New.CleanUp.ReferenceOTU3749	AnRufPool2	0	NA	GTGCCAGCMGCCGCGGTAA	GGACTACHVGGGTWTCTAAT	Field	Burkina	An.rufipes	Unknown	Not.applicable	mud brick pit	Semi-permanent	Arid Savannah	D_0__Eukaryota	D_1__Archaeplastida	D_2__Chloroplastida	D_3__Charophyta	D_9__Magnoliophyta	D_10__Brassicales	NA
New.CleanUp.ReferenceOTU3761	AnRufPool2	0	NA	GTGCCAGCMGCCGCGGTAA	GGACTACHVGGGTWTCTAAT	Field	Burkina	An.rufipes	Unknown	Not.applicable	mud brick pit	Semi-permanent	Arid Savannah	D_0__Eukaryota	D_1__Archaeplastida	D_2__Chloroplastida	D_3__Chlorophyta	D_4__Chlorophyceae	D_5__Pseudomuriella engadinensis	D_6__Pseudomuriella engadinensis
New.CleanUp.ReferenceOTU3761	AnRufPool3	0	NA	GTGCCAGCMGCCGCGGTAA	GGACTACHVGGGTWTCTAAT	Field	Burkina	An.rufipes	Unknown	Not.applicable	mud brick pit	Semi-permanent	Arid Savannah	D_0__Eukaryota	D_1__Archaeplastida	D_2__Chloroplastida	D_3__Chlorophyta	D_4__Chlorophyceae	D_5__Pseudomuriella engadinensis	D_6__Pseudomuriella engadinensis
New.CleanUp.ReferenceOTU3798	AnRufPool2	0	NA	GTGCCAGCMGCCGCGGTAA	GGACTACHVGGGTWTCTAAT	Field	Burkina	An.rufipes	Unknown	Not.applicable	mud brick pit	Semi-permanent	Arid Savannah	D_0__Eukaryota	D_1__Archaeplastida	D_2__Chloroplastida	D_3__Charophyta	D_9__Magnoliophyta	D_10__Liliopsida	NA
New.CleanUp.ReferenceOTU3798	AnRufPool3	0	NA	GTGCCAGCMGCCGCGGTAA	GGACTACHVGGGTWTCTAAT	Field	Burkina	An.rufipes	Unknown	Not.applicable	mud brick pit	Semi-permanent	Arid Savannah	D_0__Eukaryota	D_1__Archaeplastida	D_2__Chloroplastida	D_3__Charophyta	D_9__Magnoliophyta	D_10__Liliopsida	NA
New.CleanUp.ReferenceOTU3799	AnRufPool2	0	NA	GTGCCAGCMGCCGCGGTAA	GGACTACHVGGGTWTCTAAT	Field	Burkina	An.rufipes	Unknown	Not.applicable	mud brick pit	Semi-permanent	Arid Savannah	Unassigned	NA	NA	NA	NA	NA	NA
New.CleanUp.ReferenceOTU3799	AnRufPool3	0	NA	GTGCCAGCMGCCGCGGTAA	GGACTACHVGGGTWTCTAAT	Field	Burkina	An.rufipes	Unknown	Not.applicable	mud brick pit	Semi-permanent	Arid Savannah	Unassigned	NA	NA	NA	NA	NA	NA
New.CleanUp.ReferenceOTU3816	AnRufPool3	0	NA	GTGCCAGCMGCCGCGGTAA	GGACTACHVGGGTWTCTAAT	Field	Burkina	An.rufipes	Unknown	Not.applicable	mud brick pit	Semi-permanent	Arid Savannah	D_0__Eukaryota	D_1__Opisthokonta	D_2__Nucletmycea	D_3__Fungi	D_8__Mucoraceae	D_9__Rhizopus	NA
New.CleanUp.ReferenceOTU3816	AnRufPool2	0	NA	GTGCCAGCMGCCGCGGTAA	GGACTACHVGGGTWTCTAAT	Field	Burkina	An.rufipes	Unknown	Not.applicable	mud brick pit	Semi-permanent	Arid Savannah	D_0__Eukaryota	D_1__Opisthokonta	D_2__Nucletmycea	D_3__Fungi	D_8__Mucoraceae	D_9__Rhizopus	NA
New.CleanUp.ReferenceOTU3877	AnRufPool2	0	NA	GTGCCAGCMGCCGCGGTAA	GGACTACHVGGGTWTCTAAT	Field	Burkina	An.rufipes	Unknown	Not.applicable	mud brick pit	Semi-permanent	Arid Savannah	Unassigned	NA	NA	NA	NA	NA	NA
New.CleanUp.ReferenceOTU3877	AnRufPool3	0	NA	GTGCCAGCMGCCGCGGTAA	GGACTACHVGGGTWTCTAAT	Field	Burkina	An.rufipes	Unknown	Not.applicable	mud brick pit	Semi-permanent	Arid Savannah	Unassigned	NA	NA	NA	NA	NA	NA
New.CleanUp.ReferenceOTU3890	AnRufPool3	0	NA	GTGCCAGCMGCCGCGGTAA	GGACTACHVGGGTWTCTAAT	Field	Burkina	An.rufipes	Unknown	Not.applicable	mud brick pit	Semi-permanent	Arid Savannah	Unassigned	NA	NA	NA	NA	NA	NA
New.CleanUp.ReferenceOTU3890	AnRufPool2	0	NA	GTGCCAGCMGCCGCGGTAA	GGACTACHVGGGTWTCTAAT	Field	Burkina	An.rufipes	Unknown	Not.applicable	mud brick pit	Semi-permanent	Arid Savannah	Unassigned	NA	NA	NA	NA	NA	NA
New.CleanUp.ReferenceOTU3897	AnRufPool2	0	NA	GTGCCAGCMGCCGCGGTAA	GGACTACHVGGGTWTCTAAT	Field	Burkina	An.rufipes	Unknown	Not.applicable	mud brick pit	Semi-permanent	Arid Savannah	D_0__Eukaryota	D_1__Opisthokonta	D_2__Nucletmycea	D_3__Fungi	D_9__Incertae Sedis	D_10__Wallemia	NA
New.CleanUp.ReferenceOTU3897	AnRufPool3	0	NA	GTGCCAGCMGCCGCGGTAA	GGACTACHVGGGTWTCTAAT	Field	Burkina	An.rufipes	Unknown	Not.applicable	mud brick pit	Semi-permanent	Arid Savannah	D_0__Eukaryota	D_1__Opisthokonta	D_2__Nucletmycea	D_3__Fungi	D_9__Incertae Sedis	D_10__Wallemia	NA
New.CleanUp.ReferenceOTU3967	AnRufPool2	0	NA	GTGCCAGCMGCCGCGGTAA	GGACTACHVGGGTWTCTAAT	Field	Burkina	An.rufipes	Unknown	Not.applicable	mud brick pit	Semi-permanent	Arid Savannah	D_0__Eukaryota	D_1__SAR	D_2__Stramenopiles	D_3__Ochrophyta	D_4__Raphidophyceae	D_5__Gonyostomum	D_6__Gonyostomum semen
New.CleanUp.ReferenceOTU3967	AnRufPool3	0	NA	GTGCCAGCMGCCGCGGTAA	GGACTACHVGGGTWTCTAAT	Field	Burkina	An.rufipes	Unknown	Not.applicable	mud brick pit	Semi-permanent	Arid Savannah	D_0__Eukaryota	D_1__SAR	D_2__Stramenopiles	D_3__Ochrophyta	D_4__Raphidophyceae	D_5__Gonyostomum	D_6__Gonyostomum semen
New.CleanUp.ReferenceOTU4001	AnRufPool2	0	NA	GTGCCAGCMGCCGCGGTAA	GGACTACHVGGGTWTCTAAT	Field	Burkina	An.rufipes	Unknown	Not.applicable	mud brick pit	Semi-permanent	Arid Savannah	D_0__Eukaryota	D_1__SAR	D_2__Alveolata	D_3__Dinoflagellata	D_6__Suessiaceae	D_7__Pelagodinium	NA
New.CleanUp.ReferenceOTU4037	AnRufPool3	0	NA	GTGCCAGCMGCCGCGGTAA	GGACTACHVGGGTWTCTAAT	Field	Burkina	An.rufipes	Unknown	Not.applicable	mud brick pit	Semi-permanent	Arid Savannah	Unassigned	NA	NA	NA	NA	NA	NA
New.CleanUp.ReferenceOTU4123	AnRufPool3	0	NA	GTGCCAGCMGCCGCGGTAA	GGACTACHVGGGTWTCTAAT	Field	Burkina	An.rufipes	Unknown	Not.applicable	mud brick pit	Semi-permanent	Arid Savannah	Unassigned	NA	NA	NA	NA	NA	NA
New.CleanUp.ReferenceOTU4123	AnRufPool2	0	NA	GTGCCAGCMGCCGCGGTAA	GGACTACHVGGGTWTCTAAT	Field	Burkina	An.rufipes	Unknown	Not.applicable	mud brick pit	Semi-permanent	Arid Savannah	Unassigned	NA	NA	NA	NA	NA	NA
New.CleanUp.ReferenceOTU4129	AnRufPool2	0	NA	GTGCCAGCMGCCGCGGTAA	GGACTACHVGGGTWTCTAAT	Field	Burkina	An.rufipes	Unknown	Not.applicable	mud brick pit	Semi-permanent	Arid Savannah	D_0__Eukaryota	D_1__Archaeplastida	D_2__Chloroplastida	D_3__Charophyta	NA	NA	NA
New.CleanUp.ReferenceOTU4129	AnRufPool3	0	NA	GTGCCAGCMGCCGCGGTAA	GGACTACHVGGGTWTCTAAT	Field	Burkina	An.rufipes	Unknown	Not.applicable	mud brick pit	Semi-permanent	Arid Savannah	D_0__Eukaryota	D_1__Archaeplastida	D_2__Chloroplastida	D_3__Charophyta	NA	NA	NA
New.CleanUp.ReferenceOTU4169	AnRufPool2	0	NA	GTGCCAGCMGCCGCGGTAA	GGACTACHVGGGTWTCTAAT	Field	Burkina	An.rufipes	Unknown	Not.applicable	mud brick pit	Semi-permanent	Arid Savannah	D_0__Eukaryota	D_1__SAR	D_2__Stramenopiles	D_3__Peronosporomycetes	NA	NA	NA
New.CleanUp.ReferenceOTU4169	AnRufPool3	0	NA	GTGCCAGCMGCCGCGGTAA	GGACTACHVGGGTWTCTAAT	Field	Burkina	An.rufipes	Unknown	Not.applicable	mud brick pit	Semi-permanent	Arid Savannah	D_0__Eukaryota	D_1__SAR	D_2__Stramenopiles	D_3__Peronosporomycetes	NA	NA	NA
New.CleanUp.ReferenceOTU4180	AnRufPool2	0	NA	GTGCCAGCMGCCGCGGTAA	GGACTACHVGGGTWTCTAAT	Field	Burkina	An.rufipes	Unknown	Not.applicable	mud brick pit	Semi-permanent	Arid Savannah	D_0__Eukaryota	D_1__SAR	D_2__Alveolata	D_3__Dinoflagellata	NA	NA	NA
New.CleanUp.ReferenceOTU4180	AnRufPool3	0	NA	GTGCCAGCMGCCGCGGTAA	GGACTACHVGGGTWTCTAAT	Field	Burkina	An.rufipes	Unknown	Not.applicable	mud brick pit	Semi-permanent	Arid Savannah	D_0__Eukaryota	D_1__SAR	D_2__Alveolata	D_3__Dinoflagellata	NA	NA	NA
New.CleanUp.ReferenceOTU4214	AnRufPool3	0	NA	GTGCCAGCMGCCGCGGTAA	GGACTACHVGGGTWTCTAAT	Field	Burkina	An.rufipes	Unknown	Not.applicable	mud brick pit	Semi-permanent	Arid Savannah	D_0__Eukaryota	D_1__SAR	D_2__Stramenopiles	D_3__Ochrophyta	D_5__Ochromonadales	D_6__Ochromonas	D_7__Spumella-like flagellate JBC27
New.CleanUp.ReferenceOTU4214	AnRufPool2	0	NA	GTGCCAGCMGCCGCGGTAA	GGACTACHVGGGTWTCTAAT	Field	Burkina	An.rufipes	Unknown	Not.applicable	mud brick pit	Semi-permanent	Arid Savannah	D_0__Eukaryota	D_1__SAR	D_2__Stramenopiles	D_3__Ochrophyta	D_5__Ochromonadales	D_6__Ochromonas	D_7__Spumella-like flagellate JBC27
New.CleanUp.ReferenceOTU4224	AnRufPool2	0	NA	GTGCCAGCMGCCGCGGTAA	GGACTACHVGGGTWTCTAAT	Field	Burkina	An.rufipes	Unknown	Not.applicable	mud brick pit	Semi-permanent	Arid Savannah	D_0__Eukaryota	D_1__Archaeplastida	D_2__Chloroplastida	D_3__Chlorophyta	D_4__Chlorophyceae	D_5__Chlorosarcinopsis	NA
New.CleanUp.ReferenceOTU4224	AnRufPool3	0	NA	GTGCCAGCMGCCGCGGTAA	GGACTACHVGGGTWTCTAAT	Field	Burkina	An.rufipes	Unknown	Not.applicable	mud brick pit	Semi-permanent	Arid Savannah	D_0__Eukaryota	D_1__Archaeplastida	D_2__Chloroplastida	D_3__Chlorophyta	D_4__Chlorophyceae	D_5__Chlorosarcinopsis	NA
New.CleanUp.ReferenceOTU4265	AnRufPool3	0	NA	GTGCCAGCMGCCGCGGTAA	GGACTACHVGGGTWTCTAAT	Field	Burkina	An.rufipes	Unknown	Not.applicable	mud brick pit	Semi-permanent	Arid Savannah	D_0__Eukaryota	D_1__Archaeplastida	D_2__Chloroplastida	D_3__Chlorophyta	D_4__Chlorophyceae	NA	NA
New.CleanUp.ReferenceOTU4265	AnRufPool2	0	NA	GTGCCAGCMGCCGCGGTAA	GGACTACHVGGGTWTCTAAT	Field	Burkina	An.rufipes	Unknown	Not.applicable	mud brick pit	Semi-permanent	Arid Savannah	D_0__Eukaryota	D_1__Archaeplastida	D_2__Chloroplastida	D_3__Chlorophyta	D_4__Chlorophyceae	NA	NA
New.CleanUp.ReferenceOTU4308	AnRufPool2	0	NA	GTGCCAGCMGCCGCGGTAA	GGACTACHVGGGTWTCTAAT	Field	Burkina	An.rufipes	Unknown	Not.applicable	mud brick pit	Semi-permanent	Arid Savannah	D_0__Eukaryota	D_1__SAR	D_2__Alveolata	D_3__Dinoflagellata	D_4__Incertae Sedis	D_5__Blastodinium	NA
New.CleanUp.ReferenceOTU4308	AnRufPool3	0	NA	GTGCCAGCMGCCGCGGTAA	GGACTACHVGGGTWTCTAAT	Field	Burkina	An.rufipes	Unknown	Not.applicable	mud brick pit	Semi-permanent	Arid Savannah	D_0__Eukaryota	D_1__SAR	D_2__Alveolata	D_3__Dinoflagellata	D_4__Incertae Sedis	D_5__Blastodinium	NA
New.CleanUp.ReferenceOTU435	AnRufPool3	0	NA	GTGCCAGCMGCCGCGGTAA	GGACTACHVGGGTWTCTAAT	Field	Burkina	An.rufipes	Unknown	Not.applicable	mud brick pit	Semi-permanent	Arid Savannah	Unassigned	NA	NA	NA	NA	NA	NA
New.CleanUp.ReferenceOTU435	AnRufPool2	0	NA	GTGCCAGCMGCCGCGGTAA	GGACTACHVGGGTWTCTAAT	Field	Burkina	An.rufipes	Unknown	Not.applicable	mud brick pit	Semi-permanent	Arid Savannah	Unassigned	NA	NA	NA	NA	NA	NA
New.CleanUp.ReferenceOTU4355	AnRufPool3	0	NA	GTGCCAGCMGCCGCGGTAA	GGACTACHVGGGTWTCTAAT	Field	Burkina	An.rufipes	Unknown	Not.applicable	mud brick pit	Semi-permanent	Arid Savannah	Unassigned	NA	NA	NA	NA	NA	NA
New.CleanUp.ReferenceOTU4355	AnRufPool2	0	NA	GTGCCAGCMGCCGCGGTAA	GGACTACHVGGGTWTCTAAT	Field	Burkina	An.rufipes	Unknown	Not.applicable	mud brick pit	Semi-permanent	Arid Savannah	Unassigned	NA	NA	NA	NA	NA	NA
New.CleanUp.ReferenceOTU4370	AnRufPool2	0	NA	GTGCCAGCMGCCGCGGTAA	GGACTACHVGGGTWTCTAAT	Field	Burkina	An.rufipes	Unknown	Not.applicable	mud brick pit	Semi-permanent	Arid Savannah	Unassigned	NA	NA	NA	NA	NA	NA
New.CleanUp.ReferenceOTU4370	AnRufPool3	0	NA	GTGCCAGCMGCCGCGGTAA	GGACTACHVGGGTWTCTAAT	Field	Burkina	An.rufipes	Unknown	Not.applicable	mud brick pit	Semi-permanent	Arid Savannah	Unassigned	NA	NA	NA	NA	NA	NA
New.CleanUp.ReferenceOTU4382	AnRufPool3	0	NA	GTGCCAGCMGCCGCGGTAA	GGACTACHVGGGTWTCTAAT	Field	Burkina	An.rufipes	Unknown	Not.applicable	mud brick pit	Semi-permanent	Arid Savannah	D_0__Eukaryota	D_1__Opisthokonta	D_2__Holozoa	D_3__Ichthyosporea	NA	NA	NA
New.CleanUp.ReferenceOTU4382	AnRufPool2	0	NA	GTGCCAGCMGCCGCGGTAA	GGACTACHVGGGTWTCTAAT	Field	Burkina	An.rufipes	Unknown	Not.applicable	mud brick pit	Semi-permanent	Arid Savannah	D_0__Eukaryota	D_1__Opisthokonta	D_2__Holozoa	D_3__Ichthyosporea	NA	NA	NA
New.CleanUp.ReferenceOTU4389	AnRufPool3	0	NA	GTGCCAGCMGCCGCGGTAA	GGACTACHVGGGTWTCTAAT	Field	Burkina	An.rufipes	Unknown	Not.applicable	mud brick pit	Semi-permanent	Arid Savannah	Unassigned	NA	NA	NA	NA	NA	NA
New.CleanUp.ReferenceOTU4389	AnRufPool2	0	NA	GTGCCAGCMGCCGCGGTAA	GGACTACHVGGGTWTCTAAT	Field	Burkina	An.rufipes	Unknown	Not.applicable	mud brick pit	Semi-permanent	Arid Savannah	Unassigned	NA	NA	NA	NA	NA	NA
New.CleanUp.ReferenceOTU4419	AnRufPool2	0	NA	GTGCCAGCMGCCGCGGTAA	GGACTACHVGGGTWTCTAAT	Field	Burkina	An.rufipes	Unknown	Not.applicable	mud brick pit	Semi-permanent	Arid Savannah	D_0__Eukaryota	D_1__SAR	D_2__Alveolata	D_3__Dinoflagellata	NA	NA	NA
New.CleanUp.ReferenceOTU4419	AnRufPool3	0	NA	GTGCCAGCMGCCGCGGTAA	GGACTACHVGGGTWTCTAAT	Field	Burkina	An.rufipes	Unknown	Not.applicable	mud brick pit	Semi-permanent	Arid Savannah	D_0__Eukaryota	D_1__SAR	D_2__Alveolata	D_3__Dinoflagellata	NA	NA	NA
New.CleanUp.ReferenceOTU450	AnRufPool3	0	NA	GTGCCAGCMGCCGCGGTAA	GGACTACHVGGGTWTCTAAT	Field	Burkina	An.rufipes	Unknown	Not.applicable	mud brick pit	Semi-permanent	Arid Savannah	D_0__Eukaryota	D_1__SAR	D_2__Alveolata	D_3__Apicomplexa	D_6__Eugregarinorida	D_7__Gregarina	D_8__Heterocapsaceae environmental sample
New.CleanUp.ReferenceOTU450	AnRufPool2	0	NA	GTGCCAGCMGCCGCGGTAA	GGACTACHVGGGTWTCTAAT	Field	Burkina	An.rufipes	Unknown	Not.applicable	mud brick pit	Semi-permanent	Arid Savannah	D_0__Eukaryota	D_1__SAR	D_2__Alveolata	D_3__Apicomplexa	D_6__Eugregarinorida	D_7__Gregarina	D_8__Heterocapsaceae environmental sample
New.CleanUp.ReferenceOTU4568	AnRufPool3	0	NA	GTGCCAGCMGCCGCGGTAA	GGACTACHVGGGTWTCTAAT	Field	Burkina	An.rufipes	Unknown	Not.applicable	mud brick pit	Semi-permanent	Arid Savannah	D_0__Eukaryota	D_1__Opisthokonta	D_2__Nucletmycea	D_3__Fungi	NA	NA	NA
New.CleanUp.ReferenceOTU4568	AnRufPool2	0	NA	GTGCCAGCMGCCGCGGTAA	GGACTACHVGGGTWTCTAAT	Field	Burkina	An.rufipes	Unknown	Not.applicable	mud brick pit	Semi-permanent	Arid Savannah	D_0__Eukaryota	D_1__Opisthokonta	D_2__Nucletmycea	D_3__Fungi	NA	NA	NA
New.CleanUp.ReferenceOTU4575	AnRufPool2	0	NA	GTGCCAGCMGCCGCGGTAA	GGACTACHVGGGTWTCTAAT	Field	Burkina	An.rufipes	Unknown	Not.applicable	mud brick pit	Semi-permanent	Arid Savannah	D_0__Eukaryota	D_1__Opisthokonta	D_2__Nucletmycea	D_3__Fungi	D_9__Agaricostilbaceae	NA	NA
New.CleanUp.ReferenceOTU4575	AnRufPool3	0	NA	GTGCCAGCMGCCGCGGTAA	GGACTACHVGGGTWTCTAAT	Field	Burkina	An.rufipes	Unknown	Not.applicable	mud brick pit	Semi-permanent	Arid Savannah	D_0__Eukaryota	D_1__Opisthokonta	D_2__Nucletmycea	D_3__Fungi	D_9__Agaricostilbaceae	NA	NA
New.CleanUp.ReferenceOTU4578	AnRufPool2	0	NA	GTGCCAGCMGCCGCGGTAA	GGACTACHVGGGTWTCTAAT	Field	Burkina	An.rufipes	Unknown	Not.applicable	mud brick pit	Semi-permanent	Arid Savannah	D_0__Eukaryota	D_1__Excavata	D_2__Discoba	D_3__Discicristata	D_6__Heteronematina	D_7__Petalomonas	D_8__Petalomonas sphagnophila
New.CleanUp.ReferenceOTU4578	AnRufPool3	0	NA	GTGCCAGCMGCCGCGGTAA	GGACTACHVGGGTWTCTAAT	Field	Burkina	An.rufipes	Unknown	Not.applicable	mud brick pit	Semi-permanent	Arid Savannah	D_0__Eukaryota	D_1__Excavata	D_2__Discoba	D_3__Discicristata	D_6__Heteronematina	D_7__Petalomonas	D_8__Petalomonas sphagnophila
New.CleanUp.ReferenceOTU4642	AnRufPool2	0	NA	GTGCCAGCMGCCGCGGTAA	GGACTACHVGGGTWTCTAAT	Field	Burkina	An.rufipes	Unknown	Not.applicable	mud brick pit	Semi-permanent	Arid Savannah	Unassigned	NA	NA	NA	NA	NA	NA
New.CleanUp.ReferenceOTU4642	AnRufPool3	0	NA	GTGCCAGCMGCCGCGGTAA	GGACTACHVGGGTWTCTAAT	Field	Burkina	An.rufipes	Unknown	Not.applicable	mud brick pit	Semi-permanent	Arid Savannah	Unassigned	NA	NA	NA	NA	NA	NA
New.CleanUp.ReferenceOTU4702	AnRufPool2	0	NA	GTGCCAGCMGCCGCGGTAA	GGACTACHVGGGTWTCTAAT	Field	Burkina	An.rufipes	Unknown	Not.applicable	mud brick pit	Semi-permanent	Arid Savannah	Unassigned	NA	NA	NA	NA	NA	NA
New.CleanUp.ReferenceOTU4702	AnRufPool3	0	NA	GTGCCAGCMGCCGCGGTAA	GGACTACHVGGGTWTCTAAT	Field	Burkina	An.rufipes	Unknown	Not.applicable	mud brick pit	Semi-permanent	Arid Savannah	Unassigned	NA	NA	NA	NA	NA	NA
New.CleanUp.ReferenceOTU4720	AnRufPool2	0	NA	GTGCCAGCMGCCGCGGTAA	GGACTACHVGGGTWTCTAAT	Field	Burkina	An.rufipes	Unknown	Not.applicable	mud brick pit	Semi-permanent	Arid Savannah	D_0__Eukaryota	D_1__Excavata	D_2__Discoba	D_3__Discicristata	D_8__Euglenaceae	D_9__Euglena	D_10__Euglena agilis
New.CleanUp.ReferenceOTU4720	AnRufPool3	0	NA	GTGCCAGCMGCCGCGGTAA	GGACTACHVGGGTWTCTAAT	Field	Burkina	An.rufipes	Unknown	Not.applicable	mud brick pit	Semi-permanent	Arid Savannah	D_0__Eukaryota	D_1__Excavata	D_2__Discoba	D_3__Discicristata	D_8__Euglenaceae	D_9__Euglena	D_10__Euglena agilis
New.CleanUp.ReferenceOTU4747	AnRufPool3	0	NA	GTGCCAGCMGCCGCGGTAA	GGACTACHVGGGTWTCTAAT	Field	Burkina	An.rufipes	Unknown	Not.applicable	mud brick pit	Semi-permanent	Arid Savannah	D_0__Eukaryota	D_1__Opisthokonta	D_2__Holozoa	D_3__Ichthyosporea	D_5__Pseudoperkinsidae	D_6__Anurofeca	D_7__Anurofeca sp. LAH-2003
New.CleanUp.ReferenceOTU4747	AnRufPool2	0	NA	GTGCCAGCMGCCGCGGTAA	GGACTACHVGGGTWTCTAAT	Field	Burkina	An.rufipes	Unknown	Not.applicable	mud brick pit	Semi-permanent	Arid Savannah	D_0__Eukaryota	D_1__Opisthokonta	D_2__Holozoa	D_3__Ichthyosporea	D_5__Pseudoperkinsidae	D_6__Anurofeca	D_7__Anurofeca sp. LAH-2003
New.CleanUp.ReferenceOTU4766	AnRufPool2	0	NA	GTGCCAGCMGCCGCGGTAA	GGACTACHVGGGTWTCTAAT	Field	Burkina	An.rufipes	Unknown	Not.applicable	mud brick pit	Semi-permanent	Arid Savannah	D_0__Eukaryota	D_1__SAR	D_2__Stramenopiles	D_3__Peronosporomycetes	D_4__Aphanomyces	NA	NA
New.CleanUp.ReferenceOTU4771	AnRufPool2	0	NA	GTGCCAGCMGCCGCGGTAA	GGACTACHVGGGTWTCTAAT	Field	Burkina	An.rufipes	Unknown	Not.applicable	mud brick pit	Semi-permanent	Arid Savannah	D_0__Eukaryota	D_1__Opisthokonta	D_2__Nucletmycea	D_3__Fungi	D_4__Dikarya	D_5__uncultured	D_6__uncultured eukaryote
New.CleanUp.ReferenceOTU4771	AnRufPool3	0	NA	GTGCCAGCMGCCGCGGTAA	GGACTACHVGGGTWTCTAAT	Field	Burkina	An.rufipes	Unknown	Not.applicable	mud brick pit	Semi-permanent	Arid Savannah	D_0__Eukaryota	D_1__Opisthokonta	D_2__Nucletmycea	D_3__Fungi	D_4__Dikarya	D_5__uncultured	D_6__uncultured eukaryote
New.CleanUp.ReferenceOTU4923	AnRufPool2	0	NA	GTGCCAGCMGCCGCGGTAA	GGACTACHVGGGTWTCTAAT	Field	Burkina	An.rufipes	Unknown	Not.applicable	mud brick pit	Semi-permanent	Arid Savannah	D_0__Eukaryota	D_1__SAR	D_2__Alveolata	D_3__Dinoflagellata	D_6__Suessiaceae	D_7__Pelagodinium	NA
New.CleanUp.ReferenceOTU4923	AnRufPool3	0	NA	GTGCCAGCMGCCGCGGTAA	GGACTACHVGGGTWTCTAAT	Field	Burkina	An.rufipes	Unknown	Not.applicable	mud brick pit	Semi-permanent	Arid Savannah	D_0__Eukaryota	D_1__SAR	D_2__Alveolata	D_3__Dinoflagellata	D_6__Suessiaceae	D_7__Pelagodinium	NA
New.CleanUp.ReferenceOTU4969	AnRufPool2	0	NA	GTGCCAGCMGCCGCGGTAA	GGACTACHVGGGTWTCTAAT	Field	Burkina	An.rufipes	Unknown	Not.applicable	mud brick pit	Semi-permanent	Arid Savannah	Unassigned	NA	NA	NA	NA	NA	NA
New.CleanUp.ReferenceOTU4969	AnRufPool3	0	NA	GTGCCAGCMGCCGCGGTAA	GGACTACHVGGGTWTCTAAT	Field	Burkina	An.rufipes	Unknown	Not.applicable	mud brick pit	Semi-permanent	Arid Savannah	Unassigned	NA	NA	NA	NA	NA	NA
New.CleanUp.ReferenceOTU4980	AnRufPool2	0	NA	GTGCCAGCMGCCGCGGTAA	GGACTACHVGGGTWTCTAAT	Field	Burkina	An.rufipes	Unknown	Not.applicable	mud brick pit	Semi-permanent	Arid Savannah	Unassigned	NA	NA	NA	NA	NA	NA
New.CleanUp.ReferenceOTU4980	AnRufPool3	0	NA	GTGCCAGCMGCCGCGGTAA	GGACTACHVGGGTWTCTAAT	Field	Burkina	An.rufipes	Unknown	Not.applicable	mud brick pit	Semi-permanent	Arid Savannah	Unassigned	NA	NA	NA	NA	NA	NA
New.CleanUp.ReferenceOTU5027	AnRufPool3	0	NA	GTGCCAGCMGCCGCGGTAA	GGACTACHVGGGTWTCTAAT	Field	Burkina	An.rufipes	Unknown	Not.applicable	mud brick pit	Semi-permanent	Arid Savannah	D_0__Eukaryota	D_1__SAR	D_2__Stramenopiles	D_3__Peronosporomycetes	NA	NA	NA
New.CleanUp.ReferenceOTU5027	AnRufPool2	0	NA	GTGCCAGCMGCCGCGGTAA	GGACTACHVGGGTWTCTAAT	Field	Burkina	An.rufipes	Unknown	Not.applicable	mud brick pit	Semi-permanent	Arid Savannah	D_0__Eukaryota	D_1__SAR	D_2__Stramenopiles	D_3__Peronosporomycetes	NA	NA	NA
New.CleanUp.ReferenceOTU5134	AnRufPool2	0	NA	GTGCCAGCMGCCGCGGTAA	GGACTACHVGGGTWTCTAAT	Field	Burkina	An.rufipes	Unknown	Not.applicable	mud brick pit	Semi-permanent	Arid Savannah	D_0__Eukaryota	D_1__Excavata	D_2__Discoba	D_3__Discicristata	D_8__Euglenaceae	D_9__Trachelomonas	NA
New.CleanUp.ReferenceOTU5201	AnRufPool3	0	NA	GTGCCAGCMGCCGCGGTAA	GGACTACHVGGGTWTCTAAT	Field	Burkina	An.rufipes	Unknown	Not.applicable	mud brick pit	Semi-permanent	Arid Savannah	D_0__Eukaryota	D_1__Archaeplastida	D_2__Chloroplastida	D_3__Chlorophyta	D_4__Chlorophyceae	NA	NA
New.CleanUp.ReferenceOTU5201	AnRufPool2	0	NA	GTGCCAGCMGCCGCGGTAA	GGACTACHVGGGTWTCTAAT	Field	Burkina	An.rufipes	Unknown	Not.applicable	mud brick pit	Semi-permanent	Arid Savannah	D_0__Eukaryota	D_1__Archaeplastida	D_2__Chloroplastida	D_3__Chlorophyta	D_4__Chlorophyceae	NA	NA
New.CleanUp.ReferenceOTU5261	AnRufPool2	0	NA	GTGCCAGCMGCCGCGGTAA	GGACTACHVGGGTWTCTAAT	Field	Burkina	An.rufipes	Unknown	Not.applicable	mud brick pit	Semi-permanent	Arid Savannah	D_0__Eukaryota	D_1__SAR	D_2__Rhizaria	D_3__Cercozoa	D_6__Rhizaspididae	D_7__Rhogostoma	NA
New.CleanUp.ReferenceOTU5261	AnRufPool3	0	NA	GTGCCAGCMGCCGCGGTAA	GGACTACHVGGGTWTCTAAT	Field	Burkina	An.rufipes	Unknown	Not.applicable	mud brick pit	Semi-permanent	Arid Savannah	D_0__Eukaryota	D_1__SAR	D_2__Rhizaria	D_3__Cercozoa	D_6__Rhizaspididae	D_7__Rhogostoma	NA
New.CleanUp.ReferenceOTU5286	AnRufPool2	0	NA	GTGCCAGCMGCCGCGGTAA	GGACTACHVGGGTWTCTAAT	Field	Burkina	An.rufipes	Unknown	Not.applicable	mud brick pit	Semi-permanent	Arid Savannah	D_0__Eukaryota	D_1__Opisthokonta	D_2__Nucletmycea	D_3__Fungi	D_9__Tubulicrinaceae	D_10__Hyphodontia	D_11__Hyphodontia arguta
New.CleanUp.ReferenceOTU5286	AnRufPool3	0	NA	GTGCCAGCMGCCGCGGTAA	GGACTACHVGGGTWTCTAAT	Field	Burkina	An.rufipes	Unknown	Not.applicable	mud brick pit	Semi-permanent	Arid Savannah	D_0__Eukaryota	D_1__Opisthokonta	D_2__Nucletmycea	D_3__Fungi	D_9__Tubulicrinaceae	D_10__Hyphodontia	D_11__Hyphodontia arguta
New.CleanUp.ReferenceOTU5304	AnRufPool3	0	NA	GTGCCAGCMGCCGCGGTAA	GGACTACHVGGGTWTCTAAT	Field	Burkina	An.rufipes	Unknown	Not.applicable	mud brick pit	Semi-permanent	Arid Savannah	D_0__Eukaryota	D_1__Archaeplastida	D_2__Chloroplastida	D_3__Chlorophyta	D_4__Chlorophyceae	NA	NA
New.CleanUp.ReferenceOTU5304	AnRufPool2	0	NA	GTGCCAGCMGCCGCGGTAA	GGACTACHVGGGTWTCTAAT	Field	Burkina	An.rufipes	Unknown	Not.applicable	mud brick pit	Semi-permanent	Arid Savannah	D_0__Eukaryota	D_1__Archaeplastida	D_2__Chloroplastida	D_3__Chlorophyta	D_4__Chlorophyceae	NA	NA
New.CleanUp.ReferenceOTU5345	AnRufPool2	0	NA	GTGCCAGCMGCCGCGGTAA	GGACTACHVGGGTWTCTAAT	Field	Burkina	An.rufipes	Unknown	Not.applicable	mud brick pit	Semi-permanent	Arid Savannah	D_0__Eukaryota	D_1__Archaeplastida	D_2__Chloroplastida	D_3__Chlorophyta	D_4__Chlorophyceae	NA	NA
New.CleanUp.ReferenceOTU5345	AnRufPool3	0	NA	GTGCCAGCMGCCGCGGTAA	GGACTACHVGGGTWTCTAAT	Field	Burkina	An.rufipes	Unknown	Not.applicable	mud brick pit	Semi-permanent	Arid Savannah	D_0__Eukaryota	D_1__Archaeplastida	D_2__Chloroplastida	D_3__Chlorophyta	D_4__Chlorophyceae	NA	NA
New.CleanUp.ReferenceOTU5420	AnRufPool2	0	NA	GTGCCAGCMGCCGCGGTAA	GGACTACHVGGGTWTCTAAT	Field	Burkina	An.rufipes	Unknown	Not.applicable	mud brick pit	Semi-permanent	Arid Savannah	Unassigned	NA	NA	NA	NA	NA	NA
New.CleanUp.ReferenceOTU5498	AnRufPool2	0	NA	GTGCCAGCMGCCGCGGTAA	GGACTACHVGGGTWTCTAAT	Field	Burkina	An.rufipes	Unknown	Not.applicable	mud brick pit	Semi-permanent	Arid Savannah	Unassigned	NA	NA	NA	NA	NA	NA
New.CleanUp.ReferenceOTU550	AnRufPool3	0	NA	GTGCCAGCMGCCGCGGTAA	GGACTACHVGGGTWTCTAAT	Field	Burkina	An.rufipes	Unknown	Not.applicable	mud brick pit	Semi-permanent	Arid Savannah	D_0__Eukaryota	D_1__Opisthokonta	D_2__Holozoa	D_3__Ichthyosporea	D_5__Pseudoperkinsidae	D_6__Anurofeca	D_7__Anurofeca sp. LAH-2003
New.CleanUp.ReferenceOTU550	AnRufPool2	0	NA	GTGCCAGCMGCCGCGGTAA	GGACTACHVGGGTWTCTAAT	Field	Burkina	An.rufipes	Unknown	Not.applicable	mud brick pit	Semi-permanent	Arid Savannah	D_0__Eukaryota	D_1__Opisthokonta	D_2__Holozoa	D_3__Ichthyosporea	D_5__Pseudoperkinsidae	D_6__Anurofeca	D_7__Anurofeca sp. LAH-2003
New.CleanUp.ReferenceOTU5542	AnRufPool2	0	NA	GTGCCAGCMGCCGCGGTAA	GGACTACHVGGGTWTCTAAT	Field	Burkina	An.rufipes	Unknown	Not.applicable	mud brick pit	Semi-permanent	Arid Savannah	Unassigned	NA	NA	NA	NA	NA	NA
New.CleanUp.ReferenceOTU5542	AnRufPool3	0	NA	GTGCCAGCMGCCGCGGTAA	GGACTACHVGGGTWTCTAAT	Field	Burkina	An.rufipes	Unknown	Not.applicable	mud brick pit	Semi-permanent	Arid Savannah	Unassigned	NA	NA	NA	NA	NA	NA
New.CleanUp.ReferenceOTU5549	AnRufPool3	0	NA	GTGCCAGCMGCCGCGGTAA	GGACTACHVGGGTWTCTAAT	Field	Burkina	An.rufipes	Unknown	Not.applicable	mud brick pit	Semi-permanent	Arid Savannah	D_0__Eukaryota	D_1__SAR	D_2__Stramenopiles	D_3__Peronosporomycetes	NA	NA	NA
New.CleanUp.ReferenceOTU5549	AnRufPool2	0	NA	GTGCCAGCMGCCGCGGTAA	GGACTACHVGGGTWTCTAAT	Field	Burkina	An.rufipes	Unknown	Not.applicable	mud brick pit	Semi-permanent	Arid Savannah	D_0__Eukaryota	D_1__SAR	D_2__Stramenopiles	D_3__Peronosporomycetes	NA	NA	NA
New.CleanUp.ReferenceOTU5583	AnRufPool3	0	NA	GTGCCAGCMGCCGCGGTAA	GGACTACHVGGGTWTCTAAT	Field	Burkina	An.rufipes	Unknown	Not.applicable	mud brick pit	Semi-permanent	Arid Savannah	D_0__Eukaryota	D_1__Archaeplastida	D_2__Chloroplastida	D_3__Charophyta	D_9__Coniferophyta	D_10__Coniferales	D_11__Pinus taeda (loblolly pine)
New.CleanUp.ReferenceOTU5583	AnRufPool2	0	NA	GTGCCAGCMGCCGCGGTAA	GGACTACHVGGGTWTCTAAT	Field	Burkina	An.rufipes	Unknown	Not.applicable	mud brick pit	Semi-permanent	Arid Savannah	D_0__Eukaryota	D_1__Archaeplastida	D_2__Chloroplastida	D_3__Charophyta	D_9__Coniferophyta	D_10__Coniferales	D_11__Pinus taeda (loblolly pine)
New.CleanUp.ReferenceOTU5597	AnRufPool2	0	NA	GTGCCAGCMGCCGCGGTAA	GGACTACHVGGGTWTCTAAT	Field	Burkina	An.rufipes	Unknown	Not.applicable	mud brick pit	Semi-permanent	Arid Savannah	D_0__Eukaryota	D_1__SAR	D_2__Alveolata	NA	NA	NA	NA
New.CleanUp.ReferenceOTU5597	AnRufPool3	0	NA	GTGCCAGCMGCCGCGGTAA	GGACTACHVGGGTWTCTAAT	Field	Burkina	An.rufipes	Unknown	Not.applicable	mud brick pit	Semi-permanent	Arid Savannah	D_0__Eukaryota	D_1__SAR	D_2__Alveolata	NA	NA	NA	NA
New.CleanUp.ReferenceOTU5622	AnRufPool2	0	NA	GTGCCAGCMGCCGCGGTAA	GGACTACHVGGGTWTCTAAT	Field	Burkina	An.rufipes	Unknown	Not.applicable	mud brick pit	Semi-permanent	Arid Savannah	D_0__Eukaryota	D_1__Archaeplastida	D_2__Chloroplastida	D_3__Charophyta	D_9__Coniferophyta	D_10__Coniferales	D_11__Pinus taeda (loblolly pine)
New.CleanUp.ReferenceOTU5622	AnRufPool3	0	NA	GTGCCAGCMGCCGCGGTAA	GGACTACHVGGGTWTCTAAT	Field	Burkina	An.rufipes	Unknown	Not.applicable	mud brick pit	Semi-permanent	Arid Savannah	D_0__Eukaryota	D_1__Archaeplastida	D_2__Chloroplastida	D_3__Charophyta	D_9__Coniferophyta	D_10__Coniferales	D_11__Pinus taeda (loblolly pine)
New.CleanUp.ReferenceOTU564	AnRufPool2	0	NA	GTGCCAGCMGCCGCGGTAA	GGACTACHVGGGTWTCTAAT	Field	Burkina	An.rufipes	Unknown	Not.applicable	mud brick pit	Semi-permanent	Arid Savannah	Unassigned	NA	NA	NA	NA	NA	NA
New.CleanUp.ReferenceOTU564	AnRufPool3	0	NA	GTGCCAGCMGCCGCGGTAA	GGACTACHVGGGTWTCTAAT	Field	Burkina	An.rufipes	Unknown	Not.applicable	mud brick pit	Semi-permanent	Arid Savannah	Unassigned	NA	NA	NA	NA	NA	NA
New.CleanUp.ReferenceOTU566	AnRufPool3	0	NA	GTGCCAGCMGCCGCGGTAA	GGACTACHVGGGTWTCTAAT	Field	Burkina	An.rufipes	Unknown	Not.applicable	mud brick pit	Semi-permanent	Arid Savannah	Unassigned	NA	NA	NA	NA	NA	NA
New.CleanUp.ReferenceOTU566	AnRufPool2	0	NA	GTGCCAGCMGCCGCGGTAA	GGACTACHVGGGTWTCTAAT	Field	Burkina	An.rufipes	Unknown	Not.applicable	mud brick pit	Semi-permanent	Arid Savannah	Unassigned	NA	NA	NA	NA	NA	NA
New.CleanUp.ReferenceOTU5730	AnRufPool3	0	NA	GTGCCAGCMGCCGCGGTAA	GGACTACHVGGGTWTCTAAT	Field	Burkina	An.rufipes	Unknown	Not.applicable	mud brick pit	Semi-permanent	Arid Savannah	Unassigned	NA	NA	NA	NA	NA	NA
New.CleanUp.ReferenceOTU5730	AnRufPool2	0	NA	GTGCCAGCMGCCGCGGTAA	GGACTACHVGGGTWTCTAAT	Field	Burkina	An.rufipes	Unknown	Not.applicable	mud brick pit	Semi-permanent	Arid Savannah	Unassigned	NA	NA	NA	NA	NA	NA
New.CleanUp.ReferenceOTU5803	AnRufPool2	0	NA	GTGCCAGCMGCCGCGGTAA	GGACTACHVGGGTWTCTAAT	Field	Burkina	An.rufipes	Unknown	Not.applicable	mud brick pit	Semi-permanent	Arid Savannah	D_0__Eukaryota	D_1__Archaeplastida	D_2__Chloroplastida	D_3__Chlorophyta	D_4__Trebouxiophyceae	NA	NA
New.CleanUp.ReferenceOTU5803	AnRufPool3	0	NA	GTGCCAGCMGCCGCGGTAA	GGACTACHVGGGTWTCTAAT	Field	Burkina	An.rufipes	Unknown	Not.applicable	mud brick pit	Semi-permanent	Arid Savannah	D_0__Eukaryota	D_1__Archaeplastida	D_2__Chloroplastida	D_3__Chlorophyta	D_4__Trebouxiophyceae	NA	NA
New.CleanUp.ReferenceOTU582	AnRufPool2	0	NA	GTGCCAGCMGCCGCGGTAA	GGACTACHVGGGTWTCTAAT	Field	Burkina	An.rufipes	Unknown	Not.applicable	mud brick pit	Semi-permanent	Arid Savannah	D_0__Eukaryota	D_1__SAR	D_2__Alveolata	D_3__Dinoflagellata	NA	NA	NA
New.CleanUp.ReferenceOTU582	AnRufPool3	0	NA	GTGCCAGCMGCCGCGGTAA	GGACTACHVGGGTWTCTAAT	Field	Burkina	An.rufipes	Unknown	Not.applicable	mud brick pit	Semi-permanent	Arid Savannah	D_0__Eukaryota	D_1__SAR	D_2__Alveolata	D_3__Dinoflagellata	NA	NA	NA
New.CleanUp.ReferenceOTU5825	AnRufPool2	0	NA	GTGCCAGCMGCCGCGGTAA	GGACTACHVGGGTWTCTAAT	Field	Burkina	An.rufipes	Unknown	Not.applicable	mud brick pit	Semi-permanent	Arid Savannah	D_0__Eukaryota	D_1__SAR	D_2__Stramenopiles	D_3__Peronosporomycetes	NA	NA	NA
New.CleanUp.ReferenceOTU5825	AnRufPool3	0	NA	GTGCCAGCMGCCGCGGTAA	GGACTACHVGGGTWTCTAAT	Field	Burkina	An.rufipes	Unknown	Not.applicable	mud brick pit	Semi-permanent	Arid Savannah	D_0__Eukaryota	D_1__SAR	D_2__Stramenopiles	D_3__Peronosporomycetes	NA	NA	NA
New.CleanUp.ReferenceOTU5827	AnRufPool2	0	NA	GTGCCAGCMGCCGCGGTAA	GGACTACHVGGGTWTCTAAT	Field	Burkina	An.rufipes	Unknown	Not.applicable	mud brick pit	Semi-permanent	Arid Savannah	Unassigned	NA	NA	NA	NA	NA	NA
New.CleanUp.ReferenceOTU5832	AnRufPool3	0	NA	GTGCCAGCMGCCGCGGTAA	GGACTACHVGGGTWTCTAAT	Field	Burkina	An.rufipes	Unknown	Not.applicable	mud brick pit	Semi-permanent	Arid Savannah	Unassigned	NA	NA	NA	NA	NA	NA
New.CleanUp.ReferenceOTU5832	AnRufPool2	0	NA	GTGCCAGCMGCCGCGGTAA	GGACTACHVGGGTWTCTAAT	Field	Burkina	An.rufipes	Unknown	Not.applicable	mud brick pit	Semi-permanent	Arid Savannah	Unassigned	NA	NA	NA	NA	NA	NA
New.CleanUp.ReferenceOTU5892	AnRufPool3	0	NA	GTGCCAGCMGCCGCGGTAA	GGACTACHVGGGTWTCTAAT	Field	Burkina	An.rufipes	Unknown	Not.applicable	mud brick pit	Semi-permanent	Arid Savannah	Unassigned	NA	NA	NA	NA	NA	NA
New.CleanUp.ReferenceOTU5892	AnRufPool2	0	NA	GTGCCAGCMGCCGCGGTAA	GGACTACHVGGGTWTCTAAT	Field	Burkina	An.rufipes	Unknown	Not.applicable	mud brick pit	Semi-permanent	Arid Savannah	Unassigned	NA	NA	NA	NA	NA	NA
New.CleanUp.ReferenceOTU59	AnRufPool2	0	NA	GTGCCAGCMGCCGCGGTAA	GGACTACHVGGGTWTCTAAT	Field	Burkina	An.rufipes	Unknown	Not.applicable	mud brick pit	Semi-permanent	Arid Savannah	Unassigned	NA	NA	NA	NA	NA	NA
New.CleanUp.ReferenceOTU59	AnRufPool3	0	NA	GTGCCAGCMGCCGCGGTAA	GGACTACHVGGGTWTCTAAT	Field	Burkina	An.rufipes	Unknown	Not.applicable	mud brick pit	Semi-permanent	Arid Savannah	Unassigned	NA	NA	NA	NA	NA	NA
New.CleanUp.ReferenceOTU5914	AnRufPool2	0	NA	GTGCCAGCMGCCGCGGTAA	GGACTACHVGGGTWTCTAAT	Field	Burkina	An.rufipes	Unknown	Not.applicable	mud brick pit	Semi-permanent	Arid Savannah	D_0__Eukaryota	D_1__Archaeplastida	D_2__Chloroplastida	D_3__Chlorophyta	D_4__Pedinophyceae	D_5__Pedinomonas	D_6__Pedinomonas minor
New.CleanUp.ReferenceOTU5914	AnRufPool3	0	NA	GTGCCAGCMGCCGCGGTAA	GGACTACHVGGGTWTCTAAT	Field	Burkina	An.rufipes	Unknown	Not.applicable	mud brick pit	Semi-permanent	Arid Savannah	D_0__Eukaryota	D_1__Archaeplastida	D_2__Chloroplastida	D_3__Chlorophyta	D_4__Pedinophyceae	D_5__Pedinomonas	D_6__Pedinomonas minor
New.CleanUp.ReferenceOTU5934	AnRufPool2	0	NA	GTGCCAGCMGCCGCGGTAA	GGACTACHVGGGTWTCTAAT	Field	Burkina	An.rufipes	Unknown	Not.applicable	mud brick pit	Semi-permanent	Arid Savannah	Unassigned	NA	NA	NA	NA	NA	NA
New.CleanUp.ReferenceOTU5988	AnRufPool2	0	NA	GTGCCAGCMGCCGCGGTAA	GGACTACHVGGGTWTCTAAT	Field	Burkina	An.rufipes	Unknown	Not.applicable	mud brick pit	Semi-permanent	Arid Savannah	D_0__Eukaryota	D_1__SAR	D_2__Alveolata	D_3__Dinoflagellata	D_6__Thoracosphaeraceae	NA	NA
New.CleanUp.ReferenceOTU5988	AnRufPool3	0	NA	GTGCCAGCMGCCGCGGTAA	GGACTACHVGGGTWTCTAAT	Field	Burkina	An.rufipes	Unknown	Not.applicable	mud brick pit	Semi-permanent	Arid Savannah	D_0__Eukaryota	D_1__SAR	D_2__Alveolata	D_3__Dinoflagellata	D_6__Thoracosphaeraceae	NA	NA
New.CleanUp.ReferenceOTU5990	AnRufPool2	0	NA	GTGCCAGCMGCCGCGGTAA	GGACTACHVGGGTWTCTAAT	Field	Burkina	An.rufipes	Unknown	Not.applicable	mud brick pit	Semi-permanent	Arid Savannah	Unassigned	NA	NA	NA	NA	NA	NA
New.CleanUp.ReferenceOTU5990	AnRufPool3	0	NA	GTGCCAGCMGCCGCGGTAA	GGACTACHVGGGTWTCTAAT	Field	Burkina	An.rufipes	Unknown	Not.applicable	mud brick pit	Semi-permanent	Arid Savannah	Unassigned	NA	NA	NA	NA	NA	NA
New.CleanUp.ReferenceOTU5997	AnRufPool2	0	NA	GTGCCAGCMGCCGCGGTAA	GGACTACHVGGGTWTCTAAT	Field	Burkina	An.rufipes	Unknown	Not.applicable	mud brick pit	Semi-permanent	Arid Savannah	D_0__Eukaryota	D_1__Opisthokonta	D_2__Holozoa	D_3__Ichthyosporea	D_5__Pseudoperkinsidae	D_6__Anurofeca	D_7__Anurofeca sp. LAH-2003
New.CleanUp.ReferenceOTU5997	AnRufPool3	0	NA	GTGCCAGCMGCCGCGGTAA	GGACTACHVGGGTWTCTAAT	Field	Burkina	An.rufipes	Unknown	Not.applicable	mud brick pit	Semi-permanent	Arid Savannah	D_0__Eukaryota	D_1__Opisthokonta	D_2__Holozoa	D_3__Ichthyosporea	D_5__Pseudoperkinsidae	D_6__Anurofeca	D_7__Anurofeca sp. LAH-2003
New.CleanUp.ReferenceOTU6008	AnRufPool3	0	NA	GTGCCAGCMGCCGCGGTAA	GGACTACHVGGGTWTCTAAT	Field	Burkina	An.rufipes	Unknown	Not.applicable	mud brick pit	Semi-permanent	Arid Savannah	D_0__Eukaryota	D_1__SAR	D_2__Stramenopiles	D_3__Bicosoecida	D_4__Siluaniidae	NA	NA
New.CleanUp.ReferenceOTU6008	AnRufPool2	0	NA	GTGCCAGCMGCCGCGGTAA	GGACTACHVGGGTWTCTAAT	Field	Burkina	An.rufipes	Unknown	Not.applicable	mud brick pit	Semi-permanent	Arid Savannah	D_0__Eukaryota	D_1__SAR	D_2__Stramenopiles	D_3__Bicosoecida	D_4__Siluaniidae	NA	NA
New.CleanUp.ReferenceOTU6021	AnRufPool2	0	NA	GTGCCAGCMGCCGCGGTAA	GGACTACHVGGGTWTCTAAT	Field	Burkina	An.rufipes	Unknown	Not.applicable	mud brick pit	Semi-permanent	Arid Savannah	D_0__Eukaryota	D_1__Archaeplastida	D_2__Chloroplastida	D_3__Chlorophyta	D_4__Chlorophyceae	D_5__Chlorosarcinopsis	D_6__uncultured eukaryote
New.CleanUp.ReferenceOTU6021	AnRufPool3	0	NA	GTGCCAGCMGCCGCGGTAA	GGACTACHVGGGTWTCTAAT	Field	Burkina	An.rufipes	Unknown	Not.applicable	mud brick pit	Semi-permanent	Arid Savannah	D_0__Eukaryota	D_1__Archaeplastida	D_2__Chloroplastida	D_3__Chlorophyta	D_4__Chlorophyceae	D_5__Chlorosarcinopsis	D_6__uncultured eukaryote
New.CleanUp.ReferenceOTU6022	AnRufPool2	0	NA	GTGCCAGCMGCCGCGGTAA	GGACTACHVGGGTWTCTAAT	Field	Burkina	An.rufipes	Unknown	Not.applicable	mud brick pit	Semi-permanent	Arid Savannah	D_0__Eukaryota	D_1__SAR	D_2__Stramenopiles	D_3__Ochrophyta	D_5__Ochromonadales	D_6__Paraphysomonas	D_7__uncultured chrysophyte
New.CleanUp.ReferenceOTU6022	AnRufPool3	0	NA	GTGCCAGCMGCCGCGGTAA	GGACTACHVGGGTWTCTAAT	Field	Burkina	An.rufipes	Unknown	Not.applicable	mud brick pit	Semi-permanent	Arid Savannah	D_0__Eukaryota	D_1__SAR	D_2__Stramenopiles	D_3__Ochrophyta	D_5__Ochromonadales	D_6__Paraphysomonas	D_7__uncultured chrysophyte
New.CleanUp.ReferenceOTU6079	AnRufPool3	0	NA	GTGCCAGCMGCCGCGGTAA	GGACTACHVGGGTWTCTAAT	Field	Burkina	An.rufipes	Unknown	Not.applicable	mud brick pit	Semi-permanent	Arid Savannah	Unassigned	NA	NA	NA	NA	NA	NA
New.CleanUp.ReferenceOTU6079	AnRufPool2	0	NA	GTGCCAGCMGCCGCGGTAA	GGACTACHVGGGTWTCTAAT	Field	Burkina	An.rufipes	Unknown	Not.applicable	mud brick pit	Semi-permanent	Arid Savannah	Unassigned	NA	NA	NA	NA	NA	NA
New.CleanUp.ReferenceOTU61	AnRufPool3	0	NA	GTGCCAGCMGCCGCGGTAA	GGACTACHVGGGTWTCTAAT	Field	Burkina	An.rufipes	Unknown	Not.applicable	mud brick pit	Semi-permanent	Arid Savannah	D_0__Eukaryota	D_1__SAR	D_2__Stramenopiles	D_3__Peronosporomycetes	NA	NA	NA
New.CleanUp.ReferenceOTU61	AnRufPool2	0	NA	GTGCCAGCMGCCGCGGTAA	GGACTACHVGGGTWTCTAAT	Field	Burkina	An.rufipes	Unknown	Not.applicable	mud brick pit	Semi-permanent	Arid Savannah	D_0__Eukaryota	D_1__SAR	D_2__Stramenopiles	D_3__Peronosporomycetes	NA	NA	NA
New.CleanUp.ReferenceOTU6102	AnRufPool2	0	NA	GTGCCAGCMGCCGCGGTAA	GGACTACHVGGGTWTCTAAT	Field	Burkina	An.rufipes	Unknown	Not.applicable	mud brick pit	Semi-permanent	Arid Savannah	Unassigned	NA	NA	NA	NA	NA	NA
New.CleanUp.ReferenceOTU6102	AnRufPool3	0	NA	GTGCCAGCMGCCGCGGTAA	GGACTACHVGGGTWTCTAAT	Field	Burkina	An.rufipes	Unknown	Not.applicable	mud brick pit	Semi-permanent	Arid Savannah	Unassigned	NA	NA	NA	NA	NA	NA
New.CleanUp.ReferenceOTU6123	AnRufPool3	0	NA	GTGCCAGCMGCCGCGGTAA	GGACTACHVGGGTWTCTAAT	Field	Burkina	An.rufipes	Unknown	Not.applicable	mud brick pit	Semi-permanent	Arid Savannah	Unassigned	NA	NA	NA	NA	NA	NA
New.CleanUp.ReferenceOTU6123	AnRufPool2	0	NA	GTGCCAGCMGCCGCGGTAA	GGACTACHVGGGTWTCTAAT	Field	Burkina	An.rufipes	Unknown	Not.applicable	mud brick pit	Semi-permanent	Arid Savannah	Unassigned	NA	NA	NA	NA	NA	NA
New.CleanUp.ReferenceOTU6162	AnRufPool2	0	NA	GTGCCAGCMGCCGCGGTAA	GGACTACHVGGGTWTCTAAT	Field	Burkina	An.rufipes	Unknown	Not.applicable	mud brick pit	Semi-permanent	Arid Savannah	D_0__Eukaryota	D_1__Archaeplastida	D_2__Chloroplastida	D_3__Chlorophyta	D_4__Chlorophyceae	NA	NA
New.CleanUp.ReferenceOTU6162	AnRufPool3	0	NA	GTGCCAGCMGCCGCGGTAA	GGACTACHVGGGTWTCTAAT	Field	Burkina	An.rufipes	Unknown	Not.applicable	mud brick pit	Semi-permanent	Arid Savannah	D_0__Eukaryota	D_1__Archaeplastida	D_2__Chloroplastida	D_3__Chlorophyta	D_4__Chlorophyceae	NA	NA
New.CleanUp.ReferenceOTU6277	AnRufPool3	0	NA	GTGCCAGCMGCCGCGGTAA	GGACTACHVGGGTWTCTAAT	Field	Burkina	An.rufipes	Unknown	Not.applicable	mud brick pit	Semi-permanent	Arid Savannah	Unassigned	NA	NA	NA	NA	NA	NA
New.CleanUp.ReferenceOTU6277	AnRufPool2	0	NA	GTGCCAGCMGCCGCGGTAA	GGACTACHVGGGTWTCTAAT	Field	Burkina	An.rufipes	Unknown	Not.applicable	mud brick pit	Semi-permanent	Arid Savannah	Unassigned	NA	NA	NA	NA	NA	NA
New.CleanUp.ReferenceOTU6291	AnRufPool2	0	NA	GTGCCAGCMGCCGCGGTAA	GGACTACHVGGGTWTCTAAT	Field	Burkina	An.rufipes	Unknown	Not.applicable	mud brick pit	Semi-permanent	Arid Savannah	D_0__Eukaryota	D_1__Opisthokonta	D_2__Nucletmycea	D_3__Fungi	D_4__Dikarya	D_5__uncultured	D_6__uncultured Chytridiomycota
New.CleanUp.ReferenceOTU6291	AnRufPool3	0	NA	GTGCCAGCMGCCGCGGTAA	GGACTACHVGGGTWTCTAAT	Field	Burkina	An.rufipes	Unknown	Not.applicable	mud brick pit	Semi-permanent	Arid Savannah	D_0__Eukaryota	D_1__Opisthokonta	D_2__Nucletmycea	D_3__Fungi	D_4__Dikarya	D_5__uncultured	D_6__uncultured Chytridiomycota
New.CleanUp.ReferenceOTU6309	AnRufPool2	0	NA	GTGCCAGCMGCCGCGGTAA	GGACTACHVGGGTWTCTAAT	Field	Burkina	An.rufipes	Unknown	Not.applicable	mud brick pit	Semi-permanent	Arid Savannah	Unassigned	NA	NA	NA	NA	NA	NA
New.CleanUp.ReferenceOTU6309	AnRufPool3	0	NA	GTGCCAGCMGCCGCGGTAA	GGACTACHVGGGTWTCTAAT	Field	Burkina	An.rufipes	Unknown	Not.applicable	mud brick pit	Semi-permanent	Arid Savannah	Unassigned	NA	NA	NA	NA	NA	NA
New.CleanUp.ReferenceOTU6316	AnRufPool3	0	NA	GTGCCAGCMGCCGCGGTAA	GGACTACHVGGGTWTCTAAT	Field	Burkina	An.rufipes	Unknown	Not.applicable	mud brick pit	Semi-permanent	Arid Savannah	Unassigned	NA	NA	NA	NA	NA	NA
New.CleanUp.ReferenceOTU6316	AnRufPool2	0	NA	GTGCCAGCMGCCGCGGTAA	GGACTACHVGGGTWTCTAAT	Field	Burkina	An.rufipes	Unknown	Not.applicable	mud brick pit	Semi-permanent	Arid Savannah	Unassigned	NA	NA	NA	NA	NA	NA
New.CleanUp.ReferenceOTU6336	AnRufPool2	0	NA	GTGCCAGCMGCCGCGGTAA	GGACTACHVGGGTWTCTAAT	Field	Burkina	An.rufipes	Unknown	Not.applicable	mud brick pit	Semi-permanent	Arid Savannah	Unassigned	NA	NA	NA	NA	NA	NA
New.CleanUp.ReferenceOTU6336	AnRufPool3	0	NA	GTGCCAGCMGCCGCGGTAA	GGACTACHVGGGTWTCTAAT	Field	Burkina	An.rufipes	Unknown	Not.applicable	mud brick pit	Semi-permanent	Arid Savannah	Unassigned	NA	NA	NA	NA	NA	NA
New.CleanUp.ReferenceOTU6357	AnRufPool2	0	NA	GTGCCAGCMGCCGCGGTAA	GGACTACHVGGGTWTCTAAT	Field	Burkina	An.rufipes	Unknown	Not.applicable	mud brick pit	Semi-permanent	Arid Savannah	Unassigned	NA	NA	NA	NA	NA	NA
New.CleanUp.ReferenceOTU6357	AnRufPool3	0	NA	GTGCCAGCMGCCGCGGTAA	GGACTACHVGGGTWTCTAAT	Field	Burkina	An.rufipes	Unknown	Not.applicable	mud brick pit	Semi-permanent	Arid Savannah	Unassigned	NA	NA	NA	NA	NA	NA
New.CleanUp.ReferenceOTU6400	AnRufPool2	0	NA	GTGCCAGCMGCCGCGGTAA	GGACTACHVGGGTWTCTAAT	Field	Burkina	An.rufipes	Unknown	Not.applicable	mud brick pit	Semi-permanent	Arid Savannah	D_0__Eukaryota	D_1__Archaeplastida	D_2__Chloroplastida	D_3__Chlorophyta	D_4__Chlorophyceae	D_5__Elev-18S-713	D_6__uncultured Eimeriidae
New.CleanUp.ReferenceOTU6400	AnRufPool3	0	NA	GTGCCAGCMGCCGCGGTAA	GGACTACHVGGGTWTCTAAT	Field	Burkina	An.rufipes	Unknown	Not.applicable	mud brick pit	Semi-permanent	Arid Savannah	D_0__Eukaryota	D_1__Archaeplastida	D_2__Chloroplastida	D_3__Chlorophyta	D_4__Chlorophyceae	D_5__Elev-18S-713	D_6__uncultured Eimeriidae
New.CleanUp.ReferenceOTU6445	AnRufPool3	0	NA	GTGCCAGCMGCCGCGGTAA	GGACTACHVGGGTWTCTAAT	Field	Burkina	An.rufipes	Unknown	Not.applicable	mud brick pit	Semi-permanent	Arid Savannah	Unassigned	NA	NA	NA	NA	NA	NA
New.CleanUp.ReferenceOTU6445	AnRufPool2	0	NA	GTGCCAGCMGCCGCGGTAA	GGACTACHVGGGTWTCTAAT	Field	Burkina	An.rufipes	Unknown	Not.applicable	mud brick pit	Semi-permanent	Arid Savannah	Unassigned	NA	NA	NA	NA	NA	NA
New.CleanUp.ReferenceOTU6466	AnRufPool3	0	NA	GTGCCAGCMGCCGCGGTAA	GGACTACHVGGGTWTCTAAT	Field	Burkina	An.rufipes	Unknown	Not.applicable	mud brick pit	Semi-permanent	Arid Savannah	Unassigned	NA	NA	NA	NA	NA	NA
New.CleanUp.ReferenceOTU6466	AnRufPool2	0	NA	GTGCCAGCMGCCGCGGTAA	GGACTACHVGGGTWTCTAAT	Field	Burkina	An.rufipes	Unknown	Not.applicable	mud brick pit	Semi-permanent	Arid Savannah	Unassigned	NA	NA	NA	NA	NA	NA
New.CleanUp.ReferenceOTU6510	AnRufPool3	0	NA	GTGCCAGCMGCCGCGGTAA	GGACTACHVGGGTWTCTAAT	Field	Burkina	An.rufipes	Unknown	Not.applicable	mud brick pit	Semi-permanent	Arid Savannah	D_0__Eukaryota	D_1__Excavata	D_2__Discoba	D_3__Discicristata	D_8__Euglenaceae	D_9__Euglena	D_10__Euglena tristella
New.CleanUp.ReferenceOTU6510	AnRufPool2	0	NA	GTGCCAGCMGCCGCGGTAA	GGACTACHVGGGTWTCTAAT	Field	Burkina	An.rufipes	Unknown	Not.applicable	mud brick pit	Semi-permanent	Arid Savannah	D_0__Eukaryota	D_1__Excavata	D_2__Discoba	D_3__Discicristata	D_8__Euglenaceae	D_9__Euglena	D_10__Euglena tristella
New.CleanUp.ReferenceOTU6535	AnRufPool3	0	NA	GTGCCAGCMGCCGCGGTAA	GGACTACHVGGGTWTCTAAT	Field	Burkina	An.rufipes	Unknown	Not.applicable	mud brick pit	Semi-permanent	Arid Savannah	D_0__Eukaryota	D_1__Archaeplastida	D_2__Chloroplastida	D_3__Chlorophyta	D_4__Chlorophyceae	D_5__Chlamydomonas	NA
New.CleanUp.ReferenceOTU6535	AnRufPool2	0	NA	GTGCCAGCMGCCGCGGTAA	GGACTACHVGGGTWTCTAAT	Field	Burkina	An.rufipes	Unknown	Not.applicable	mud brick pit	Semi-permanent	Arid Savannah	D_0__Eukaryota	D_1__Archaeplastida	D_2__Chloroplastida	D_3__Chlorophyta	D_4__Chlorophyceae	D_5__Chlamydomonas	NA
New.CleanUp.ReferenceOTU6590	AnRufPool2	0	NA	GTGCCAGCMGCCGCGGTAA	GGACTACHVGGGTWTCTAAT	Field	Burkina	An.rufipes	Unknown	Not.applicable	mud brick pit	Semi-permanent	Arid Savannah	Unassigned	NA	NA	NA	NA	NA	NA
New.CleanUp.ReferenceOTU6590	AnRufPool3	0	NA	GTGCCAGCMGCCGCGGTAA	GGACTACHVGGGTWTCTAAT	Field	Burkina	An.rufipes	Unknown	Not.applicable	mud brick pit	Semi-permanent	Arid Savannah	Unassigned	NA	NA	NA	NA	NA	NA
New.CleanUp.ReferenceOTU6710	AnRufPool2	0	NA	GTGCCAGCMGCCGCGGTAA	GGACTACHVGGGTWTCTAAT	Field	Burkina	An.rufipes	Unknown	Not.applicable	mud brick pit	Semi-permanent	Arid Savannah	Unassigned	NA	NA	NA	NA	NA	NA
New.CleanUp.ReferenceOTU6710	AnRufPool3	0	NA	GTGCCAGCMGCCGCGGTAA	GGACTACHVGGGTWTCTAAT	Field	Burkina	An.rufipes	Unknown	Not.applicable	mud brick pit	Semi-permanent	Arid Savannah	Unassigned	NA	NA	NA	NA	NA	NA
New.CleanUp.ReferenceOTU6754	AnRufPool3	0	NA	GTGCCAGCMGCCGCGGTAA	GGACTACHVGGGTWTCTAAT	Field	Burkina	An.rufipes	Unknown	Not.applicable	mud brick pit	Semi-permanent	Arid Savannah	Unassigned	NA	NA	NA	NA	NA	NA
New.CleanUp.ReferenceOTU6754	AnRufPool2	0	NA	GTGCCAGCMGCCGCGGTAA	GGACTACHVGGGTWTCTAAT	Field	Burkina	An.rufipes	Unknown	Not.applicable	mud brick pit	Semi-permanent	Arid Savannah	Unassigned	NA	NA	NA	NA	NA	NA
New.CleanUp.ReferenceOTU6769	AnRufPool3	0	NA	GTGCCAGCMGCCGCGGTAA	GGACTACHVGGGTWTCTAAT	Field	Burkina	An.rufipes	Unknown	Not.applicable	mud brick pit	Semi-permanent	Arid Savannah	Unassigned	NA	NA	NA	NA	NA	NA
New.CleanUp.ReferenceOTU6769	AnRufPool2	0	NA	GTGCCAGCMGCCGCGGTAA	GGACTACHVGGGTWTCTAAT	Field	Burkina	An.rufipes	Unknown	Not.applicable	mud brick pit	Semi-permanent	Arid Savannah	Unassigned	NA	NA	NA	NA	NA	NA
New.CleanUp.ReferenceOTU681	AnRufPool2	0	NA	GTGCCAGCMGCCGCGGTAA	GGACTACHVGGGTWTCTAAT	Field	Burkina	An.rufipes	Unknown	Not.applicable	mud brick pit	Semi-permanent	Arid Savannah	Unassigned	NA	NA	NA	NA	NA	NA
New.CleanUp.ReferenceOTU681	AnRufPool3	0	NA	GTGCCAGCMGCCGCGGTAA	GGACTACHVGGGTWTCTAAT	Field	Burkina	An.rufipes	Unknown	Not.applicable	mud brick pit	Semi-permanent	Arid Savannah	Unassigned	NA	NA	NA	NA	NA	NA
New.CleanUp.ReferenceOTU6900	AnRufPool2	0	NA	GTGCCAGCMGCCGCGGTAA	GGACTACHVGGGTWTCTAAT	Field	Burkina	An.rufipes	Unknown	Not.applicable	mud brick pit	Semi-permanent	Arid Savannah	Unassigned	NA	NA	NA	NA	NA	NA
New.CleanUp.ReferenceOTU6900	AnRufPool3	0	NA	GTGCCAGCMGCCGCGGTAA	GGACTACHVGGGTWTCTAAT	Field	Burkina	An.rufipes	Unknown	Not.applicable	mud brick pit	Semi-permanent	Arid Savannah	Unassigned	NA	NA	NA	NA	NA	NA
New.CleanUp.ReferenceOTU6911	AnRufPool2	0	NA	GTGCCAGCMGCCGCGGTAA	GGACTACHVGGGTWTCTAAT	Field	Burkina	An.rufipes	Unknown	Not.applicable	mud brick pit	Semi-permanent	Arid Savannah	D_0__Eukaryota	D_1__Opisthokonta	D_2__Nucletmycea	D_3__Fungi	NA	NA	NA
New.CleanUp.ReferenceOTU6911	AnRufPool3	0	NA	GTGCCAGCMGCCGCGGTAA	GGACTACHVGGGTWTCTAAT	Field	Burkina	An.rufipes	Unknown	Not.applicable	mud brick pit	Semi-permanent	Arid Savannah	D_0__Eukaryota	D_1__Opisthokonta	D_2__Nucletmycea	D_3__Fungi	NA	NA	NA
New.CleanUp.ReferenceOTU6915	AnRufPool3	0	NA	GTGCCAGCMGCCGCGGTAA	GGACTACHVGGGTWTCTAAT	Field	Burkina	An.rufipes	Unknown	Not.applicable	mud brick pit	Semi-permanent	Arid Savannah	Unassigned	NA	NA	NA	NA	NA	NA
New.CleanUp.ReferenceOTU6915	AnRufPool2	0	NA	GTGCCAGCMGCCGCGGTAA	GGACTACHVGGGTWTCTAAT	Field	Burkina	An.rufipes	Unknown	Not.applicable	mud brick pit	Semi-permanent	Arid Savannah	Unassigned	NA	NA	NA	NA	NA	NA
New.CleanUp.ReferenceOTU6918	AnRufPool2	0	NA	GTGCCAGCMGCCGCGGTAA	GGACTACHVGGGTWTCTAAT	Field	Burkina	An.rufipes	Unknown	Not.applicable	mud brick pit	Semi-permanent	Arid Savannah	Unassigned	NA	NA	NA	NA	NA	NA
New.CleanUp.ReferenceOTU6918	AnRufPool3	0	NA	GTGCCAGCMGCCGCGGTAA	GGACTACHVGGGTWTCTAAT	Field	Burkina	An.rufipes	Unknown	Not.applicable	mud brick pit	Semi-permanent	Arid Savannah	Unassigned	NA	NA	NA	NA	NA	NA
New.CleanUp.ReferenceOTU6986	AnRufPool2	0	NA	GTGCCAGCMGCCGCGGTAA	GGACTACHVGGGTWTCTAAT	Field	Burkina	An.rufipes	Unknown	Not.applicable	mud brick pit	Semi-permanent	Arid Savannah	Unassigned	NA	NA	NA	NA	NA	NA
New.CleanUp.ReferenceOTU6986	AnRufPool3	0	NA	GTGCCAGCMGCCGCGGTAA	GGACTACHVGGGTWTCTAAT	Field	Burkina	An.rufipes	Unknown	Not.applicable	mud brick pit	Semi-permanent	Arid Savannah	Unassigned	NA	NA	NA	NA	NA	NA
New.CleanUp.ReferenceOTU7014	AnRufPool2	0	NA	GTGCCAGCMGCCGCGGTAA	GGACTACHVGGGTWTCTAAT	Field	Burkina	An.rufipes	Unknown	Not.applicable	mud brick pit	Semi-permanent	Arid Savannah	Unassigned	NA	NA	NA	NA	NA	NA
New.CleanUp.ReferenceOTU7014	AnRufPool3	0	NA	GTGCCAGCMGCCGCGGTAA	GGACTACHVGGGTWTCTAAT	Field	Burkina	An.rufipes	Unknown	Not.applicable	mud brick pit	Semi-permanent	Arid Savannah	Unassigned	NA	NA	NA	NA	NA	NA
New.CleanUp.ReferenceOTU7024	AnRufPool2	0	NA	GTGCCAGCMGCCGCGGTAA	GGACTACHVGGGTWTCTAAT	Field	Burkina	An.rufipes	Unknown	Not.applicable	mud brick pit	Semi-permanent	Arid Savannah	Unassigned	NA	NA	NA	NA	NA	NA
New.CleanUp.ReferenceOTU7024	AnRufPool3	0	NA	GTGCCAGCMGCCGCGGTAA	GGACTACHVGGGTWTCTAAT	Field	Burkina	An.rufipes	Unknown	Not.applicable	mud brick pit	Semi-permanent	Arid Savannah	Unassigned	NA	NA	NA	NA	NA	NA
New.CleanUp.ReferenceOTU7026	AnRufPool3	0	NA	GTGCCAGCMGCCGCGGTAA	GGACTACHVGGGTWTCTAAT	Field	Burkina	An.rufipes	Unknown	Not.applicable	mud brick pit	Semi-permanent	Arid Savannah	D_0__Eukaryota	D_1__Opisthokonta	D_2__Holozoa	D_3__Choanomonada	D_5__Monosigidae	D_6__Freshwater Choanoflagellates 1	D_7__uncultured eukaryote
New.CleanUp.ReferenceOTU7026	AnRufPool2	0	NA	GTGCCAGCMGCCGCGGTAA	GGACTACHVGGGTWTCTAAT	Field	Burkina	An.rufipes	Unknown	Not.applicable	mud brick pit	Semi-permanent	Arid Savannah	D_0__Eukaryota	D_1__Opisthokonta	D_2__Holozoa	D_3__Choanomonada	D_5__Monosigidae	D_6__Freshwater Choanoflagellates 1	D_7__uncultured eukaryote
New.CleanUp.ReferenceOTU7028	AnRufPool3	0	NA	GTGCCAGCMGCCGCGGTAA	GGACTACHVGGGTWTCTAAT	Field	Burkina	An.rufipes	Unknown	Not.applicable	mud brick pit	Semi-permanent	Arid Savannah	Unassigned	NA	NA	NA	NA	NA	NA
New.CleanUp.ReferenceOTU7028	AnRufPool2	0	NA	GTGCCAGCMGCCGCGGTAA	GGACTACHVGGGTWTCTAAT	Field	Burkina	An.rufipes	Unknown	Not.applicable	mud brick pit	Semi-permanent	Arid Savannah	Unassigned	NA	NA	NA	NA	NA	NA
New.CleanUp.ReferenceOTU705	AnRufPool2	0	NA	GTGCCAGCMGCCGCGGTAA	GGACTACHVGGGTWTCTAAT	Field	Burkina	An.rufipes	Unknown	Not.applicable	mud brick pit	Semi-permanent	Arid Savannah	D_0__Eukaryota	D_1__Excavata	D_2__Discoba	D_3__Discicristata	D_8__Euglenaceae	D_9__Cryptoglena	D_10__Cryptoglena pigra
New.CleanUp.ReferenceOTU7091	AnRufPool2	0	NA	GTGCCAGCMGCCGCGGTAA	GGACTACHVGGGTWTCTAAT	Field	Burkina	An.rufipes	Unknown	Not.applicable	mud brick pit	Semi-permanent	Arid Savannah	D_0__Eukaryota	D_1__Archaeplastida	D_2__Chloroplastida	D_3__Chlorophyta	D_4__Chlorophyceae	NA	NA
New.CleanUp.ReferenceOTU7091	AnRufPool3	0	NA	GTGCCAGCMGCCGCGGTAA	GGACTACHVGGGTWTCTAAT	Field	Burkina	An.rufipes	Unknown	Not.applicable	mud brick pit	Semi-permanent	Arid Savannah	D_0__Eukaryota	D_1__Archaeplastida	D_2__Chloroplastida	D_3__Chlorophyta	D_4__Chlorophyceae	NA	NA
New.CleanUp.ReferenceOTU7099	AnRufPool3	0	NA	GTGCCAGCMGCCGCGGTAA	GGACTACHVGGGTWTCTAAT	Field	Burkina	An.rufipes	Unknown	Not.applicable	mud brick pit	Semi-permanent	Arid Savannah	D_0__Eukaryota	D_1__SAR	D_2__Alveolata	D_3__Dinoflagellata	NA	NA	NA
New.CleanUp.ReferenceOTU7099	AnRufPool2	0	NA	GTGCCAGCMGCCGCGGTAA	GGACTACHVGGGTWTCTAAT	Field	Burkina	An.rufipes	Unknown	Not.applicable	mud brick pit	Semi-permanent	Arid Savannah	D_0__Eukaryota	D_1__SAR	D_2__Alveolata	D_3__Dinoflagellata	NA	NA	NA
New.CleanUp.ReferenceOTU7113	AnRufPool2	0	NA	GTGCCAGCMGCCGCGGTAA	GGACTACHVGGGTWTCTAAT	Field	Burkina	An.rufipes	Unknown	Not.applicable	mud brick pit	Semi-permanent	Arid Savannah	Unassigned	NA	NA	NA	NA	NA	NA
New.CleanUp.ReferenceOTU7113	AnRufPool3	0	NA	GTGCCAGCMGCCGCGGTAA	GGACTACHVGGGTWTCTAAT	Field	Burkina	An.rufipes	Unknown	Not.applicable	mud brick pit	Semi-permanent	Arid Savannah	Unassigned	NA	NA	NA	NA	NA	NA
New.CleanUp.ReferenceOTU7143	AnRufPool2	0	NA	GTGCCAGCMGCCGCGGTAA	GGACTACHVGGGTWTCTAAT	Field	Burkina	An.rufipes	Unknown	Not.applicable	mud brick pit	Semi-permanent	Arid Savannah	D_0__Eukaryota	D_1__Excavata	D_2__Discoba	D_3__Discicristata	D_8__Euglenaceae	D_9__Euglena	NA
New.CleanUp.ReferenceOTU7143	AnRufPool3	0	NA	GTGCCAGCMGCCGCGGTAA	GGACTACHVGGGTWTCTAAT	Field	Burkina	An.rufipes	Unknown	Not.applicable	mud brick pit	Semi-permanent	Arid Savannah	D_0__Eukaryota	D_1__Excavata	D_2__Discoba	D_3__Discicristata	D_8__Euglenaceae	D_9__Euglena	NA
New.CleanUp.ReferenceOTU717	AnRufPool3	0	NA	GTGCCAGCMGCCGCGGTAA	GGACTACHVGGGTWTCTAAT	Field	Burkina	An.rufipes	Unknown	Not.applicable	mud brick pit	Semi-permanent	Arid Savannah	Unassigned	NA	NA	NA	NA	NA	NA
New.CleanUp.ReferenceOTU717	AnRufPool2	0	NA	GTGCCAGCMGCCGCGGTAA	GGACTACHVGGGTWTCTAAT	Field	Burkina	An.rufipes	Unknown	Not.applicable	mud brick pit	Semi-permanent	Arid Savannah	Unassigned	NA	NA	NA	NA	NA	NA
New.CleanUp.ReferenceOTU7170	AnRufPool2	0	NA	GTGCCAGCMGCCGCGGTAA	GGACTACHVGGGTWTCTAAT	Field	Burkina	An.rufipes	Unknown	Not.applicable	mud brick pit	Semi-permanent	Arid Savannah	D_0__Eukaryota	D_1__RT5iin25	D_2__uncultured Eimeriidae	D_3__uncultured Eimeriidae	D_4__uncultured Eimeriidae	D_5__uncultured Eimeriidae	D_6__uncultured Eimeriidae
New.CleanUp.ReferenceOTU7170	AnRufPool3	0	NA	GTGCCAGCMGCCGCGGTAA	GGACTACHVGGGTWTCTAAT	Field	Burkina	An.rufipes	Unknown	Not.applicable	mud brick pit	Semi-permanent	Arid Savannah	D_0__Eukaryota	D_1__RT5iin25	D_2__uncultured Eimeriidae	D_3__uncultured Eimeriidae	D_4__uncultured Eimeriidae	D_5__uncultured Eimeriidae	D_6__uncultured Eimeriidae
New.CleanUp.ReferenceOTU7190	AnRufPool2	0	NA	GTGCCAGCMGCCGCGGTAA	GGACTACHVGGGTWTCTAAT	Field	Burkina	An.rufipes	Unknown	Not.applicable	mud brick pit	Semi-permanent	Arid Savannah	D_0__Eukaryota	D_1__SAR	D_2__Alveolata	D_3__Dinoflagellata	NA	NA	NA
New.CleanUp.ReferenceOTU7192	AnRufPool3	0	NA	GTGCCAGCMGCCGCGGTAA	GGACTACHVGGGTWTCTAAT	Field	Burkina	An.rufipes	Unknown	Not.applicable	mud brick pit	Semi-permanent	Arid Savannah	D_0__Eukaryota	D_1__Archaeplastida	D_2__Chloroplastida	D_3__Charophyta	NA	NA	NA
New.CleanUp.ReferenceOTU7192	AnRufPool2	0	NA	GTGCCAGCMGCCGCGGTAA	GGACTACHVGGGTWTCTAAT	Field	Burkina	An.rufipes	Unknown	Not.applicable	mud brick pit	Semi-permanent	Arid Savannah	D_0__Eukaryota	D_1__Archaeplastida	D_2__Chloroplastida	D_3__Charophyta	NA	NA	NA
New.CleanUp.ReferenceOTU7221	AnRufPool2	0	NA	GTGCCAGCMGCCGCGGTAA	GGACTACHVGGGTWTCTAAT	Field	Burkina	An.rufipes	Unknown	Not.applicable	mud brick pit	Semi-permanent	Arid Savannah	D_0__Eukaryota	D_1__Opisthokonta	D_2__Nucletmycea	D_3__Fungi	NA	NA	NA
New.CleanUp.ReferenceOTU7221	AnRufPool3	0	NA	GTGCCAGCMGCCGCGGTAA	GGACTACHVGGGTWTCTAAT	Field	Burkina	An.rufipes	Unknown	Not.applicable	mud brick pit	Semi-permanent	Arid Savannah	D_0__Eukaryota	D_1__Opisthokonta	D_2__Nucletmycea	D_3__Fungi	NA	NA	NA
New.CleanUp.ReferenceOTU741	AnRufPool2	0	NA	GTGCCAGCMGCCGCGGTAA	GGACTACHVGGGTWTCTAAT	Field	Burkina	An.rufipes	Unknown	Not.applicable	mud brick pit	Semi-permanent	Arid Savannah	Unassigned	NA	NA	NA	NA	NA	NA
New.CleanUp.ReferenceOTU7472	AnRufPool2	0	NA	GTGCCAGCMGCCGCGGTAA	GGACTACHVGGGTWTCTAAT	Field	Burkina	An.rufipes	Unknown	Not.applicable	mud brick pit	Semi-permanent	Arid Savannah	Unassigned	NA	NA	NA	NA	NA	NA
New.CleanUp.ReferenceOTU7472	AnRufPool3	0	NA	GTGCCAGCMGCCGCGGTAA	GGACTACHVGGGTWTCTAAT	Field	Burkina	An.rufipes	Unknown	Not.applicable	mud brick pit	Semi-permanent	Arid Savannah	Unassigned	NA	NA	NA	NA	NA	NA
New.CleanUp.ReferenceOTU7485	AnRufPool2	0	NA	GTGCCAGCMGCCGCGGTAA	GGACTACHVGGGTWTCTAAT	Field	Burkina	An.rufipes	Unknown	Not.applicable	mud brick pit	Semi-permanent	Arid Savannah	D_0__Eukaryota	D_1__SAR	D_2__Alveolata	D_3__Dinoflagellata	NA	NA	NA
New.CleanUp.ReferenceOTU7485	AnRufPool3	0	NA	GTGCCAGCMGCCGCGGTAA	GGACTACHVGGGTWTCTAAT	Field	Burkina	An.rufipes	Unknown	Not.applicable	mud brick pit	Semi-permanent	Arid Savannah	D_0__Eukaryota	D_1__SAR	D_2__Alveolata	D_3__Dinoflagellata	NA	NA	NA
New.CleanUp.ReferenceOTU7498	AnRufPool2	0	NA	GTGCCAGCMGCCGCGGTAA	GGACTACHVGGGTWTCTAAT	Field	Burkina	An.rufipes	Unknown	Not.applicable	mud brick pit	Semi-permanent	Arid Savannah	D_0__Eukaryota	D_1__SAR	D_2__Alveolata	D_3__Ciliophora	D_7__Peritrichia	D_8__Telotrochidium	NA
New.CleanUp.ReferenceOTU7498	AnRufPool3	0	NA	GTGCCAGCMGCCGCGGTAA	GGACTACHVGGGTWTCTAAT	Field	Burkina	An.rufipes	Unknown	Not.applicable	mud brick pit	Semi-permanent	Arid Savannah	D_0__Eukaryota	D_1__SAR	D_2__Alveolata	D_3__Ciliophora	D_7__Peritrichia	D_8__Telotrochidium	NA
New.CleanUp.ReferenceOTU7598	AnRufPool2	0	NA	GTGCCAGCMGCCGCGGTAA	GGACTACHVGGGTWTCTAAT	Field	Burkina	An.rufipes	Unknown	Not.applicable	mud brick pit	Semi-permanent	Arid Savannah	D_0__Eukaryota	D_1__SAR	D_2__Alveolata	D_3__Protalveolata	D_4__Colpodellida	D_5__Colpodella	D_6__uncultured eukaryote
New.CleanUp.ReferenceOTU7598	AnRufPool3	0	NA	GTGCCAGCMGCCGCGGTAA	GGACTACHVGGGTWTCTAAT	Field	Burkina	An.rufipes	Unknown	Not.applicable	mud brick pit	Semi-permanent	Arid Savannah	D_0__Eukaryota	D_1__SAR	D_2__Alveolata	D_3__Protalveolata	D_4__Colpodellida	D_5__Colpodella	D_6__uncultured eukaryote
New.CleanUp.ReferenceOTU7685	AnRufPool3	0	NA	GTGCCAGCMGCCGCGGTAA	GGACTACHVGGGTWTCTAAT	Field	Burkina	An.rufipes	Unknown	Not.applicable	mud brick pit	Semi-permanent	Arid Savannah	D_0__Eukaryota	D_1__SAR	D_2__Rhizaria	D_3__Cercozoa	D_4__Novel Clade Gran-5	D_5__uncultured eukaryote	D_6__uncultured eukaryote
New.CleanUp.ReferenceOTU7685	AnRufPool2	0	NA	GTGCCAGCMGCCGCGGTAA	GGACTACHVGGGTWTCTAAT	Field	Burkina	An.rufipes	Unknown	Not.applicable	mud brick pit	Semi-permanent	Arid Savannah	D_0__Eukaryota	D_1__SAR	D_2__Rhizaria	D_3__Cercozoa	D_4__Novel Clade Gran-5	D_5__uncultured eukaryote	D_6__uncultured eukaryote
New.CleanUp.ReferenceOTU771	AnRufPool2	0	NA	GTGCCAGCMGCCGCGGTAA	GGACTACHVGGGTWTCTAAT	Field	Burkina	An.rufipes	Unknown	Not.applicable	mud brick pit	Semi-permanent	Arid Savannah	D_0__Eukaryota	D_1__Opisthokonta	D_2__Nucletmycea	D_3__Fungi	NA	NA	NA
New.CleanUp.ReferenceOTU771	AnRufPool3	0	NA	GTGCCAGCMGCCGCGGTAA	GGACTACHVGGGTWTCTAAT	Field	Burkina	An.rufipes	Unknown	Not.applicable	mud brick pit	Semi-permanent	Arid Savannah	D_0__Eukaryota	D_1__Opisthokonta	D_2__Nucletmycea	D_3__Fungi	NA	NA	NA
New.CleanUp.ReferenceOTU773	AnRufPool2	0	NA	GTGCCAGCMGCCGCGGTAA	GGACTACHVGGGTWTCTAAT	Field	Burkina	An.rufipes	Unknown	Not.applicable	mud brick pit	Semi-permanent	Arid Savannah	D_0__Eukaryota	D_1__Opisthokonta	D_2__Nucletmycea	D_3__Fungi	D_9__Incertae Sedis	D_10__Candida	NA
New.CleanUp.ReferenceOTU773	AnRufPool3	0	NA	GTGCCAGCMGCCGCGGTAA	GGACTACHVGGGTWTCTAAT	Field	Burkina	An.rufipes	Unknown	Not.applicable	mud brick pit	Semi-permanent	Arid Savannah	D_0__Eukaryota	D_1__Opisthokonta	D_2__Nucletmycea	D_3__Fungi	D_9__Incertae Sedis	D_10__Candida	NA
New.CleanUp.ReferenceOTU7769	AnRufPool2	0	NA	GTGCCAGCMGCCGCGGTAA	GGACTACHVGGGTWTCTAAT	Field	Burkina	An.rufipes	Unknown	Not.applicable	mud brick pit	Semi-permanent	Arid Savannah	D_0__Eukaryota	D_1__Archaeplastida	D_2__Chloroplastida	D_3__Chlorophyta	D_4__Chlorophyceae	D_5__Hafniomonas	D_6__Hafniomonas reticulata
New.CleanUp.ReferenceOTU7769	AnRufPool3	0	NA	GTGCCAGCMGCCGCGGTAA	GGACTACHVGGGTWTCTAAT	Field	Burkina	An.rufipes	Unknown	Not.applicable	mud brick pit	Semi-permanent	Arid Savannah	D_0__Eukaryota	D_1__Archaeplastida	D_2__Chloroplastida	D_3__Chlorophyta	D_4__Chlorophyceae	D_5__Hafniomonas	D_6__Hafniomonas reticulata
New.CleanUp.ReferenceOTU78	AnRufPool3	0	NA	GTGCCAGCMGCCGCGGTAA	GGACTACHVGGGTWTCTAAT	Field	Burkina	An.rufipes	Unknown	Not.applicable	mud brick pit	Semi-permanent	Arid Savannah	D_0__Eukaryota	D_1__Archaeplastida	D_2__Chloroplastida	D_3__Chlorophyta	D_4__Chlorophyceae	D_5__Haematococcus lacustris	D_6__Haematococcus lacustris
New.CleanUp.ReferenceOTU78	AnRufPool2	0	NA	GTGCCAGCMGCCGCGGTAA	GGACTACHVGGGTWTCTAAT	Field	Burkina	An.rufipes	Unknown	Not.applicable	mud brick pit	Semi-permanent	Arid Savannah	D_0__Eukaryota	D_1__Archaeplastida	D_2__Chloroplastida	D_3__Chlorophyta	D_4__Chlorophyceae	D_5__Haematococcus lacustris	D_6__Haematococcus lacustris
New.CleanUp.ReferenceOTU7825	AnRufPool2	0	NA	GTGCCAGCMGCCGCGGTAA	GGACTACHVGGGTWTCTAAT	Field	Burkina	An.rufipes	Unknown	Not.applicable	mud brick pit	Semi-permanent	Arid Savannah	Unassigned	NA	NA	NA	NA	NA	NA
New.CleanUp.ReferenceOTU7825	AnRufPool3	0	NA	GTGCCAGCMGCCGCGGTAA	GGACTACHVGGGTWTCTAAT	Field	Burkina	An.rufipes	Unknown	Not.applicable	mud brick pit	Semi-permanent	Arid Savannah	Unassigned	NA	NA	NA	NA	NA	NA
New.CleanUp.ReferenceOTU7839	AnRufPool2	0	NA	GTGCCAGCMGCCGCGGTAA	GGACTACHVGGGTWTCTAAT	Field	Burkina	An.rufipes	Unknown	Not.applicable	mud brick pit	Semi-permanent	Arid Savannah	Unassigned	NA	NA	NA	NA	NA	NA
New.CleanUp.ReferenceOTU7839	AnRufPool3	0	NA	GTGCCAGCMGCCGCGGTAA	GGACTACHVGGGTWTCTAAT	Field	Burkina	An.rufipes	Unknown	Not.applicable	mud brick pit	Semi-permanent	Arid Savannah	Unassigned	NA	NA	NA	NA	NA	NA
New.CleanUp.ReferenceOTU7850	AnRufPool2	0	NA	GTGCCAGCMGCCGCGGTAA	GGACTACHVGGGTWTCTAAT	Field	Burkina	An.rufipes	Unknown	Not.applicable	mud brick pit	Semi-permanent	Arid Savannah	Unassigned	NA	NA	NA	NA	NA	NA
New.CleanUp.ReferenceOTU7866	AnRufPool2	0	NA	GTGCCAGCMGCCGCGGTAA	GGACTACHVGGGTWTCTAAT	Field	Burkina	An.rufipes	Unknown	Not.applicable	mud brick pit	Semi-permanent	Arid Savannah	D_0__Eukaryota	D_1__Opisthokonta	D_2__Nucletmycea	D_3__Fungi	D_8__Blastocladiaceae	NA	NA
New.CleanUp.ReferenceOTU7866	AnRufPool3	0	NA	GTGCCAGCMGCCGCGGTAA	GGACTACHVGGGTWTCTAAT	Field	Burkina	An.rufipes	Unknown	Not.applicable	mud brick pit	Semi-permanent	Arid Savannah	D_0__Eukaryota	D_1__Opisthokonta	D_2__Nucletmycea	D_3__Fungi	D_8__Blastocladiaceae	NA	NA
New.CleanUp.ReferenceOTU7897	AnRufPool3	0	NA	GTGCCAGCMGCCGCGGTAA	GGACTACHVGGGTWTCTAAT	Field	Burkina	An.rufipes	Unknown	Not.applicable	mud brick pit	Semi-permanent	Arid Savannah	Unassigned	NA	NA	NA	NA	NA	NA
New.CleanUp.ReferenceOTU7897	AnRufPool2	0	NA	GTGCCAGCMGCCGCGGTAA	GGACTACHVGGGTWTCTAAT	Field	Burkina	An.rufipes	Unknown	Not.applicable	mud brick pit	Semi-permanent	Arid Savannah	Unassigned	NA	NA	NA	NA	NA	NA
New.CleanUp.ReferenceOTU790	AnRufPool3	0	NA	GTGCCAGCMGCCGCGGTAA	GGACTACHVGGGTWTCTAAT	Field	Burkina	An.rufipes	Unknown	Not.applicable	mud brick pit	Semi-permanent	Arid Savannah	Unassigned	NA	NA	NA	NA	NA	NA
New.CleanUp.ReferenceOTU790	AnRufPool2	0	NA	GTGCCAGCMGCCGCGGTAA	GGACTACHVGGGTWTCTAAT	Field	Burkina	An.rufipes	Unknown	Not.applicable	mud brick pit	Semi-permanent	Arid Savannah	Unassigned	NA	NA	NA	NA	NA	NA
New.CleanUp.ReferenceOTU7925	AnRufPool2	0	NA	GTGCCAGCMGCCGCGGTAA	GGACTACHVGGGTWTCTAAT	Field	Burkina	An.rufipes	Unknown	Not.applicable	mud brick pit	Semi-permanent	Arid Savannah	Unassigned	NA	NA	NA	NA	NA	NA
New.CleanUp.ReferenceOTU7925	AnRufPool3	0	NA	GTGCCAGCMGCCGCGGTAA	GGACTACHVGGGTWTCTAAT	Field	Burkina	An.rufipes	Unknown	Not.applicable	mud brick pit	Semi-permanent	Arid Savannah	Unassigned	NA	NA	NA	NA	NA	NA
New.CleanUp.ReferenceOTU7969	AnRufPool3	0	NA	GTGCCAGCMGCCGCGGTAA	GGACTACHVGGGTWTCTAAT	Field	Burkina	An.rufipes	Unknown	Not.applicable	mud brick pit	Semi-permanent	Arid Savannah	Unassigned	NA	NA	NA	NA	NA	NA
New.CleanUp.ReferenceOTU7969	AnRufPool2	0	NA	GTGCCAGCMGCCGCGGTAA	GGACTACHVGGGTWTCTAAT	Field	Burkina	An.rufipes	Unknown	Not.applicable	mud brick pit	Semi-permanent	Arid Savannah	Unassigned	NA	NA	NA	NA	NA	NA
New.CleanUp.ReferenceOTU8048	AnRufPool2	0	NA	GTGCCAGCMGCCGCGGTAA	GGACTACHVGGGTWTCTAAT	Field	Burkina	An.rufipes	Unknown	Not.applicable	mud brick pit	Semi-permanent	Arid Savannah	Unassigned	NA	NA	NA	NA	NA	NA
New.CleanUp.ReferenceOTU8048	AnRufPool3	0	NA	GTGCCAGCMGCCGCGGTAA	GGACTACHVGGGTWTCTAAT	Field	Burkina	An.rufipes	Unknown	Not.applicable	mud brick pit	Semi-permanent	Arid Savannah	Unassigned	NA	NA	NA	NA	NA	NA
New.CleanUp.ReferenceOTU8095	AnRufPool3	0	NA	GTGCCAGCMGCCGCGGTAA	GGACTACHVGGGTWTCTAAT	Field	Burkina	An.rufipes	Unknown	Not.applicable	mud brick pit	Semi-permanent	Arid Savannah	Unassigned	NA	NA	NA	NA	NA	NA
New.CleanUp.ReferenceOTU8095	AnRufPool2	0	NA	GTGCCAGCMGCCGCGGTAA	GGACTACHVGGGTWTCTAAT	Field	Burkina	An.rufipes	Unknown	Not.applicable	mud brick pit	Semi-permanent	Arid Savannah	Unassigned	NA	NA	NA	NA	NA	NA
New.CleanUp.ReferenceOTU8118	AnRufPool3	0	NA	GTGCCAGCMGCCGCGGTAA	GGACTACHVGGGTWTCTAAT	Field	Burkina	An.rufipes	Unknown	Not.applicable	mud brick pit	Semi-permanent	Arid Savannah	D_0__Eukaryota	D_1__SAR	D_2__Rhizaria	D_3__Cercozoa	D_4__Novel Clade 10	D_5__uncultured cercozoan	D_6__uncultured cercozoan
New.CleanUp.ReferenceOTU8118	AnRufPool2	0	NA	GTGCCAGCMGCCGCGGTAA	GGACTACHVGGGTWTCTAAT	Field	Burkina	An.rufipes	Unknown	Not.applicable	mud brick pit	Semi-permanent	Arid Savannah	D_0__Eukaryota	D_1__SAR	D_2__Rhizaria	D_3__Cercozoa	D_4__Novel Clade 10	D_5__uncultured cercozoan	D_6__uncultured cercozoan
New.CleanUp.ReferenceOTU8136	AnRufPool2	0	NA	GTGCCAGCMGCCGCGGTAA	GGACTACHVGGGTWTCTAAT	Field	Burkina	An.rufipes	Unknown	Not.applicable	mud brick pit	Semi-permanent	Arid Savannah	Unassigned	NA	NA	NA	NA	NA	NA
New.CleanUp.ReferenceOTU8136	AnRufPool3	0	NA	GTGCCAGCMGCCGCGGTAA	GGACTACHVGGGTWTCTAAT	Field	Burkina	An.rufipes	Unknown	Not.applicable	mud brick pit	Semi-permanent	Arid Savannah	Unassigned	NA	NA	NA	NA	NA	NA
New.CleanUp.ReferenceOTU8155	AnRufPool3	0	NA	GTGCCAGCMGCCGCGGTAA	GGACTACHVGGGTWTCTAAT	Field	Burkina	An.rufipes	Unknown	Not.applicable	mud brick pit	Semi-permanent	Arid Savannah	Unassigned	NA	NA	NA	NA	NA	NA
New.CleanUp.ReferenceOTU8155	AnRufPool2	0	NA	GTGCCAGCMGCCGCGGTAA	GGACTACHVGGGTWTCTAAT	Field	Burkina	An.rufipes	Unknown	Not.applicable	mud brick pit	Semi-permanent	Arid Savannah	Unassigned	NA	NA	NA	NA	NA	NA
New.CleanUp.ReferenceOTU8161	AnRufPool2	0	NA	GTGCCAGCMGCCGCGGTAA	GGACTACHVGGGTWTCTAAT	Field	Burkina	An.rufipes	Unknown	Not.applicable	mud brick pit	Semi-permanent	Arid Savannah	D_0__Eukaryota	D_1__Opisthokonta	D_2__Nucletmycea	D_3__Fungi	D_9__Incertae Sedis	D_10__Malassezia	D_11__uncultured fungus
New.CleanUp.ReferenceOTU8161	AnRufPool3	0	NA	GTGCCAGCMGCCGCGGTAA	GGACTACHVGGGTWTCTAAT	Field	Burkina	An.rufipes	Unknown	Not.applicable	mud brick pit	Semi-permanent	Arid Savannah	D_0__Eukaryota	D_1__Opisthokonta	D_2__Nucletmycea	D_3__Fungi	D_9__Incertae Sedis	D_10__Malassezia	D_11__uncultured fungus
New.CleanUp.ReferenceOTU817	AnRufPool2	0	NA	GTGCCAGCMGCCGCGGTAA	GGACTACHVGGGTWTCTAAT	Field	Burkina	An.rufipes	Unknown	Not.applicable	mud brick pit	Semi-permanent	Arid Savannah	D_0__Eukaryota	D_1__Archaeplastida	D_2__Chloroplastida	D_3__Chlorophyta	D_4__Chlorophyceae	D_5__Chlamydomonas	NA
New.CleanUp.ReferenceOTU817	AnRufPool3	0	NA	GTGCCAGCMGCCGCGGTAA	GGACTACHVGGGTWTCTAAT	Field	Burkina	An.rufipes	Unknown	Not.applicable	mud brick pit	Semi-permanent	Arid Savannah	D_0__Eukaryota	D_1__Archaeplastida	D_2__Chloroplastida	D_3__Chlorophyta	D_4__Chlorophyceae	D_5__Chlamydomonas	NA
New.CleanUp.ReferenceOTU8176	AnRufPool3	0	NA	GTGCCAGCMGCCGCGGTAA	GGACTACHVGGGTWTCTAAT	Field	Burkina	An.rufipes	Unknown	Not.applicable	mud brick pit	Semi-permanent	Arid Savannah	Unassigned	NA	NA	NA	NA	NA	NA
New.CleanUp.ReferenceOTU8176	AnRufPool2	0	NA	GTGCCAGCMGCCGCGGTAA	GGACTACHVGGGTWTCTAAT	Field	Burkina	An.rufipes	Unknown	Not.applicable	mud brick pit	Semi-permanent	Arid Savannah	Unassigned	NA	NA	NA	NA	NA	NA
New.CleanUp.ReferenceOTU82	AnRufPool2	0	NA	GTGCCAGCMGCCGCGGTAA	GGACTACHVGGGTWTCTAAT	Field	Burkina	An.rufipes	Unknown	Not.applicable	mud brick pit	Semi-permanent	Arid Savannah	D_0__Eukaryota	D_1__Archaeplastida	D_2__Chloroplastida	D_3__Chlorophyta	D_4__Chlorophyceae	D_5__Chlamydomonas	NA
New.CleanUp.ReferenceOTU82	AnRufPool3	0	NA	GTGCCAGCMGCCGCGGTAA	GGACTACHVGGGTWTCTAAT	Field	Burkina	An.rufipes	Unknown	Not.applicable	mud brick pit	Semi-permanent	Arid Savannah	D_0__Eukaryota	D_1__Archaeplastida	D_2__Chloroplastida	D_3__Chlorophyta	D_4__Chlorophyceae	D_5__Chlamydomonas	NA
New.CleanUp.ReferenceOTU8228	AnRufPool2	0	NA	GTGCCAGCMGCCGCGGTAA	GGACTACHVGGGTWTCTAAT	Field	Burkina	An.rufipes	Unknown	Not.applicable	mud brick pit	Semi-permanent	Arid Savannah	D_0__Eukaryota	D_1__SAR	D_2__Stramenopiles	D_3__Peronosporomycetes	NA	NA	NA
New.CleanUp.ReferenceOTU8228	AnRufPool3	0	NA	GTGCCAGCMGCCGCGGTAA	GGACTACHVGGGTWTCTAAT	Field	Burkina	An.rufipes	Unknown	Not.applicable	mud brick pit	Semi-permanent	Arid Savannah	D_0__Eukaryota	D_1__SAR	D_2__Stramenopiles	D_3__Peronosporomycetes	NA	NA	NA
New.CleanUp.ReferenceOTU8234	AnRufPool3	0	NA	GTGCCAGCMGCCGCGGTAA	GGACTACHVGGGTWTCTAAT	Field	Burkina	An.rufipes	Unknown	Not.applicable	mud brick pit	Semi-permanent	Arid Savannah	D_0__Eukaryota	D_1__SAR	D_2__Stramenopiles	D_3__Ochrophyta	NA	NA	NA
New.CleanUp.ReferenceOTU8234	AnRufPool2	0	NA	GTGCCAGCMGCCGCGGTAA	GGACTACHVGGGTWTCTAAT	Field	Burkina	An.rufipes	Unknown	Not.applicable	mud brick pit	Semi-permanent	Arid Savannah	D_0__Eukaryota	D_1__SAR	D_2__Stramenopiles	D_3__Ochrophyta	NA	NA	NA
New.CleanUp.ReferenceOTU8263	AnRufPool2	0	NA	GTGCCAGCMGCCGCGGTAA	GGACTACHVGGGTWTCTAAT	Field	Burkina	An.rufipes	Unknown	Not.applicable	mud brick pit	Semi-permanent	Arid Savannah	D_0__Eukaryota	D_1__Opisthokonta	D_2__Nucletmycea	D_3__Fungi	D_7__Dothideomycetes	D_8__Capnodiales	NA
New.CleanUp.ReferenceOTU8263	AnRufPool3	0	NA	GTGCCAGCMGCCGCGGTAA	GGACTACHVGGGTWTCTAAT	Field	Burkina	An.rufipes	Unknown	Not.applicable	mud brick pit	Semi-permanent	Arid Savannah	D_0__Eukaryota	D_1__Opisthokonta	D_2__Nucletmycea	D_3__Fungi	D_7__Dothideomycetes	D_8__Capnodiales	NA
New.CleanUp.ReferenceOTU828	AnRufPool3	0	NA	GTGCCAGCMGCCGCGGTAA	GGACTACHVGGGTWTCTAAT	Field	Burkina	An.rufipes	Unknown	Not.applicable	mud brick pit	Semi-permanent	Arid Savannah	Unassigned	NA	NA	NA	NA	NA	NA
New.CleanUp.ReferenceOTU828	AnRufPool2	0	NA	GTGCCAGCMGCCGCGGTAA	GGACTACHVGGGTWTCTAAT	Field	Burkina	An.rufipes	Unknown	Not.applicable	mud brick pit	Semi-permanent	Arid Savannah	Unassigned	NA	NA	NA	NA	NA	NA
New.CleanUp.ReferenceOTU8295	AnRufPool3	0	NA	GTGCCAGCMGCCGCGGTAA	GGACTACHVGGGTWTCTAAT	Field	Burkina	An.rufipes	Unknown	Not.applicable	mud brick pit	Semi-permanent	Arid Savannah	Unassigned	NA	NA	NA	NA	NA	NA
New.CleanUp.ReferenceOTU8295	AnRufPool2	0	NA	GTGCCAGCMGCCGCGGTAA	GGACTACHVGGGTWTCTAAT	Field	Burkina	An.rufipes	Unknown	Not.applicable	mud brick pit	Semi-permanent	Arid Savannah	Unassigned	NA	NA	NA	NA	NA	NA
New.CleanUp.ReferenceOTU8354	AnRufPool3	0	NA	GTGCCAGCMGCCGCGGTAA	GGACTACHVGGGTWTCTAAT	Field	Burkina	An.rufipes	Unknown	Not.applicable	mud brick pit	Semi-permanent	Arid Savannah	D_0__Eukaryota	D_1__SAR	D_2__Stramenopiles	D_3__Ochrophyta	D_4__Eustigmatales	D_5__Nannochloropsis	NA
New.CleanUp.ReferenceOTU8354	AnRufPool2	0	NA	GTGCCAGCMGCCGCGGTAA	GGACTACHVGGGTWTCTAAT	Field	Burkina	An.rufipes	Unknown	Not.applicable	mud brick pit	Semi-permanent	Arid Savannah	D_0__Eukaryota	D_1__SAR	D_2__Stramenopiles	D_3__Ochrophyta	D_4__Eustigmatales	D_5__Nannochloropsis	NA
New.CleanUp.ReferenceOTU8372	AnRufPool2	0	NA	GTGCCAGCMGCCGCGGTAA	GGACTACHVGGGTWTCTAAT	Field	Burkina	An.rufipes	Unknown	Not.applicable	mud brick pit	Semi-permanent	Arid Savannah	D_0__Eukaryota	D_1__SAR	D_2__Rhizaria	D_3__Cercozoa	D_6__Rhizaspididae	D_7__Rhogostoma	NA
New.CleanUp.ReferenceOTU8372	AnRufPool3	0	NA	GTGCCAGCMGCCGCGGTAA	GGACTACHVGGGTWTCTAAT	Field	Burkina	An.rufipes	Unknown	Not.applicable	mud brick pit	Semi-permanent	Arid Savannah	D_0__Eukaryota	D_1__SAR	D_2__Rhizaria	D_3__Cercozoa	D_6__Rhizaspididae	D_7__Rhogostoma	NA
New.CleanUp.ReferenceOTU8383	AnRufPool3	0	NA	GTGCCAGCMGCCGCGGTAA	GGACTACHVGGGTWTCTAAT	Field	Burkina	An.rufipes	Unknown	Not.applicable	mud brick pit	Semi-permanent	Arid Savannah	D_0__Eukaryota	D_1__Archaeplastida	D_2__Chloroplastida	D_3__Chlorophyta	D_4__Chlorophyceae	NA	NA
New.CleanUp.ReferenceOTU8383	AnRufPool2	0	NA	GTGCCAGCMGCCGCGGTAA	GGACTACHVGGGTWTCTAAT	Field	Burkina	An.rufipes	Unknown	Not.applicable	mud brick pit	Semi-permanent	Arid Savannah	D_0__Eukaryota	D_1__Archaeplastida	D_2__Chloroplastida	D_3__Chlorophyta	D_4__Chlorophyceae	NA	NA
New.CleanUp.ReferenceOTU8385	AnRufPool2	0	NA	GTGCCAGCMGCCGCGGTAA	GGACTACHVGGGTWTCTAAT	Field	Burkina	An.rufipes	Unknown	Not.applicable	mud brick pit	Semi-permanent	Arid Savannah	D_0__Eukaryota	D_1__Opisthokonta	D_2__Nucletmycea	D_3__Fungi	D_4__Dikarya	D_5__uncultured	D_6__uncultured Chytridiomycota
New.CleanUp.ReferenceOTU8385	AnRufPool3	0	NA	GTGCCAGCMGCCGCGGTAA	GGACTACHVGGGTWTCTAAT	Field	Burkina	An.rufipes	Unknown	Not.applicable	mud brick pit	Semi-permanent	Arid Savannah	D_0__Eukaryota	D_1__Opisthokonta	D_2__Nucletmycea	D_3__Fungi	D_4__Dikarya	D_5__uncultured	D_6__uncultured Chytridiomycota
New.CleanUp.ReferenceOTU8470	AnRufPool2	0	NA	GTGCCAGCMGCCGCGGTAA	GGACTACHVGGGTWTCTAAT	Field	Burkina	An.rufipes	Unknown	Not.applicable	mud brick pit	Semi-permanent	Arid Savannah	Unassigned	NA	NA	NA	NA	NA	NA
New.CleanUp.ReferenceOTU8470	AnRufPool3	0	NA	GTGCCAGCMGCCGCGGTAA	GGACTACHVGGGTWTCTAAT	Field	Burkina	An.rufipes	Unknown	Not.applicable	mud brick pit	Semi-permanent	Arid Savannah	Unassigned	NA	NA	NA	NA	NA	NA
New.CleanUp.ReferenceOTU8487	AnRufPool2	0	NA	GTGCCAGCMGCCGCGGTAA	GGACTACHVGGGTWTCTAAT	Field	Burkina	An.rufipes	Unknown	Not.applicable	mud brick pit	Semi-permanent	Arid Savannah	Unassigned	NA	NA	NA	NA	NA	NA
New.CleanUp.ReferenceOTU8487	AnRufPool3	0	NA	GTGCCAGCMGCCGCGGTAA	GGACTACHVGGGTWTCTAAT	Field	Burkina	An.rufipes	Unknown	Not.applicable	mud brick pit	Semi-permanent	Arid Savannah	Unassigned	NA	NA	NA	NA	NA	NA
New.CleanUp.ReferenceOTU8537	AnRufPool3	0	NA	GTGCCAGCMGCCGCGGTAA	GGACTACHVGGGTWTCTAAT	Field	Burkina	An.rufipes	Unknown	Not.applicable	mud brick pit	Semi-permanent	Arid Savannah	D_0__Eukaryota	D_1__Cryptophyceae	D_2__Cryptomonadales	NA	NA	NA	NA
New.CleanUp.ReferenceOTU8537	AnRufPool2	0	NA	GTGCCAGCMGCCGCGGTAA	GGACTACHVGGGTWTCTAAT	Field	Burkina	An.rufipes	Unknown	Not.applicable	mud brick pit	Semi-permanent	Arid Savannah	D_0__Eukaryota	D_1__Cryptophyceae	D_2__Cryptomonadales	NA	NA	NA	NA
New.CleanUp.ReferenceOTU8575	AnRufPool3	0	NA	GTGCCAGCMGCCGCGGTAA	GGACTACHVGGGTWTCTAAT	Field	Burkina	An.rufipes	Unknown	Not.applicable	mud brick pit	Semi-permanent	Arid Savannah	D_0__Eukaryota	D_1__Opisthokonta	D_2__Holozoa	D_3__Ichthyosporea	D_5__Pseudoperkinsidae	D_6__Anurofeca	D_7__Anurofeca sp. LAH-2003
New.CleanUp.ReferenceOTU8575	AnRufPool2	0	NA	GTGCCAGCMGCCGCGGTAA	GGACTACHVGGGTWTCTAAT	Field	Burkina	An.rufipes	Unknown	Not.applicable	mud brick pit	Semi-permanent	Arid Savannah	D_0__Eukaryota	D_1__Opisthokonta	D_2__Holozoa	D_3__Ichthyosporea	D_5__Pseudoperkinsidae	D_6__Anurofeca	D_7__Anurofeca sp. LAH-2003
New.CleanUp.ReferenceOTU8578	AnRufPool2	0	NA	GTGCCAGCMGCCGCGGTAA	GGACTACHVGGGTWTCTAAT	Field	Burkina	An.rufipes	Unknown	Not.applicable	mud brick pit	Semi-permanent	Arid Savannah	Unassigned	NA	NA	NA	NA	NA	NA
New.CleanUp.ReferenceOTU8578	AnRufPool3	0	NA	GTGCCAGCMGCCGCGGTAA	GGACTACHVGGGTWTCTAAT	Field	Burkina	An.rufipes	Unknown	Not.applicable	mud brick pit	Semi-permanent	Arid Savannah	Unassigned	NA	NA	NA	NA	NA	NA
New.CleanUp.ReferenceOTU8635	AnRufPool2	0	NA	GTGCCAGCMGCCGCGGTAA	GGACTACHVGGGTWTCTAAT	Field	Burkina	An.rufipes	Unknown	Not.applicable	mud brick pit	Semi-permanent	Arid Savannah	D_0__Eukaryota	D_1__DH147-EKD10	NA	NA	NA	NA	NA
New.CleanUp.ReferenceOTU8635	AnRufPool3	0	NA	GTGCCAGCMGCCGCGGTAA	GGACTACHVGGGTWTCTAAT	Field	Burkina	An.rufipes	Unknown	Not.applicable	mud brick pit	Semi-permanent	Arid Savannah	D_0__Eukaryota	D_1__DH147-EKD10	NA	NA	NA	NA	NA
New.CleanUp.ReferenceOTU8644	AnRufPool3	0	NA	GTGCCAGCMGCCGCGGTAA	GGACTACHVGGGTWTCTAAT	Field	Burkina	An.rufipes	Unknown	Not.applicable	mud brick pit	Semi-permanent	Arid Savannah	D_0__Eukaryota	D_1__SAR	D_2__Stramenopiles	D_3__Ochrophyta	D_4__Eustigmatales	D_5__Pseudostaurastrum	D_6__Pseudostaurastrum enorme
New.CleanUp.ReferenceOTU8644	AnRufPool2	0	NA	GTGCCAGCMGCCGCGGTAA	GGACTACHVGGGTWTCTAAT	Field	Burkina	An.rufipes	Unknown	Not.applicable	mud brick pit	Semi-permanent	Arid Savannah	D_0__Eukaryota	D_1__SAR	D_2__Stramenopiles	D_3__Ochrophyta	D_4__Eustigmatales	D_5__Pseudostaurastrum	D_6__Pseudostaurastrum enorme
New.CleanUp.ReferenceOTU8783	AnRufPool2	0	NA	GTGCCAGCMGCCGCGGTAA	GGACTACHVGGGTWTCTAAT	Field	Burkina	An.rufipes	Unknown	Not.applicable	mud brick pit	Semi-permanent	Arid Savannah	D_0__Eukaryota	D_1__SAR	D_2__Stramenopiles	D_3__Labyrinthulomycetes	D_4__Incertae Sedis	D_5__Diplophrys sp. ATCC_50360	D_6__Diplophrys sp. ATCC_50360
New.CleanUp.ReferenceOTU8783	AnRufPool3	0	NA	GTGCCAGCMGCCGCGGTAA	GGACTACHVGGGTWTCTAAT	Field	Burkina	An.rufipes	Unknown	Not.applicable	mud brick pit	Semi-permanent	Arid Savannah	D_0__Eukaryota	D_1__SAR	D_2__Stramenopiles	D_3__Labyrinthulomycetes	D_4__Incertae Sedis	D_5__Diplophrys sp. ATCC_50360	D_6__Diplophrys sp. ATCC_50360
New.CleanUp.ReferenceOTU8921	AnRufPool3	0	NA	GTGCCAGCMGCCGCGGTAA	GGACTACHVGGGTWTCTAAT	Field	Burkina	An.rufipes	Unknown	Not.applicable	mud brick pit	Semi-permanent	Arid Savannah	Unassigned	NA	NA	NA	NA	NA	NA
New.CleanUp.ReferenceOTU8921	AnRufPool2	0	NA	GTGCCAGCMGCCGCGGTAA	GGACTACHVGGGTWTCTAAT	Field	Burkina	An.rufipes	Unknown	Not.applicable	mud brick pit	Semi-permanent	Arid Savannah	Unassigned	NA	NA	NA	NA	NA	NA
New.CleanUp.ReferenceOTU8923	AnRufPool3	0	NA	GTGCCAGCMGCCGCGGTAA	GGACTACHVGGGTWTCTAAT	Field	Burkina	An.rufipes	Unknown	Not.applicable	mud brick pit	Semi-permanent	Arid Savannah	D_0__Eukaryota	D_1__Opisthokonta	D_2__Nucletmycea	D_3__LKM11	NA	NA	NA
New.CleanUp.ReferenceOTU8923	AnRufPool2	0	NA	GTGCCAGCMGCCGCGGTAA	GGACTACHVGGGTWTCTAAT	Field	Burkina	An.rufipes	Unknown	Not.applicable	mud brick pit	Semi-permanent	Arid Savannah	D_0__Eukaryota	D_1__Opisthokonta	D_2__Nucletmycea	D_3__LKM11	NA	NA	NA
New.CleanUp.ReferenceOTU8933	AnRufPool3	0	NA	GTGCCAGCMGCCGCGGTAA	GGACTACHVGGGTWTCTAAT	Field	Burkina	An.rufipes	Unknown	Not.applicable	mud brick pit	Semi-permanent	Arid Savannah	Unassigned	NA	NA	NA	NA	NA	NA
New.CleanUp.ReferenceOTU8933	AnRufPool2	0	NA	GTGCCAGCMGCCGCGGTAA	GGACTACHVGGGTWTCTAAT	Field	Burkina	An.rufipes	Unknown	Not.applicable	mud brick pit	Semi-permanent	Arid Savannah	Unassigned	NA	NA	NA	NA	NA	NA
New.CleanUp.ReferenceOTU8991	AnRufPool2	0	NA	GTGCCAGCMGCCGCGGTAA	GGACTACHVGGGTWTCTAAT	Field	Burkina	An.rufipes	Unknown	Not.applicable	mud brick pit	Semi-permanent	Arid Savannah	Unassigned	NA	NA	NA	NA	NA	NA
New.CleanUp.ReferenceOTU8991	AnRufPool3	0	NA	GTGCCAGCMGCCGCGGTAA	GGACTACHVGGGTWTCTAAT	Field	Burkina	An.rufipes	Unknown	Not.applicable	mud brick pit	Semi-permanent	Arid Savannah	Unassigned	NA	NA	NA	NA	NA	NA
New.CleanUp.ReferenceOTU9004	AnRufPool2	0	NA	GTGCCAGCMGCCGCGGTAA	GGACTACHVGGGTWTCTAAT	Field	Burkina	An.rufipes	Unknown	Not.applicable	mud brick pit	Semi-permanent	Arid Savannah	D_0__Eukaryota	D_1__Excavata	D_2__Discoba	D_3__Discicristata	D_8__Euglenaceae	D_9__Trachelomonas	NA
New.CleanUp.ReferenceOTU9042	AnRufPool2	0	NA	GTGCCAGCMGCCGCGGTAA	GGACTACHVGGGTWTCTAAT	Field	Burkina	An.rufipes	Unknown	Not.applicable	mud brick pit	Semi-permanent	Arid Savannah	D_0__Eukaryota	D_1__SAR	D_2__Alveolata	D_3__Ciliophora	D_7__Peritrichia	D_8__Telotrochidium	NA
New.CleanUp.ReferenceOTU9042	AnRufPool3	0	NA	GTGCCAGCMGCCGCGGTAA	GGACTACHVGGGTWTCTAAT	Field	Burkina	An.rufipes	Unknown	Not.applicable	mud brick pit	Semi-permanent	Arid Savannah	D_0__Eukaryota	D_1__SAR	D_2__Alveolata	D_3__Ciliophora	D_7__Peritrichia	D_8__Telotrochidium	NA
New.CleanUp.ReferenceOTU9045	AnRufPool2	0	NA	GTGCCAGCMGCCGCGGTAA	GGACTACHVGGGTWTCTAAT	Field	Burkina	An.rufipes	Unknown	Not.applicable	mud brick pit	Semi-permanent	Arid Savannah	Unassigned	NA	NA	NA	NA	NA	NA
New.CleanUp.ReferenceOTU9045	AnRufPool3	0	NA	GTGCCAGCMGCCGCGGTAA	GGACTACHVGGGTWTCTAAT	Field	Burkina	An.rufipes	Unknown	Not.applicable	mud brick pit	Semi-permanent	Arid Savannah	Unassigned	NA	NA	NA	NA	NA	NA
New.CleanUp.ReferenceOTU905	AnRufPool3	0	NA	GTGCCAGCMGCCGCGGTAA	GGACTACHVGGGTWTCTAAT	Field	Burkina	An.rufipes	Unknown	Not.applicable	mud brick pit	Semi-permanent	Arid Savannah	D_0__Eukaryota	D_1__Opisthokonta	D_2__Nucletmycea	D_3__Fungi	NA	NA	NA
New.CleanUp.ReferenceOTU905	AnRufPool2	0	NA	GTGCCAGCMGCCGCGGTAA	GGACTACHVGGGTWTCTAAT	Field	Burkina	An.rufipes	Unknown	Not.applicable	mud brick pit	Semi-permanent	Arid Savannah	D_0__Eukaryota	D_1__Opisthokonta	D_2__Nucletmycea	D_3__Fungi	NA	NA	NA
New.CleanUp.ReferenceOTU9088	AnRufPool3	0	NA	GTGCCAGCMGCCGCGGTAA	GGACTACHVGGGTWTCTAAT	Field	Burkina	An.rufipes	Unknown	Not.applicable	mud brick pit	Semi-permanent	Arid Savannah	Unassigned	NA	NA	NA	NA	NA	NA
New.CleanUp.ReferenceOTU9088	AnRufPool2	0	NA	GTGCCAGCMGCCGCGGTAA	GGACTACHVGGGTWTCTAAT	Field	Burkina	An.rufipes	Unknown	Not.applicable	mud brick pit	Semi-permanent	Arid Savannah	Unassigned	NA	NA	NA	NA	NA	NA
New.CleanUp.ReferenceOTU9118	AnRufPool3	0	NA	GTGCCAGCMGCCGCGGTAA	GGACTACHVGGGTWTCTAAT	Field	Burkina	An.rufipes	Unknown	Not.applicable	mud brick pit	Semi-permanent	Arid Savannah	D_0__Eukaryota	D_1__Opisthokonta	D_2__Holozoa	D_3__Ichthyosporea	D_5__Pseudoperkinsidae	D_6__Anurofeca	D_7__Anurofeca sp. LAH-2003
New.CleanUp.ReferenceOTU9120	AnRufPool3	0	NA	GTGCCAGCMGCCGCGGTAA	GGACTACHVGGGTWTCTAAT	Field	Burkina	An.rufipes	Unknown	Not.applicable	mud brick pit	Semi-permanent	Arid Savannah	D_0__Eukaryota	D_1__Archaeplastida	D_2__Chloroplastida	D_3__Chlorophyta	D_4__Chlorophyceae	D_5__Eudorina unicocca	D_6__Eudorina unicocca
New.CleanUp.ReferenceOTU9120	AnRufPool2	0	NA	GTGCCAGCMGCCGCGGTAA	GGACTACHVGGGTWTCTAAT	Field	Burkina	An.rufipes	Unknown	Not.applicable	mud brick pit	Semi-permanent	Arid Savannah	D_0__Eukaryota	D_1__Archaeplastida	D_2__Chloroplastida	D_3__Chlorophyta	D_4__Chlorophyceae	D_5__Eudorina unicocca	D_6__Eudorina unicocca
New.CleanUp.ReferenceOTU9126	AnRufPool2	0	NA	GTGCCAGCMGCCGCGGTAA	GGACTACHVGGGTWTCTAAT	Field	Burkina	An.rufipes	Unknown	Not.applicable	mud brick pit	Semi-permanent	Arid Savannah	D_0__Eukaryota	D_1__SAR	D_2__Alveolata	D_3__Dinoflagellata	D_6__Peridiniales	D_7__Peridinium	NA
New.CleanUp.ReferenceOTU9126	AnRufPool3	0	NA	GTGCCAGCMGCCGCGGTAA	GGACTACHVGGGTWTCTAAT	Field	Burkina	An.rufipes	Unknown	Not.applicable	mud brick pit	Semi-permanent	Arid Savannah	D_0__Eukaryota	D_1__SAR	D_2__Alveolata	D_3__Dinoflagellata	D_6__Peridiniales	D_7__Peridinium	NA
New.CleanUp.ReferenceOTU9210	AnRufPool2	0	NA	GTGCCAGCMGCCGCGGTAA	GGACTACHVGGGTWTCTAAT	Field	Burkina	An.rufipes	Unknown	Not.applicable	mud brick pit	Semi-permanent	Arid Savannah	D_0__Eukaryota	D_1__SAR	D_2__Stramenopiles	D_3__Ochrophyta	D_5__Chromulinales	D_6__Chrysamoeba	D_7__Chrysamoeba pyrenoidifera
New.CleanUp.ReferenceOTU9225	AnRufPool2	0	NA	GTGCCAGCMGCCGCGGTAA	GGACTACHVGGGTWTCTAAT	Field	Burkina	An.rufipes	Unknown	Not.applicable	mud brick pit	Semi-permanent	Arid Savannah	D_0__Eukaryota	D_1__SAR	D_2__Alveolata	D_3__Ciliophora	D_7__Peritrichia	D_8__Epistylis	NA
New.CleanUp.ReferenceOTU9225	AnRufPool3	0	NA	GTGCCAGCMGCCGCGGTAA	GGACTACHVGGGTWTCTAAT	Field	Burkina	An.rufipes	Unknown	Not.applicable	mud brick pit	Semi-permanent	Arid Savannah	D_0__Eukaryota	D_1__SAR	D_2__Alveolata	D_3__Ciliophora	D_7__Peritrichia	D_8__Epistylis	NA
New.CleanUp.ReferenceOTU9324	AnRufPool2	0	NA	GTGCCAGCMGCCGCGGTAA	GGACTACHVGGGTWTCTAAT	Field	Burkina	An.rufipes	Unknown	Not.applicable	mud brick pit	Semi-permanent	Arid Savannah	Unassigned	NA	NA	NA	NA	NA	NA
New.CleanUp.ReferenceOTU9324	AnRufPool3	0	NA	GTGCCAGCMGCCGCGGTAA	GGACTACHVGGGTWTCTAAT	Field	Burkina	An.rufipes	Unknown	Not.applicable	mud brick pit	Semi-permanent	Arid Savannah	Unassigned	NA	NA	NA	NA	NA	NA
New.CleanUp.ReferenceOTU9344	AnRufPool2	0	NA	GTGCCAGCMGCCGCGGTAA	GGACTACHVGGGTWTCTAAT	Field	Burkina	An.rufipes	Unknown	Not.applicable	mud brick pit	Semi-permanent	Arid Savannah	D_0__Eukaryota	D_1__SAR	D_2__Alveolata	NA	NA	NA	NA
New.CleanUp.ReferenceOTU9344	AnRufPool3	0	NA	GTGCCAGCMGCCGCGGTAA	GGACTACHVGGGTWTCTAAT	Field	Burkina	An.rufipes	Unknown	Not.applicable	mud brick pit	Semi-permanent	Arid Savannah	D_0__Eukaryota	D_1__SAR	D_2__Alveolata	NA	NA	NA	NA
New.CleanUp.ReferenceOTU9354	AnRufPool3	0	NA	GTGCCAGCMGCCGCGGTAA	GGACTACHVGGGTWTCTAAT	Field	Burkina	An.rufipes	Unknown	Not.applicable	mud brick pit	Semi-permanent	Arid Savannah	Unassigned	NA	NA	NA	NA	NA	NA
New.CleanUp.ReferenceOTU9354	AnRufPool2	0	NA	GTGCCAGCMGCCGCGGTAA	GGACTACHVGGGTWTCTAAT	Field	Burkina	An.rufipes	Unknown	Not.applicable	mud brick pit	Semi-permanent	Arid Savannah	Unassigned	NA	NA	NA	NA	NA	NA
New.CleanUp.ReferenceOTU9382	AnRufPool2	0	NA	GTGCCAGCMGCCGCGGTAA	GGACTACHVGGGTWTCTAAT	Field	Burkina	An.rufipes	Unknown	Not.applicable	mud brick pit	Semi-permanent	Arid Savannah	D_0__Eukaryota	D_1__Opisthokonta	D_2__Nucletmycea	D_3__Fungi	D_7__Dothideomycetes	NA	NA
New.CleanUp.ReferenceOTU9382	AnRufPool3	0	NA	GTGCCAGCMGCCGCGGTAA	GGACTACHVGGGTWTCTAAT	Field	Burkina	An.rufipes	Unknown	Not.applicable	mud brick pit	Semi-permanent	Arid Savannah	D_0__Eukaryota	D_1__Opisthokonta	D_2__Nucletmycea	D_3__Fungi	D_7__Dothideomycetes	NA	NA
New.CleanUp.ReferenceOTU9384	AnRufPool2	0	NA	GTGCCAGCMGCCGCGGTAA	GGACTACHVGGGTWTCTAAT	Field	Burkina	An.rufipes	Unknown	Not.applicable	mud brick pit	Semi-permanent	Arid Savannah	D_0__Eukaryota	D_1__SAR	D_2__Alveolata	D_3__Ciliophora	D_7__Peritrichia	D_8__Zoothamnium	NA
New.CleanUp.ReferenceOTU9384	AnRufPool3	0	NA	GTGCCAGCMGCCGCGGTAA	GGACTACHVGGGTWTCTAAT	Field	Burkina	An.rufipes	Unknown	Not.applicable	mud brick pit	Semi-permanent	Arid Savannah	D_0__Eukaryota	D_1__SAR	D_2__Alveolata	D_3__Ciliophora	D_7__Peritrichia	D_8__Zoothamnium	NA
New.CleanUp.ReferenceOTU9422	AnRufPool2	0	NA	GTGCCAGCMGCCGCGGTAA	GGACTACHVGGGTWTCTAAT	Field	Burkina	An.rufipes	Unknown	Not.applicable	mud brick pit	Semi-permanent	Arid Savannah	D_0__Eukaryota	D_1__SAR	D_2__Alveolata	D_3__Ciliophora	NA	NA	NA
New.CleanUp.ReferenceOTU9422	AnRufPool3	0	NA	GTGCCAGCMGCCGCGGTAA	GGACTACHVGGGTWTCTAAT	Field	Burkina	An.rufipes	Unknown	Not.applicable	mud brick pit	Semi-permanent	Arid Savannah	D_0__Eukaryota	D_1__SAR	D_2__Alveolata	D_3__Ciliophora	NA	NA	NA
New.CleanUp.ReferenceOTU9433	AnRufPool2	0	NA	GTGCCAGCMGCCGCGGTAA	GGACTACHVGGGTWTCTAAT	Field	Burkina	An.rufipes	Unknown	Not.applicable	mud brick pit	Semi-permanent	Arid Savannah	D_0__Eukaryota	D_1__Excavata	D_2__Discoba	D_3__Discicristata	D_8__Euglenaceae	D_9__Trachelomonas	NA
New.CleanUp.ReferenceOTU9433	AnRufPool3	0	NA	GTGCCAGCMGCCGCGGTAA	GGACTACHVGGGTWTCTAAT	Field	Burkina	An.rufipes	Unknown	Not.applicable	mud brick pit	Semi-permanent	Arid Savannah	D_0__Eukaryota	D_1__Excavata	D_2__Discoba	D_3__Discicristata	D_8__Euglenaceae	D_9__Trachelomonas	NA
New.CleanUp.ReferenceOTU9473	AnRufPool3	0	NA	GTGCCAGCMGCCGCGGTAA	GGACTACHVGGGTWTCTAAT	Field	Burkina	An.rufipes	Unknown	Not.applicable	mud brick pit	Semi-permanent	Arid Savannah	D_0__Eukaryota	D_1__SAR	D_2__Alveolata	D_3__Dinoflagellata	NA	NA	NA
New.CleanUp.ReferenceOTU9473	AnRufPool2	0	NA	GTGCCAGCMGCCGCGGTAA	GGACTACHVGGGTWTCTAAT	Field	Burkina	An.rufipes	Unknown	Not.applicable	mud brick pit	Semi-permanent	Arid Savannah	D_0__Eukaryota	D_1__SAR	D_2__Alveolata	D_3__Dinoflagellata	NA	NA	NA
New.CleanUp.ReferenceOTU951	AnRufPool3	0	NA	GTGCCAGCMGCCGCGGTAA	GGACTACHVGGGTWTCTAAT	Field	Burkina	An.rufipes	Unknown	Not.applicable	mud brick pit	Semi-permanent	Arid Savannah	D_0__Eukaryota	D_1__Archaeplastida	D_2__Chloroplastida	D_3__Chlorophyta	D_4__Chlorophyceae	NA	NA
New.CleanUp.ReferenceOTU951	AnRufPool2	0	NA	GTGCCAGCMGCCGCGGTAA	GGACTACHVGGGTWTCTAAT	Field	Burkina	An.rufipes	Unknown	Not.applicable	mud brick pit	Semi-permanent	Arid Savannah	D_0__Eukaryota	D_1__Archaeplastida	D_2__Chloroplastida	D_3__Chlorophyta	D_4__Chlorophyceae	NA	NA
New.CleanUp.ReferenceOTU9536	AnRufPool3	0	NA	GTGCCAGCMGCCGCGGTAA	GGACTACHVGGGTWTCTAAT	Field	Burkina	An.rufipes	Unknown	Not.applicable	mud brick pit	Semi-permanent	Arid Savannah	D_0__Eukaryota	D_1__SAR	D_2__Alveolata	D_3__Protalveolata	D_4__Colpodellida	D_5__Colpodella	D_6__uncultured eukaryote
New.CleanUp.ReferenceOTU9536	AnRufPool2	0	NA	GTGCCAGCMGCCGCGGTAA	GGACTACHVGGGTWTCTAAT	Field	Burkina	An.rufipes	Unknown	Not.applicable	mud brick pit	Semi-permanent	Arid Savannah	D_0__Eukaryota	D_1__SAR	D_2__Alveolata	D_3__Protalveolata	D_4__Colpodellida	D_5__Colpodella	D_6__uncultured eukaryote
New.CleanUp.ReferenceOTU954	AnRufPool2	0	NA	GTGCCAGCMGCCGCGGTAA	GGACTACHVGGGTWTCTAAT	Field	Burkina	An.rufipes	Unknown	Not.applicable	mud brick pit	Semi-permanent	Arid Savannah	Unassigned	NA	NA	NA	NA	NA	NA
New.CleanUp.ReferenceOTU954	AnRufPool3	0	NA	GTGCCAGCMGCCGCGGTAA	GGACTACHVGGGTWTCTAAT	Field	Burkina	An.rufipes	Unknown	Not.applicable	mud brick pit	Semi-permanent	Arid Savannah	Unassigned	NA	NA	NA	NA	NA	NA
New.CleanUp.ReferenceOTU9559	AnRufPool3	0	NA	GTGCCAGCMGCCGCGGTAA	GGACTACHVGGGTWTCTAAT	Field	Burkina	An.rufipes	Unknown	Not.applicable	mud brick pit	Semi-permanent	Arid Savannah	D_0__Eukaryota	D_1__Excavata	D_2__Discoba	D_3__Discicristata	D_8__Phacaceae	D_9__Phacus	D_10__Phacus pusillus
New.CleanUp.ReferenceOTU9559	AnRufPool2	0	NA	GTGCCAGCMGCCGCGGTAA	GGACTACHVGGGTWTCTAAT	Field	Burkina	An.rufipes	Unknown	Not.applicable	mud brick pit	Semi-permanent	Arid Savannah	D_0__Eukaryota	D_1__Excavata	D_2__Discoba	D_3__Discicristata	D_8__Phacaceae	D_9__Phacus	D_10__Phacus pusillus
New.CleanUp.ReferenceOTU9578	AnRufPool2	0	NA	GTGCCAGCMGCCGCGGTAA	GGACTACHVGGGTWTCTAAT	Field	Burkina	An.rufipes	Unknown	Not.applicable	mud brick pit	Semi-permanent	Arid Savannah	D_0__Eukaryota	D_1__Opisthokonta	D_2__Nucletmycea	D_3__Fungi	D_9__Incertae Sedis	NA	NA
New.CleanUp.ReferenceOTU9578	AnRufPool3	0	NA	GTGCCAGCMGCCGCGGTAA	GGACTACHVGGGTWTCTAAT	Field	Burkina	An.rufipes	Unknown	Not.applicable	mud brick pit	Semi-permanent	Arid Savannah	D_0__Eukaryota	D_1__Opisthokonta	D_2__Nucletmycea	D_3__Fungi	D_9__Incertae Sedis	NA	NA
New.CleanUp.ReferenceOTU9592	AnRufPool2	0	NA	GTGCCAGCMGCCGCGGTAA	GGACTACHVGGGTWTCTAAT	Field	Burkina	An.rufipes	Unknown	Not.applicable	mud brick pit	Semi-permanent	Arid Savannah	Unassigned	NA	NA	NA	NA	NA	NA
New.CleanUp.ReferenceOTU9592	AnRufPool3	0	NA	GTGCCAGCMGCCGCGGTAA	GGACTACHVGGGTWTCTAAT	Field	Burkina	An.rufipes	Unknown	Not.applicable	mud brick pit	Semi-permanent	Arid Savannah	Unassigned	NA	NA	NA	NA	NA	NA
New.CleanUp.ReferenceOTU961	AnRufPool3	0	NA	GTGCCAGCMGCCGCGGTAA	GGACTACHVGGGTWTCTAAT	Field	Burkina	An.rufipes	Unknown	Not.applicable	mud brick pit	Semi-permanent	Arid Savannah	Unassigned	NA	NA	NA	NA	NA	NA
New.CleanUp.ReferenceOTU961	AnRufPool2	0	NA	GTGCCAGCMGCCGCGGTAA	GGACTACHVGGGTWTCTAAT	Field	Burkina	An.rufipes	Unknown	Not.applicable	mud brick pit	Semi-permanent	Arid Savannah	Unassigned	NA	NA	NA	NA	NA	NA
New.CleanUp.ReferenceOTU9626	AnRufPool3	0	NA	GTGCCAGCMGCCGCGGTAA	GGACTACHVGGGTWTCTAAT	Field	Burkina	An.rufipes	Unknown	Not.applicable	mud brick pit	Semi-permanent	Arid Savannah	D_0__Eukaryota	D_1__Archaeplastida	D_2__Chloroplastida	D_3__Chlorophyta	D_4__Chlorophyceae	D_5__Radiococcus	NA
New.CleanUp.ReferenceOTU9626	AnRufPool2	0	NA	GTGCCAGCMGCCGCGGTAA	GGACTACHVGGGTWTCTAAT	Field	Burkina	An.rufipes	Unknown	Not.applicable	mud brick pit	Semi-permanent	Arid Savannah	D_0__Eukaryota	D_1__Archaeplastida	D_2__Chloroplastida	D_3__Chlorophyta	D_4__Chlorophyceae	D_5__Radiococcus	NA
New.CleanUp.ReferenceOTU9646	AnRufPool2	0	NA	GTGCCAGCMGCCGCGGTAA	GGACTACHVGGGTWTCTAAT	Field	Burkina	An.rufipes	Unknown	Not.applicable	mud brick pit	Semi-permanent	Arid Savannah	D_0__Eukaryota	D_1__DH147-EKD10	NA	NA	NA	NA	NA
New.CleanUp.ReferenceOTU9646	AnRufPool3	0	NA	GTGCCAGCMGCCGCGGTAA	GGACTACHVGGGTWTCTAAT	Field	Burkina	An.rufipes	Unknown	Not.applicable	mud brick pit	Semi-permanent	Arid Savannah	D_0__Eukaryota	D_1__DH147-EKD10	NA	NA	NA	NA	NA
New.CleanUp.ReferenceOTU9664	AnRufPool2	0	NA	GTGCCAGCMGCCGCGGTAA	GGACTACHVGGGTWTCTAAT	Field	Burkina	An.rufipes	Unknown	Not.applicable	mud brick pit	Semi-permanent	Arid Savannah	D_0__Eukaryota	D_1__SAR	D_2__Stramenopiles	D_3__Ochrophyta	D_5__Synurales	D_6__Mallomonas	NA
New.CleanUp.ReferenceOTU9664	AnRufPool3	0	NA	GTGCCAGCMGCCGCGGTAA	GGACTACHVGGGTWTCTAAT	Field	Burkina	An.rufipes	Unknown	Not.applicable	mud brick pit	Semi-permanent	Arid Savannah	D_0__Eukaryota	D_1__SAR	D_2__Stramenopiles	D_3__Ochrophyta	D_5__Synurales	D_6__Mallomonas	NA
New.CleanUp.ReferenceOTU9684	AnRufPool2	0	NA	GTGCCAGCMGCCGCGGTAA	GGACTACHVGGGTWTCTAAT	Field	Burkina	An.rufipes	Unknown	Not.applicable	mud brick pit	Semi-permanent	Arid Savannah	D_0__Eukaryota	D_1__Opisthokonta	D_2__Nucletmycea	D_3__Fungi	D_9__Incertae Sedis	D_10__Malassezia	D_11__uncultured fungus
New.CleanUp.ReferenceOTU9684	AnRufPool3	0	NA	GTGCCAGCMGCCGCGGTAA	GGACTACHVGGGTWTCTAAT	Field	Burkina	An.rufipes	Unknown	Not.applicable	mud brick pit	Semi-permanent	Arid Savannah	D_0__Eukaryota	D_1__Opisthokonta	D_2__Nucletmycea	D_3__Fungi	D_9__Incertae Sedis	D_10__Malassezia	D_11__uncultured fungus
New.CleanUp.ReferenceOTU9685	AnRufPool2	0	NA	GTGCCAGCMGCCGCGGTAA	GGACTACHVGGGTWTCTAAT	Field	Burkina	An.rufipes	Unknown	Not.applicable	mud brick pit	Semi-permanent	Arid Savannah	D_0__Eukaryota	D_1__Excavata	D_2__Discoba	D_3__Discicristata	D_8__Phacaceae	D_9__Phacus	D_10__Phacus pusillus
New.CleanUp.ReferenceOTU9719	AnRufPool2	0	NA	GTGCCAGCMGCCGCGGTAA	GGACTACHVGGGTWTCTAAT	Field	Burkina	An.rufipes	Unknown	Not.applicable	mud brick pit	Semi-permanent	Arid Savannah	Unassigned	NA	NA	NA	NA	NA	NA
New.CleanUp.ReferenceOTU9719	AnRufPool3	0	NA	GTGCCAGCMGCCGCGGTAA	GGACTACHVGGGTWTCTAAT	Field	Burkina	An.rufipes	Unknown	Not.applicable	mud brick pit	Semi-permanent	Arid Savannah	Unassigned	NA	NA	NA	NA	NA	NA
New.CleanUp.ReferenceOTU9756	AnRufPool2	0	NA	GTGCCAGCMGCCGCGGTAA	GGACTACHVGGGTWTCTAAT	Field	Burkina	An.rufipes	Unknown	Not.applicable	mud brick pit	Semi-permanent	Arid Savannah	D_0__Eukaryota	D_1__SAR	D_2__Alveolata	D_3__Ciliophora	D_7__Peritrichia	D_8__Zoothamnium	D_9__Zoothamnium alternans
New.CleanUp.ReferenceOTU9756	AnRufPool3	0	NA	GTGCCAGCMGCCGCGGTAA	GGACTACHVGGGTWTCTAAT	Field	Burkina	An.rufipes	Unknown	Not.applicable	mud brick pit	Semi-permanent	Arid Savannah	D_0__Eukaryota	D_1__SAR	D_2__Alveolata	D_3__Ciliophora	D_7__Peritrichia	D_8__Zoothamnium	D_9__Zoothamnium alternans
New.CleanUp.ReferenceOTU9782	AnRufPool3	0	NA	GTGCCAGCMGCCGCGGTAA	GGACTACHVGGGTWTCTAAT	Field	Burkina	An.rufipes	Unknown	Not.applicable	mud brick pit	Semi-permanent	Arid Savannah	D_0__Eukaryota	D_1__SAR	D_2__Stramenopiles	D_3__Ochrophyta	NA	NA	NA
New.CleanUp.ReferenceOTU9782	AnRufPool2	0	NA	GTGCCAGCMGCCGCGGTAA	GGACTACHVGGGTWTCTAAT	Field	Burkina	An.rufipes	Unknown	Not.applicable	mud brick pit	Semi-permanent	Arid Savannah	D_0__Eukaryota	D_1__SAR	D_2__Stramenopiles	D_3__Ochrophyta	NA	NA	NA
New.CleanUp.ReferenceOTU9814	AnRufPool2	0	NA	GTGCCAGCMGCCGCGGTAA	GGACTACHVGGGTWTCTAAT	Field	Burkina	An.rufipes	Unknown	Not.applicable	mud brick pit	Semi-permanent	Arid Savannah	D_0__Eukaryota	D_1__Archaeplastida	D_2__Chloroplastida	D_3__Chlorophyta	D_4__Chlorophyceae	NA	NA
New.CleanUp.ReferenceOTU9814	AnRufPool3	0	NA	GTGCCAGCMGCCGCGGTAA	GGACTACHVGGGTWTCTAAT	Field	Burkina	An.rufipes	Unknown	Not.applicable	mud brick pit	Semi-permanent	Arid Savannah	D_0__Eukaryota	D_1__Archaeplastida	D_2__Chloroplastida	D_3__Chlorophyta	D_4__Chlorophyceae	NA	NA
New.CleanUp.ReferenceOTU983	AnRufPool3	0	NA	GTGCCAGCMGCCGCGGTAA	GGACTACHVGGGTWTCTAAT	Field	Burkina	An.rufipes	Unknown	Not.applicable	mud brick pit	Semi-permanent	Arid Savannah	Unassigned	NA	NA	NA	NA	NA	NA
New.CleanUp.ReferenceOTU983	AnRufPool2	0	NA	GTGCCAGCMGCCGCGGTAA	GGACTACHVGGGTWTCTAAT	Field	Burkina	An.rufipes	Unknown	Not.applicable	mud brick pit	Semi-permanent	Arid Savannah	Unassigned	NA	NA	NA	NA	NA	NA
New.CleanUp.ReferenceOTU9856	AnRufPool3	0	NA	GTGCCAGCMGCCGCGGTAA	GGACTACHVGGGTWTCTAAT	Field	Burkina	An.rufipes	Unknown	Not.applicable	mud brick pit	Semi-permanent	Arid Savannah	Unassigned	NA	NA	NA	NA	NA	NA
New.CleanUp.ReferenceOTU9856	AnRufPool2	0	NA	GTGCCAGCMGCCGCGGTAA	GGACTACHVGGGTWTCTAAT	Field	Burkina	An.rufipes	Unknown	Not.applicable	mud brick pit	Semi-permanent	Arid Savannah	Unassigned	NA	NA	NA	NA	NA	NA
New.CleanUp.ReferenceOTU9858	AnRufPool3	0	NA	GTGCCAGCMGCCGCGGTAA	GGACTACHVGGGTWTCTAAT	Field	Burkina	An.rufipes	Unknown	Not.applicable	mud brick pit	Semi-permanent	Arid Savannah	D_0__Eukaryota	D_1__Opisthokonta	D_2__Nucletmycea	D_3__Fungi	D_8__Legeriomycetaceae	D_9__Smittium	NA
New.CleanUp.ReferenceOTU9858	AnRufPool2	0	NA	GTGCCAGCMGCCGCGGTAA	GGACTACHVGGGTWTCTAAT	Field	Burkina	An.rufipes	Unknown	Not.applicable	mud brick pit	Semi-permanent	Arid Savannah	D_0__Eukaryota	D_1__Opisthokonta	D_2__Nucletmycea	D_3__Fungi	D_8__Legeriomycetaceae	D_9__Smittium	NA
New.CleanUp.ReferenceOTU9865	AnRufPool3	0	NA	GTGCCAGCMGCCGCGGTAA	GGACTACHVGGGTWTCTAAT	Field	Burkina	An.rufipes	Unknown	Not.applicable	mud brick pit	Semi-permanent	Arid Savannah	D_0__Eukaryota	D_1__RT5iin25	D_2__uncultured eukaryote	D_3__uncultured eukaryote	D_4__uncultured eukaryote	D_5__uncultured eukaryote	D_6__uncultured eukaryote
New.CleanUp.ReferenceOTU9865	AnRufPool2	0	NA	GTGCCAGCMGCCGCGGTAA	GGACTACHVGGGTWTCTAAT	Field	Burkina	An.rufipes	Unknown	Not.applicable	mud brick pit	Semi-permanent	Arid Savannah	D_0__Eukaryota	D_1__RT5iin25	D_2__uncultured eukaryote	D_3__uncultured eukaryote	D_4__uncultured eukaryote	D_5__uncultured eukaryote	D_6__uncultured eukaryote
New.CleanUp.ReferenceOTU9894	AnRufPool2	0	NA	GTGCCAGCMGCCGCGGTAA	GGACTACHVGGGTWTCTAAT	Field	Burkina	An.rufipes	Unknown	Not.applicable	mud brick pit	Semi-permanent	Arid Savannah	Unassigned	NA	NA	NA	NA	NA	NA
New.CleanUp.ReferenceOTU9894	AnRufPool3	0	NA	GTGCCAGCMGCCGCGGTAA	GGACTACHVGGGTWTCTAAT	Field	Burkina	An.rufipes	Unknown	Not.applicable	mud brick pit	Semi-permanent	Arid Savannah	Unassigned	NA	NA	NA	NA	NA	NA
New.CleanUp.ReferenceOTU9921	AnRufPool3	0	NA	GTGCCAGCMGCCGCGGTAA	GGACTACHVGGGTWTCTAAT	Field	Burkina	An.rufipes	Unknown	Not.applicable	mud brick pit	Semi-permanent	Arid Savannah	D_0__Eukaryota	D_1__Amoebozoa	D_2__Discosea	D_3__Flabellinia	D_4__Vannellida	D_5__Vannella	NA
New.CleanUp.ReferenceOTU9921	AnRufPool2	0	NA	GTGCCAGCMGCCGCGGTAA	GGACTACHVGGGTWTCTAAT	Field	Burkina	An.rufipes	Unknown	Not.applicable	mud brick pit	Semi-permanent	Arid Savannah	D_0__Eukaryota	D_1__Amoebozoa	D_2__Discosea	D_3__Flabellinia	D_4__Vannellida	D_5__Vannella	NA
New.CleanUp.ReferenceOTU9982	AnRufPool3	0	NA	GTGCCAGCMGCCGCGGTAA	GGACTACHVGGGTWTCTAAT	Field	Burkina	An.rufipes	Unknown	Not.applicable	mud brick pit	Semi-permanent	Arid Savannah	Unassigned	NA	NA	NA	NA	NA	NA
New.CleanUp.ReferenceOTU9982	AnRufPool2	0	NA	GTGCCAGCMGCCGCGGTAA	GGACTACHVGGGTWTCTAAT	Field	Burkina	An.rufipes	Unknown	Not.applicable	mud brick pit	Semi-permanent	Arid Savannah	Unassigned	NA	NA	NA	NA	NA	NA
New.ReferenceOTU0	AnRufPool3	0	NA	GTGCCAGCMGCCGCGGTAA	GGACTACHVGGGTWTCTAAT	Field	Burkina	An.rufipes	Unknown	Not.applicable	mud brick pit	Semi-permanent	Arid Savannah	D_0__Eukaryota	D_1__SAR	D_2__Alveolata	D_3__Ciliophora	D_6__Oligohymenophorea	D_7__Peritrichia	D_8__Opisthonectidae sp. MD-2012
New.ReferenceOTU1	AnRufPool2	0	NA	GTGCCAGCMGCCGCGGTAA	GGACTACHVGGGTWTCTAAT	Field	Burkina	An.rufipes	Unknown	Not.applicable	mud brick pit	Semi-permanent	Arid Savannah	Unassigned	NA	NA	NA	NA	NA	NA
New.ReferenceOTU1	AnRufPool3	0	NA	GTGCCAGCMGCCGCGGTAA	GGACTACHVGGGTWTCTAAT	Field	Burkina	An.rufipes	Unknown	Not.applicable	mud brick pit	Semi-permanent	Arid Savannah	Unassigned	NA	NA	NA	NA	NA	NA
New.ReferenceOTU10	AnRufPool3	0	NA	GTGCCAGCMGCCGCGGTAA	GGACTACHVGGGTWTCTAAT	Field	Burkina	An.rufipes	Unknown	Not.applicable	mud brick pit	Semi-permanent	Arid Savannah	D_0__Eukaryota	D_1__SAR	D_2__Alveolata	D_3__Dinoflagellata	D_6__Peridiniales	D_7__Peridinium	NA
New.ReferenceOTU10	AnRufPool2	0	NA	GTGCCAGCMGCCGCGGTAA	GGACTACHVGGGTWTCTAAT	Field	Burkina	An.rufipes	Unknown	Not.applicable	mud brick pit	Semi-permanent	Arid Savannah	D_0__Eukaryota	D_1__SAR	D_2__Alveolata	D_3__Dinoflagellata	D_6__Peridiniales	D_7__Peridinium	NA
New.ReferenceOTU11	AnRufPool2	0	NA	GTGCCAGCMGCCGCGGTAA	GGACTACHVGGGTWTCTAAT	Field	Burkina	An.rufipes	Unknown	Not.applicable	mud brick pit	Semi-permanent	Arid Savannah	D_0__Eukaryota	D_1__SAR	D_2__Alveolata	D_3__Dinoflagellata	D_6__Suessiaceae	D_7__Pelagodinium	NA
New.ReferenceOTU11	AnRufPool3	0	NA	GTGCCAGCMGCCGCGGTAA	GGACTACHVGGGTWTCTAAT	Field	Burkina	An.rufipes	Unknown	Not.applicable	mud brick pit	Semi-permanent	Arid Savannah	D_0__Eukaryota	D_1__SAR	D_2__Alveolata	D_3__Dinoflagellata	D_6__Suessiaceae	D_7__Pelagodinium	NA
New.ReferenceOTU14	AnRufPool2	0	NA	GTGCCAGCMGCCGCGGTAA	GGACTACHVGGGTWTCTAAT	Field	Burkina	An.rufipes	Unknown	Not.applicable	mud brick pit	Semi-permanent	Arid Savannah	D_0__Eukaryota	D_1__SAR	D_2__Alveolata	D_3__Ciliophora	D_7__Peritrichia	D_8__Telotrochidium	NA
New.ReferenceOTU14	AnRufPool3	0	NA	GTGCCAGCMGCCGCGGTAA	GGACTACHVGGGTWTCTAAT	Field	Burkina	An.rufipes	Unknown	Not.applicable	mud brick pit	Semi-permanent	Arid Savannah	D_0__Eukaryota	D_1__SAR	D_2__Alveolata	D_3__Ciliophora	D_7__Peritrichia	D_8__Telotrochidium	NA
New.ReferenceOTU15	AnRufPool3	0	NA	GTGCCAGCMGCCGCGGTAA	GGACTACHVGGGTWTCTAAT	Field	Burkina	An.rufipes	Unknown	Not.applicable	mud brick pit	Semi-permanent	Arid Savannah	D_0__Eukaryota	D_1__Opisthokonta	D_2__Nucletmycea	D_3__Fungi	NA	NA	NA
New.ReferenceOTU15	AnRufPool2	0	NA	GTGCCAGCMGCCGCGGTAA	GGACTACHVGGGTWTCTAAT	Field	Burkina	An.rufipes	Unknown	Not.applicable	mud brick pit	Semi-permanent	Arid Savannah	D_0__Eukaryota	D_1__Opisthokonta	D_2__Nucletmycea	D_3__Fungi	NA	NA	NA
New.ReferenceOTU16	AnRufPool2	0	NA	GTGCCAGCMGCCGCGGTAA	GGACTACHVGGGTWTCTAAT	Field	Burkina	An.rufipes	Unknown	Not.applicable	mud brick pit	Semi-permanent	Arid Savannah	Unassigned	NA	NA	NA	NA	NA	NA
New.ReferenceOTU17	AnRufPool2	0	NA	GTGCCAGCMGCCGCGGTAA	GGACTACHVGGGTWTCTAAT	Field	Burkina	An.rufipes	Unknown	Not.applicable	mud brick pit	Semi-permanent	Arid Savannah	D_0__Eukaryota	D_1__SAR	D_2__Stramenopiles	D_3__Ochrophyta	D_5__Ochromonadales	D_6__Ochromonas	NA
New.ReferenceOTU17	AnRufPool3	0	NA	GTGCCAGCMGCCGCGGTAA	GGACTACHVGGGTWTCTAAT	Field	Burkina	An.rufipes	Unknown	Not.applicable	mud brick pit	Semi-permanent	Arid Savannah	D_0__Eukaryota	D_1__SAR	D_2__Stramenopiles	D_3__Ochrophyta	D_5__Ochromonadales	D_6__Ochromonas	NA
New.ReferenceOTU18	AnRufPool2	0	NA	GTGCCAGCMGCCGCGGTAA	GGACTACHVGGGTWTCTAAT	Field	Burkina	An.rufipes	Unknown	Not.applicable	mud brick pit	Semi-permanent	Arid Savannah	Unassigned	NA	NA	NA	NA	NA	NA
New.ReferenceOTU18	AnRufPool3	0	NA	GTGCCAGCMGCCGCGGTAA	GGACTACHVGGGTWTCTAAT	Field	Burkina	An.rufipes	Unknown	Not.applicable	mud brick pit	Semi-permanent	Arid Savannah	Unassigned	NA	NA	NA	NA	NA	NA
New.ReferenceOTU21	AnRufPool2	0	NA	GTGCCAGCMGCCGCGGTAA	GGACTACHVGGGTWTCTAAT	Field	Burkina	An.rufipes	Unknown	Not.applicable	mud brick pit	Semi-permanent	Arid Savannah	Unassigned	NA	NA	NA	NA	NA	NA
New.ReferenceOTU21	AnRufPool3	0	NA	GTGCCAGCMGCCGCGGTAA	GGACTACHVGGGTWTCTAAT	Field	Burkina	An.rufipes	Unknown	Not.applicable	mud brick pit	Semi-permanent	Arid Savannah	Unassigned	NA	NA	NA	NA	NA	NA
New.ReferenceOTU23	AnRufPool2	0	NA	GTGCCAGCMGCCGCGGTAA	GGACTACHVGGGTWTCTAAT	Field	Burkina	An.rufipes	Unknown	Not.applicable	mud brick pit	Semi-permanent	Arid Savannah	D_0__Eukaryota	D_1__SAR	D_2__Alveolata	D_3__Dinoflagellata	D_6__Suessiaceae	NA	NA
New.ReferenceOTU23	AnRufPool3	0	NA	GTGCCAGCMGCCGCGGTAA	GGACTACHVGGGTWTCTAAT	Field	Burkina	An.rufipes	Unknown	Not.applicable	mud brick pit	Semi-permanent	Arid Savannah	D_0__Eukaryota	D_1__SAR	D_2__Alveolata	D_3__Dinoflagellata	D_6__Suessiaceae	NA	NA
New.ReferenceOTU26	AnRufPool2	0	NA	GTGCCAGCMGCCGCGGTAA	GGACTACHVGGGTWTCTAAT	Field	Burkina	An.rufipes	Unknown	Not.applicable	mud brick pit	Semi-permanent	Arid Savannah	D_0__Eukaryota	D_1__Excavata	D_2__Discoba	D_3__Discicristata	D_8__Euglenaceae	D_9__Euglena	D_10__Euglena agilis
New.ReferenceOTU26	AnRufPool3	0	NA	GTGCCAGCMGCCGCGGTAA	GGACTACHVGGGTWTCTAAT	Field	Burkina	An.rufipes	Unknown	Not.applicable	mud brick pit	Semi-permanent	Arid Savannah	D_0__Eukaryota	D_1__Excavata	D_2__Discoba	D_3__Discicristata	D_8__Euglenaceae	D_9__Euglena	D_10__Euglena agilis
New.ReferenceOTU28	AnRufPool3	0	NA	GTGCCAGCMGCCGCGGTAA	GGACTACHVGGGTWTCTAAT	Field	Burkina	An.rufipes	Unknown	Not.applicable	mud brick pit	Semi-permanent	Arid Savannah	Unassigned	NA	NA	NA	NA	NA	NA
New.ReferenceOTU28	AnRufPool2	0	NA	GTGCCAGCMGCCGCGGTAA	GGACTACHVGGGTWTCTAAT	Field	Burkina	An.rufipes	Unknown	Not.applicable	mud brick pit	Semi-permanent	Arid Savannah	Unassigned	NA	NA	NA	NA	NA	NA
New.ReferenceOTU29	AnRufPool3	0	NA	GTGCCAGCMGCCGCGGTAA	GGACTACHVGGGTWTCTAAT	Field	Burkina	An.rufipes	Unknown	Not.applicable	mud brick pit	Semi-permanent	Arid Savannah	D_0__Eukaryota	D_1__Archaeplastida	D_2__Chloroplastida	D_3__Chlorophyta	D_4__Chlorophyceae	NA	NA
New.ReferenceOTU29	AnRufPool2	0	NA	GTGCCAGCMGCCGCGGTAA	GGACTACHVGGGTWTCTAAT	Field	Burkina	An.rufipes	Unknown	Not.applicable	mud brick pit	Semi-permanent	Arid Savannah	D_0__Eukaryota	D_1__Archaeplastida	D_2__Chloroplastida	D_3__Chlorophyta	D_4__Chlorophyceae	NA	NA
New.ReferenceOTU3	AnRufPool3	0	NA	GTGCCAGCMGCCGCGGTAA	GGACTACHVGGGTWTCTAAT	Field	Burkina	An.rufipes	Unknown	Not.applicable	mud brick pit	Semi-permanent	Arid Savannah	Unassigned	NA	NA	NA	NA	NA	NA
New.ReferenceOTU3	AnRufPool2	0	NA	GTGCCAGCMGCCGCGGTAA	GGACTACHVGGGTWTCTAAT	Field	Burkina	An.rufipes	Unknown	Not.applicable	mud brick pit	Semi-permanent	Arid Savannah	Unassigned	NA	NA	NA	NA	NA	NA
New.ReferenceOTU31	AnRufPool2	0	NA	GTGCCAGCMGCCGCGGTAA	GGACTACHVGGGTWTCTAAT	Field	Burkina	An.rufipes	Unknown	Not.applicable	mud brick pit	Semi-permanent	Arid Savannah	Unassigned	NA	NA	NA	NA	NA	NA
New.ReferenceOTU31	AnRufPool3	0	NA	GTGCCAGCMGCCGCGGTAA	GGACTACHVGGGTWTCTAAT	Field	Burkina	An.rufipes	Unknown	Not.applicable	mud brick pit	Semi-permanent	Arid Savannah	Unassigned	NA	NA	NA	NA	NA	NA
New.ReferenceOTU32	AnRufPool2	0	NA	GTGCCAGCMGCCGCGGTAA	GGACTACHVGGGTWTCTAAT	Field	Burkina	An.rufipes	Unknown	Not.applicable	mud brick pit	Semi-permanent	Arid Savannah	D_0__Eukaryota	D_1__SAR	D_2__Alveolata	D_3__Ciliophora	NA	NA	NA
New.ReferenceOTU32	AnRufPool3	0	NA	GTGCCAGCMGCCGCGGTAA	GGACTACHVGGGTWTCTAAT	Field	Burkina	An.rufipes	Unknown	Not.applicable	mud brick pit	Semi-permanent	Arid Savannah	D_0__Eukaryota	D_1__SAR	D_2__Alveolata	D_3__Ciliophora	NA	NA	NA
New.ReferenceOTU33	AnRufPool3	0	NA	GTGCCAGCMGCCGCGGTAA	GGACTACHVGGGTWTCTAAT	Field	Burkina	An.rufipes	Unknown	Not.applicable	mud brick pit	Semi-permanent	Arid Savannah	D_0__Eukaryota	D_1__SAR	D_2__Alveolata	D_3__Ciliophora	D_7__Peritrichia	D_8__Epistylis	NA
New.ReferenceOTU33	AnRufPool2	0	NA	GTGCCAGCMGCCGCGGTAA	GGACTACHVGGGTWTCTAAT	Field	Burkina	An.rufipes	Unknown	Not.applicable	mud brick pit	Semi-permanent	Arid Savannah	D_0__Eukaryota	D_1__SAR	D_2__Alveolata	D_3__Ciliophora	D_7__Peritrichia	D_8__Epistylis	NA
New.ReferenceOTU35	AnRufPool2	0	NA	GTGCCAGCMGCCGCGGTAA	GGACTACHVGGGTWTCTAAT	Field	Burkina	An.rufipes	Unknown	Not.applicable	mud brick pit	Semi-permanent	Arid Savannah	D_0__Eukaryota	NA	NA	NA	NA	NA	NA
New.ReferenceOTU37	AnRufPool2	0	NA	GTGCCAGCMGCCGCGGTAA	GGACTACHVGGGTWTCTAAT	Field	Burkina	An.rufipes	Unknown	Not.applicable	mud brick pit	Semi-permanent	Arid Savannah	Unassigned	NA	NA	NA	NA	NA	NA
New.ReferenceOTU37	AnRufPool3	0	NA	GTGCCAGCMGCCGCGGTAA	GGACTACHVGGGTWTCTAAT	Field	Burkina	An.rufipes	Unknown	Not.applicable	mud brick pit	Semi-permanent	Arid Savannah	Unassigned	NA	NA	NA	NA	NA	NA
New.ReferenceOTU38	AnRufPool3	0	NA	GTGCCAGCMGCCGCGGTAA	GGACTACHVGGGTWTCTAAT	Field	Burkina	An.rufipes	Unknown	Not.applicable	mud brick pit	Semi-permanent	Arid Savannah	Unassigned	NA	NA	NA	NA	NA	NA
New.ReferenceOTU38	AnRufPool2	0	NA	GTGCCAGCMGCCGCGGTAA	GGACTACHVGGGTWTCTAAT	Field	Burkina	An.rufipes	Unknown	Not.applicable	mud brick pit	Semi-permanent	Arid Savannah	Unassigned	NA	NA	NA	NA	NA	NA
New.ReferenceOTU41	AnRufPool2	0	NA	GTGCCAGCMGCCGCGGTAA	GGACTACHVGGGTWTCTAAT	Field	Burkina	An.rufipes	Unknown	Not.applicable	mud brick pit	Semi-permanent	Arid Savannah	Unassigned	NA	NA	NA	NA	NA	NA
New.ReferenceOTU41	AnRufPool3	0	NA	GTGCCAGCMGCCGCGGTAA	GGACTACHVGGGTWTCTAAT	Field	Burkina	An.rufipes	Unknown	Not.applicable	mud brick pit	Semi-permanent	Arid Savannah	Unassigned	NA	NA	NA	NA	NA	NA
New.ReferenceOTU42	AnRufPool2	0	NA	GTGCCAGCMGCCGCGGTAA	GGACTACHVGGGTWTCTAAT	Field	Burkina	An.rufipes	Unknown	Not.applicable	mud brick pit	Semi-permanent	Arid Savannah	D_0__Eukaryota	D_1__SAR	D_2__Rhizaria	D_3__Cercozoa	D_4__uncultured	D_5__uncultured eukaryotic picoplankton	D_6__uncultured eukaryotic picoplankton
New.ReferenceOTU42	AnRufPool3	0	NA	GTGCCAGCMGCCGCGGTAA	GGACTACHVGGGTWTCTAAT	Field	Burkina	An.rufipes	Unknown	Not.applicable	mud brick pit	Semi-permanent	Arid Savannah	D_0__Eukaryota	D_1__SAR	D_2__Rhizaria	D_3__Cercozoa	D_4__uncultured	D_5__uncultured eukaryotic picoplankton	D_6__uncultured eukaryotic picoplankton
New.ReferenceOTU43	AnRufPool3	0	NA	GTGCCAGCMGCCGCGGTAA	GGACTACHVGGGTWTCTAAT	Field	Burkina	An.rufipes	Unknown	Not.applicable	mud brick pit	Semi-permanent	Arid Savannah	Unassigned	NA	NA	NA	NA	NA	NA
New.ReferenceOTU43	AnRufPool2	0	NA	GTGCCAGCMGCCGCGGTAA	GGACTACHVGGGTWTCTAAT	Field	Burkina	An.rufipes	Unknown	Not.applicable	mud brick pit	Semi-permanent	Arid Savannah	Unassigned	NA	NA	NA	NA	NA	NA
New.ReferenceOTU45	AnRufPool2	0	NA	GTGCCAGCMGCCGCGGTAA	GGACTACHVGGGTWTCTAAT	Field	Burkina	An.rufipes	Unknown	Not.applicable	mud brick pit	Semi-permanent	Arid Savannah	D_0__Eukaryota	D_1__SAR	D_2__Stramenopiles	D_3__Peronosporomycetes	D_4__Aphanomyces	NA	NA
New.ReferenceOTU45	AnRufPool3	0	NA	GTGCCAGCMGCCGCGGTAA	GGACTACHVGGGTWTCTAAT	Field	Burkina	An.rufipes	Unknown	Not.applicable	mud brick pit	Semi-permanent	Arid Savannah	D_0__Eukaryota	D_1__SAR	D_2__Stramenopiles	D_3__Peronosporomycetes	D_4__Aphanomyces	NA	NA
New.ReferenceOTU46	AnRufPool3	0	NA	GTGCCAGCMGCCGCGGTAA	GGACTACHVGGGTWTCTAAT	Field	Burkina	An.rufipes	Unknown	Not.applicable	mud brick pit	Semi-permanent	Arid Savannah	D_0__Eukaryota	D_1__SAR	D_2__Stramenopiles	D_3__Ochrophyta	D_6__Bacillariophyceae	NA	NA
New.ReferenceOTU46	AnRufPool2	0	NA	GTGCCAGCMGCCGCGGTAA	GGACTACHVGGGTWTCTAAT	Field	Burkina	An.rufipes	Unknown	Not.applicable	mud brick pit	Semi-permanent	Arid Savannah	D_0__Eukaryota	D_1__SAR	D_2__Stramenopiles	D_3__Ochrophyta	D_6__Bacillariophyceae	NA	NA
New.ReferenceOTU48	AnRufPool2	0	NA	GTGCCAGCMGCCGCGGTAA	GGACTACHVGGGTWTCTAAT	Field	Burkina	An.rufipes	Unknown	Not.applicable	mud brick pit	Semi-permanent	Arid Savannah	Unassigned	NA	NA	NA	NA	NA	NA
New.ReferenceOTU51	AnRufPool3	0	NA	GTGCCAGCMGCCGCGGTAA	GGACTACHVGGGTWTCTAAT	Field	Burkina	An.rufipes	Unknown	Not.applicable	mud brick pit	Semi-permanent	Arid Savannah	Unassigned	NA	NA	NA	NA	NA	NA
New.ReferenceOTU51	AnRufPool2	0	NA	GTGCCAGCMGCCGCGGTAA	GGACTACHVGGGTWTCTAAT	Field	Burkina	An.rufipes	Unknown	Not.applicable	mud brick pit	Semi-permanent	Arid Savannah	Unassigned	NA	NA	NA	NA	NA	NA
New.ReferenceOTU53	AnRufPool3	0	NA	GTGCCAGCMGCCGCGGTAA	GGACTACHVGGGTWTCTAAT	Field	Burkina	An.rufipes	Unknown	Not.applicable	mud brick pit	Semi-permanent	Arid Savannah	Unassigned	NA	NA	NA	NA	NA	NA
New.ReferenceOTU53	AnRufPool2	0	NA	GTGCCAGCMGCCGCGGTAA	GGACTACHVGGGTWTCTAAT	Field	Burkina	An.rufipes	Unknown	Not.applicable	mud brick pit	Semi-permanent	Arid Savannah	Unassigned	NA	NA	NA	NA	NA	NA
New.ReferenceOTU55	AnRufPool3	0	NA	GTGCCAGCMGCCGCGGTAA	GGACTACHVGGGTWTCTAAT	Field	Burkina	An.rufipes	Unknown	Not.applicable	mud brick pit	Semi-permanent	Arid Savannah	D_0__Eukaryota	D_1__SAR	D_2__Rhizaria	D_3__Cercozoa	D_4__uncultured	D_5__uncultured eukaryote	D_6__uncultured eukaryote
New.ReferenceOTU55	AnRufPool2	0	NA	GTGCCAGCMGCCGCGGTAA	GGACTACHVGGGTWTCTAAT	Field	Burkina	An.rufipes	Unknown	Not.applicable	mud brick pit	Semi-permanent	Arid Savannah	D_0__Eukaryota	D_1__SAR	D_2__Rhizaria	D_3__Cercozoa	D_4__uncultured	D_5__uncultured eukaryote	D_6__uncultured eukaryote
New.ReferenceOTU56	AnRufPool2	0	NA	GTGCCAGCMGCCGCGGTAA	GGACTACHVGGGTWTCTAAT	Field	Burkina	An.rufipes	Unknown	Not.applicable	mud brick pit	Semi-permanent	Arid Savannah	D_0__Eukaryota	D_1__SAR	D_2__Stramenopiles	D_3__Ochrophyta	D_6__Bacillariophyceae	D_7__Navicula	NA
New.ReferenceOTU56	AnRufPool3	0	NA	GTGCCAGCMGCCGCGGTAA	GGACTACHVGGGTWTCTAAT	Field	Burkina	An.rufipes	Unknown	Not.applicable	mud brick pit	Semi-permanent	Arid Savannah	D_0__Eukaryota	D_1__SAR	D_2__Stramenopiles	D_3__Ochrophyta	D_6__Bacillariophyceae	D_7__Navicula	NA
New.ReferenceOTU58	AnRufPool2	0	NA	GTGCCAGCMGCCGCGGTAA	GGACTACHVGGGTWTCTAAT	Field	Burkina	An.rufipes	Unknown	Not.applicable	mud brick pit	Semi-permanent	Arid Savannah	Unassigned	NA	NA	NA	NA	NA	NA
New.ReferenceOTU58	AnRufPool3	0	NA	GTGCCAGCMGCCGCGGTAA	GGACTACHVGGGTWTCTAAT	Field	Burkina	An.rufipes	Unknown	Not.applicable	mud brick pit	Semi-permanent	Arid Savannah	Unassigned	NA	NA	NA	NA	NA	NA
New.ReferenceOTU62	AnRufPool3	0	NA	GTGCCAGCMGCCGCGGTAA	GGACTACHVGGGTWTCTAAT	Field	Burkina	An.rufipes	Unknown	Not.applicable	mud brick pit	Semi-permanent	Arid Savannah	Unassigned	NA	NA	NA	NA	NA	NA
New.ReferenceOTU62	AnRufPool2	0	NA	GTGCCAGCMGCCGCGGTAA	GGACTACHVGGGTWTCTAAT	Field	Burkina	An.rufipes	Unknown	Not.applicable	mud brick pit	Semi-permanent	Arid Savannah	Unassigned	NA	NA	NA	NA	NA	NA
New.ReferenceOTU63	AnRufPool3	0	NA	GTGCCAGCMGCCGCGGTAA	GGACTACHVGGGTWTCTAAT	Field	Burkina	An.rufipes	Unknown	Not.applicable	mud brick pit	Semi-permanent	Arid Savannah	D_0__Eukaryota	D_1__Opisthokonta	D_2__Nucletmycea	D_3__Fungi	D_8__Mucoraceae	D_9__Rhizopus	NA
New.ReferenceOTU63	AnRufPool2	0	NA	GTGCCAGCMGCCGCGGTAA	GGACTACHVGGGTWTCTAAT	Field	Burkina	An.rufipes	Unknown	Not.applicable	mud brick pit	Semi-permanent	Arid Savannah	D_0__Eukaryota	D_1__Opisthokonta	D_2__Nucletmycea	D_3__Fungi	D_8__Mucoraceae	D_9__Rhizopus	NA
New.ReferenceOTU64	AnRufPool2	0	NA	GTGCCAGCMGCCGCGGTAA	GGACTACHVGGGTWTCTAAT	Field	Burkina	An.rufipes	Unknown	Not.applicable	mud brick pit	Semi-permanent	Arid Savannah	Unassigned	NA	NA	NA	NA	NA	NA
New.ReferenceOTU64	AnRufPool3	0	NA	GTGCCAGCMGCCGCGGTAA	GGACTACHVGGGTWTCTAAT	Field	Burkina	An.rufipes	Unknown	Not.applicable	mud brick pit	Semi-permanent	Arid Savannah	Unassigned	NA	NA	NA	NA	NA	NA
New.ReferenceOTU65	AnRufPool3	0	NA	GTGCCAGCMGCCGCGGTAA	GGACTACHVGGGTWTCTAAT	Field	Burkina	An.rufipes	Unknown	Not.applicable	mud brick pit	Semi-permanent	Arid Savannah	Unassigned	NA	NA	NA	NA	NA	NA
New.ReferenceOTU65	AnRufPool2	0	NA	GTGCCAGCMGCCGCGGTAA	GGACTACHVGGGTWTCTAAT	Field	Burkina	An.rufipes	Unknown	Not.applicable	mud brick pit	Semi-permanent	Arid Savannah	Unassigned	NA	NA	NA	NA	NA	NA
New.ReferenceOTU67	AnRufPool3	0	NA	GTGCCAGCMGCCGCGGTAA	GGACTACHVGGGTWTCTAAT	Field	Burkina	An.rufipes	Unknown	Not.applicable	mud brick pit	Semi-permanent	Arid Savannah	Unassigned	NA	NA	NA	NA	NA	NA
New.ReferenceOTU69	AnRufPool3	0	NA	GTGCCAGCMGCCGCGGTAA	GGACTACHVGGGTWTCTAAT	Field	Burkina	An.rufipes	Unknown	Not.applicable	mud brick pit	Semi-permanent	Arid Savannah	D_0__Eukaryota	D_1__SAR	D_2__Stramenopiles	D_3__Bicosoecida	D_4__CH1-2B-3	D_5__uncultured stramenopile	D_6__uncultured stramenopile
New.ReferenceOTU69	AnRufPool2	0	NA	GTGCCAGCMGCCGCGGTAA	GGACTACHVGGGTWTCTAAT	Field	Burkina	An.rufipes	Unknown	Not.applicable	mud brick pit	Semi-permanent	Arid Savannah	D_0__Eukaryota	D_1__SAR	D_2__Stramenopiles	D_3__Bicosoecida	D_4__CH1-2B-3	D_5__uncultured stramenopile	D_6__uncultured stramenopile
New.ReferenceOTU7	AnRufPool2	0	NA	GTGCCAGCMGCCGCGGTAA	GGACTACHVGGGTWTCTAAT	Field	Burkina	An.rufipes	Unknown	Not.applicable	mud brick pit	Semi-permanent	Arid Savannah	D_0__Eukaryota	D_1__SAR	D_2__Alveolata	D_3__Dinoflagellata	NA	NA	NA
New.ReferenceOTU72	AnRufPool3	0	NA	GTGCCAGCMGCCGCGGTAA	GGACTACHVGGGTWTCTAAT	Field	Burkina	An.rufipes	Unknown	Not.applicable	mud brick pit	Semi-permanent	Arid Savannah	D_0__Eukaryota	D_1__SAR	D_2__Alveolata	D_3__Dinoflagellata	NA	NA	NA
New.ReferenceOTU72	AnRufPool2	0	NA	GTGCCAGCMGCCGCGGTAA	GGACTACHVGGGTWTCTAAT	Field	Burkina	An.rufipes	Unknown	Not.applicable	mud brick pit	Semi-permanent	Arid Savannah	D_0__Eukaryota	D_1__SAR	D_2__Alveolata	D_3__Dinoflagellata	NA	NA	NA
New.ReferenceOTU75	AnRufPool3	0	NA	GTGCCAGCMGCCGCGGTAA	GGACTACHVGGGTWTCTAAT	Field	Burkina	An.rufipes	Unknown	Not.applicable	mud brick pit	Semi-permanent	Arid Savannah	Unassigned	NA	NA	NA	NA	NA	NA
New.ReferenceOTU75	AnRufPool2	0	NA	GTGCCAGCMGCCGCGGTAA	GGACTACHVGGGTWTCTAAT	Field	Burkina	An.rufipes	Unknown	Not.applicable	mud brick pit	Semi-permanent	Arid Savannah	Unassigned	NA	NA	NA	NA	NA	NA
New.ReferenceOTU79	AnRufPool3	0	NA	GTGCCAGCMGCCGCGGTAA	GGACTACHVGGGTWTCTAAT	Field	Burkina	An.rufipes	Unknown	Not.applicable	mud brick pit	Semi-permanent	Arid Savannah	D_0__Eukaryota	D_1__Opisthokonta	D_2__Nucletmycea	D_3__Fungi	NA	NA	NA
New.ReferenceOTU79	AnRufPool2	0	NA	GTGCCAGCMGCCGCGGTAA	GGACTACHVGGGTWTCTAAT	Field	Burkina	An.rufipes	Unknown	Not.applicable	mud brick pit	Semi-permanent	Arid Savannah	D_0__Eukaryota	D_1__Opisthokonta	D_2__Nucletmycea	D_3__Fungi	NA	NA	NA
New.ReferenceOTU80	AnRufPool2	0	NA	GTGCCAGCMGCCGCGGTAA	GGACTACHVGGGTWTCTAAT	Field	Burkina	An.rufipes	Unknown	Not.applicable	mud brick pit	Semi-permanent	Arid Savannah	Unassigned	NA	NA	NA	NA	NA	NA
New.ReferenceOTU80	AnRufPool3	0	NA	GTGCCAGCMGCCGCGGTAA	GGACTACHVGGGTWTCTAAT	Field	Burkina	An.rufipes	Unknown	Not.applicable	mud brick pit	Semi-permanent	Arid Savannah	Unassigned	NA	NA	NA	NA	NA	NA
New.ReferenceOTU81	AnRufPool3	0	NA	GTGCCAGCMGCCGCGGTAA	GGACTACHVGGGTWTCTAAT	Field	Burkina	An.rufipes	Unknown	Not.applicable	mud brick pit	Semi-permanent	Arid Savannah	Unassigned	NA	NA	NA	NA	NA	NA
New.ReferenceOTU81	AnRufPool2	0	NA	GTGCCAGCMGCCGCGGTAA	GGACTACHVGGGTWTCTAAT	Field	Burkina	An.rufipes	Unknown	Not.applicable	mud brick pit	Semi-permanent	Arid Savannah	Unassigned	NA	NA	NA	NA	NA	NA
New.ReferenceOTU82	AnRufPool2	0	NA	GTGCCAGCMGCCGCGGTAA	GGACTACHVGGGTWTCTAAT	Field	Burkina	An.rufipes	Unknown	Not.applicable	mud brick pit	Semi-permanent	Arid Savannah	D_0__Eukaryota	D_1__SAR	D_2__Stramenopiles	D_3__Ochrophyta	NA	NA	NA
New.ReferenceOTU82	AnRufPool3	0	NA	GTGCCAGCMGCCGCGGTAA	GGACTACHVGGGTWTCTAAT	Field	Burkina	An.rufipes	Unknown	Not.applicable	mud brick pit	Semi-permanent	Arid Savannah	D_0__Eukaryota	D_1__SAR	D_2__Stramenopiles	D_3__Ochrophyta	NA	NA	NA
New.ReferenceOTU83	AnRufPool3	0	NA	GTGCCAGCMGCCGCGGTAA	GGACTACHVGGGTWTCTAAT	Field	Burkina	An.rufipes	Unknown	Not.applicable	mud brick pit	Semi-permanent	Arid Savannah	D_0__Eukaryota	D_1__Archaeplastida	D_2__Chloroplastida	D_3__Chlorophyta	D_4__Chlorophyceae	D_5__Neochlorosarcina	D_6__Neochlorosarcina negevensis
New.ReferenceOTU83	AnRufPool2	0	NA	GTGCCAGCMGCCGCGGTAA	GGACTACHVGGGTWTCTAAT	Field	Burkina	An.rufipes	Unknown	Not.applicable	mud brick pit	Semi-permanent	Arid Savannah	D_0__Eukaryota	D_1__Archaeplastida	D_2__Chloroplastida	D_3__Chlorophyta	D_4__Chlorophyceae	D_5__Neochlorosarcina	D_6__Neochlorosarcina negevensis
New.ReferenceOTU85	AnRufPool2	0	NA	GTGCCAGCMGCCGCGGTAA	GGACTACHVGGGTWTCTAAT	Field	Burkina	An.rufipes	Unknown	Not.applicable	mud brick pit	Semi-permanent	Arid Savannah	Unassigned	NA	NA	NA	NA	NA	NA
New.ReferenceOTU85	AnRufPool3	0	NA	GTGCCAGCMGCCGCGGTAA	GGACTACHVGGGTWTCTAAT	Field	Burkina	An.rufipes	Unknown	Not.applicable	mud brick pit	Semi-permanent	Arid Savannah	Unassigned	NA	NA	NA	NA	NA	NA
New.ReferenceOTU86	AnRufPool2	0	NA	GTGCCAGCMGCCGCGGTAA	GGACTACHVGGGTWTCTAAT	Field	Burkina	An.rufipes	Unknown	Not.applicable	mud brick pit	Semi-permanent	Arid Savannah	D_0__Eukaryota	D_1__SAR	D_2__Alveolata	D_3__Protalveolata	D_4__Colpodellida	D_5__Colpodella	D_6__uncultured eukaryote
New.ReferenceOTU86	AnRufPool3	0	NA	GTGCCAGCMGCCGCGGTAA	GGACTACHVGGGTWTCTAAT	Field	Burkina	An.rufipes	Unknown	Not.applicable	mud brick pit	Semi-permanent	Arid Savannah	D_0__Eukaryota	D_1__SAR	D_2__Alveolata	D_3__Protalveolata	D_4__Colpodellida	D_5__Colpodella	D_6__uncultured eukaryote
New.ReferenceOTU88	AnRufPool2	0	NA	GTGCCAGCMGCCGCGGTAA	GGACTACHVGGGTWTCTAAT	Field	Burkina	An.rufipes	Unknown	Not.applicable	mud brick pit	Semi-permanent	Arid Savannah	D_0__Eukaryota	D_1__Opisthokonta	D_2__Nucletmycea	D_3__Fungi	D_9__Trichocomaceae	D_10__Aspergillus	NA
New.ReferenceOTU88	AnRufPool3	0	NA	GTGCCAGCMGCCGCGGTAA	GGACTACHVGGGTWTCTAAT	Field	Burkina	An.rufipes	Unknown	Not.applicable	mud brick pit	Semi-permanent	Arid Savannah	D_0__Eukaryota	D_1__Opisthokonta	D_2__Nucletmycea	D_3__Fungi	D_9__Trichocomaceae	D_10__Aspergillus	NA
New.ReferenceOTU89	AnRufPool2	0	NA	GTGCCAGCMGCCGCGGTAA	GGACTACHVGGGTWTCTAAT	Field	Burkina	An.rufipes	Unknown	Not.applicable	mud brick pit	Semi-permanent	Arid Savannah	D_0__Eukaryota	D_1__Archaeplastida	D_2__Chloroplastida	D_3__Chlorophyta	D_4__Chlorophyceae	D_5__Chlamydomonas	D_6__Chlamydomonadaceae sp. Itas 9/21 T-4w
New.ReferenceOTU89	AnRufPool3	0	NA	GTGCCAGCMGCCGCGGTAA	GGACTACHVGGGTWTCTAAT	Field	Burkina	An.rufipes	Unknown	Not.applicable	mud brick pit	Semi-permanent	Arid Savannah	D_0__Eukaryota	D_1__Archaeplastida	D_2__Chloroplastida	D_3__Chlorophyta	D_4__Chlorophyceae	D_5__Chlamydomonas	D_6__Chlamydomonadaceae sp. Itas 9/21 T-4w
New.ReferenceOTU9	AnRufPool2	0	NA	GTGCCAGCMGCCGCGGTAA	GGACTACHVGGGTWTCTAAT	Field	Burkina	An.rufipes	Unknown	Not.applicable	mud brick pit	Semi-permanent	Arid Savannah	D_0__Eukaryota	D_1__Opisthokonta	D_2__Nucletmycea	D_3__Fungi	D_7__Eurotiomycetes	NA	NA
New.ReferenceOTU9	AnRufPool3	0	NA	GTGCCAGCMGCCGCGGTAA	GGACTACHVGGGTWTCTAAT	Field	Burkina	An.rufipes	Unknown	Not.applicable	mud brick pit	Semi-permanent	Arid Savannah	D_0__Eukaryota	D_1__Opisthokonta	D_2__Nucletmycea	D_3__Fungi	D_7__Eurotiomycetes	NA	NA
New.ReferenceOTU90	AnRufPool3	0	NA	GTGCCAGCMGCCGCGGTAA	GGACTACHVGGGTWTCTAAT	Field	Burkina	An.rufipes	Unknown	Not.applicable	mud brick pit	Semi-permanent	Arid Savannah	Unassigned	NA	NA	NA	NA	NA	NA
New.ReferenceOTU90	AnRufPool2	0	NA	GTGCCAGCMGCCGCGGTAA	GGACTACHVGGGTWTCTAAT	Field	Burkina	An.rufipes	Unknown	Not.applicable	mud brick pit	Semi-permanent	Arid Savannah	Unassigned	NA	NA	NA	NA	NA	NA
New.ReferenceOTU91	AnRufPool2	0	NA	GTGCCAGCMGCCGCGGTAA	GGACTACHVGGGTWTCTAAT	Field	Burkina	An.rufipes	Unknown	Not.applicable	mud brick pit	Semi-permanent	Arid Savannah	D_0__Eukaryota	D_1__SAR	D_2__Alveolata	D_3__Dinoflagellata	D_4__Dinophyceae	D_5__Esoptrodinium sp. UNCCP	D_6__Esoptrodinium sp. UNCCP
New.ReferenceOTU91	AnRufPool3	0	NA	GTGCCAGCMGCCGCGGTAA	GGACTACHVGGGTWTCTAAT	Field	Burkina	An.rufipes	Unknown	Not.applicable	mud brick pit	Semi-permanent	Arid Savannah	D_0__Eukaryota	D_1__SAR	D_2__Alveolata	D_3__Dinoflagellata	D_4__Dinophyceae	D_5__Esoptrodinium sp. UNCCP	D_6__Esoptrodinium sp. UNCCP
New.ReferenceOTU92	AnRufPool2	0	NA	GTGCCAGCMGCCGCGGTAA	GGACTACHVGGGTWTCTAAT	Field	Burkina	An.rufipes	Unknown	Not.applicable	mud brick pit	Semi-permanent	Arid Savannah	D_0__Eukaryota	D_1__Archaeplastida	D_2__Chloroplastida	D_3__Chlorophyta	D_4__Chlorophyceae	NA	NA
New.ReferenceOTU92	AnRufPool3	0	NA	GTGCCAGCMGCCGCGGTAA	GGACTACHVGGGTWTCTAAT	Field	Burkina	An.rufipes	Unknown	Not.applicable	mud brick pit	Semi-permanent	Arid Savannah	D_0__Eukaryota	D_1__Archaeplastida	D_2__Chloroplastida	D_3__Chlorophyta	D_4__Chlorophyceae	NA	NA
New.ReferenceOTU93	AnRufPool2	0	NA	GTGCCAGCMGCCGCGGTAA	GGACTACHVGGGTWTCTAAT	Field	Burkina	An.rufipes	Unknown	Not.applicable	mud brick pit	Semi-permanent	Arid Savannah	Unassigned	NA	NA	NA	NA	NA	NA
New.ReferenceOTU93	AnRufPool3	0	NA	GTGCCAGCMGCCGCGGTAA	GGACTACHVGGGTWTCTAAT	Field	Burkina	An.rufipes	Unknown	Not.applicable	mud brick pit	Semi-permanent	Arid Savannah	Unassigned	NA	NA	NA	NA	NA	NA
New.ReferenceOTU94	AnRufPool3	0	NA	GTGCCAGCMGCCGCGGTAA	GGACTACHVGGGTWTCTAAT	Field	Burkina	An.rufipes	Unknown	Not.applicable	mud brick pit	Semi-permanent	Arid Savannah	D_0__Eukaryota	D_1__SAR	D_2__Stramenopiles	D_3__Bicosoecida	D_4__Siluaniidae	D_5__Paramonas globosa	D_6__Paramonas globosa
New.ReferenceOTU94	AnRufPool2	0	NA	GTGCCAGCMGCCGCGGTAA	GGACTACHVGGGTWTCTAAT	Field	Burkina	An.rufipes	Unknown	Not.applicable	mud brick pit	Semi-permanent	Arid Savannah	D_0__Eukaryota	D_1__SAR	D_2__Stramenopiles	D_3__Bicosoecida	D_4__Siluaniidae	D_5__Paramonas globosa	D_6__Paramonas globosa
U80057.1.1984	AnRufPool3	0	NA	GTGCCAGCMGCCGCGGTAA	GGACTACHVGGGTWTCTAAT	Field	Burkina	An.rufipes	Unknown	Not.applicable	mud brick pit	Semi-permanent	Arid Savannah	D_0__Eukaryota	D_1__Excavata	D_2__Discoba	D_3__Discicristata	D_5__Tetramitia	D_6__Naegleria	NA
X89012.1.2653	AnRufPool2	0	NA	GTGCCAGCMGCCGCGGTAA	GGACTACHVGGGTWTCTAAT	Field	Burkina	An.rufipes	Unknown	Not.applicable	mud brick pit	Semi-permanent	Arid Savannah	D_0__Eukaryota	D_1__Archaeplastida	D_2__Chloroplastida	D_3__Chlorophyta	D_4__Trebouxiophyceae	D_5__Choricystis	NA
X89012.1.2653	AnRufPool3	0	NA	GTGCCAGCMGCCGCGGTAA	GGACTACHVGGGTWTCTAAT	Field	Burkina	An.rufipes	Unknown	Not.applicable	mud brick pit	Semi-permanent	Arid Savannah	D_0__Eukaryota	D_1__Archaeplastida	D_2__Chloroplastida	D_3__Chlorophyta	D_4__Trebouxiophyceae	D_5__Choricystis	NA
AF304465.1.2101	NguossoRep2	701	NA	GTGCCAGCMGCCGCGGTAA	GGACTACHVGGGTWTCTAAT	lab.colony	Paris	An. coluzzii	lab.colony	lab.colony	NA	NA	NA	D_0__Eukaryota	D_1__SAR	D_2__Stramenopiles	D_3__Labyrinthulomycetes	D_4__Incertae Sedis	D_5__Diplophrys sp. ATCC_50360	D_6__Diplophrys sp. ATCC_50360
AJ514867.1.1767	IML30VRep1	625	NA	GTGCCAGCMGCCGCGGTAA	GGACTACHVGGGTWTCTAAT	lab.colony	IML.IML30	An. coluzzii	lab.colony	lab.colony	NA	NA	NA	D_0__Eukaryota	D_1__SAR	D_2__Rhizaria	D_3__Cercozoa	D_6__Rhizaspididae	D_7__Rhogostoma	NA
AJ514867.1.1767	IML30VRep2	576	NA	GTGCCAGCMGCCGCGGTAA	GGACTACHVGGGTWTCTAAT	lab.colony	IML.IML30	An. coluzzii	lab.colony	lab.colony	NA	NA	NA	D_0__Eukaryota	D_1__SAR	D_2__Rhizaria	D_3__Cercozoa	D_6__Rhizaspididae	D_7__Rhogostoma	NA
AJ514867.1.1767	Fd9Rep2	527	NA	GTGCCAGCMGCCGCGGTAA	GGACTACHVGGGTWTCTAAT	lab.colony	Burkina	An. coluzzii	lab.colony	lab.colony	NA	NA	NA	D_0__Eukaryota	D_1__SAR	D_2__Rhizaria	D_3__Cercozoa	D_6__Rhizaspididae	D_7__Rhogostoma	NA
ACUP01007498.9215.11012	Fd5Rep2	498	NA	GTGCCAGCMGCCGCGGTAA	GGACTACHVGGGTWTCTAAT	lab.colony	Mali	An. coluzzii	lab.colony	lab.colony	NA	NA	NA	D_0__Eukaryota	D_1__Archaeplastida	D_2__Chloroplastida	D_3__Charophyta	NA	NA	NA
New.ReferenceOTU94	Fd3Rep2	340	NA	GTGCCAGCMGCCGCGGTAA	GGACTACHVGGGTWTCTAAT	lab.colony	Mali	An. coluzzii	lab.colony	lab.colony	NA	NA	NA	D_0__Eukaryota	D_1__SAR	D_2__Stramenopiles	D_3__Bicosoecida	D_4__Siluaniidae	D_5__Paramonas globosa	D_6__Paramonas globosa
New.ReferenceOTU18	Fd3Rep1	278	NA	GTGCCAGCMGCCGCGGTAA	GGACTACHVGGGTWTCTAAT	lab.colony	Mali	An. coluzzii	lab.colony	lab.colony	NA	NA	NA	Unassigned	NA	NA	NA	NA	NA	NA
New.ReferenceOTU18	Fd3Rep2	268	NA	GTGCCAGCMGCCGCGGTAA	GGACTACHVGGGTWTCTAAT	lab.colony	Mali	An. coluzzii	lab.colony	lab.colony	NA	NA	NA	Unassigned	NA	NA	NA	NA	NA	NA
New.ReferenceOTU94	Fd3Rep1	170	NA	GTGCCAGCMGCCGCGGTAA	GGACTACHVGGGTWTCTAAT	lab.colony	Mali	An. coluzzii	lab.colony	lab.colony	NA	NA	NA	D_0__Eukaryota	D_1__SAR	D_2__Stramenopiles	D_3__Bicosoecida	D_4__Siluaniidae	D_5__Paramonas globosa	D_6__Paramonas globosa
AY753597.1.2086	Fd3Rep1	108	NA	GTGCCAGCMGCCGCGGTAA	GGACTACHVGGGTWTCTAAT	lab.colony	Mali	An. coluzzii	lab.colony	lab.colony	NA	NA	NA	D_0__Eukaryota	D_1__Excavata	D_2__Discoba	D_3__Discicristata	D_7__Neobodonida	D_8__Rhynchomonas	D_9__Rhynchomonas nasuta
New.CleanUp.ReferenceOTU3066	Fd5Rep2	100	NA	GTGCCAGCMGCCGCGGTAA	GGACTACHVGGGTWTCTAAT	lab.colony	Mali	An. coluzzii	lab.colony	lab.colony	NA	NA	NA	D_0__Eukaryota	D_1__SAR	D_2__Alveolata	D_3__Ciliophora	D_7__Colpodida	NA	NA
AY753597.1.2086	Fd9Rep2	86	NA	GTGCCAGCMGCCGCGGTAA	GGACTACHVGGGTWTCTAAT	lab.colony	Burkina	An. coluzzii	lab.colony	lab.colony	NA	NA	NA	D_0__Eukaryota	D_1__Excavata	D_2__Discoba	D_3__Discicristata	D_7__Neobodonida	D_8__Rhynchomonas	D_9__Rhynchomonas nasuta
ALYE01011955.277.2073	Fd3Rep1	82	NA	GTGCCAGCMGCCGCGGTAA	GGACTACHVGGGTWTCTAAT	lab.colony	Mali	An. coluzzii	lab.colony	lab.colony	NA	NA	NA	D_0__Eukaryota	D_1__Archaeplastida	D_2__Chloroplastida	D_3__Charophyta	D_9__Magnoliophyta	D_10__Malvales	D_11__Gossypium raimondii
New.CleanUp.ReferenceOTU1003	Fd9Rep2	73	NA	GTGCCAGCMGCCGCGGTAA	GGACTACHVGGGTWTCTAAT	lab.colony	Burkina	An. coluzzii	lab.colony	lab.colony	NA	NA	NA	D_0__Eukaryota	D_1__Opisthokonta	D_2__Nucletmycea	D_3__Fungi	D_7__Dothideomycetes	D_8__Pleosporales	NA
New.CleanUp.ReferenceOTU741	Fd9Rep2	69	NA	GTGCCAGCMGCCGCGGTAA	GGACTACHVGGGTWTCTAAT	lab.colony	Burkina	An. coluzzii	lab.colony	lab.colony	NA	NA	NA	Unassigned	NA	NA	NA	NA	NA	NA
New.CleanUp.ReferenceOTU2074	IML30VRep2	63	NA	GTGCCAGCMGCCGCGGTAA	GGACTACHVGGGTWTCTAAT	lab.colony	IML.IML30	An. coluzzii	lab.colony	lab.colony	NA	NA	NA	D_0__Eukaryota	D_1__SAR	D_2__Alveolata	D_3__Ciliophora	D_7__Cyrtophoria	NA	NA
AGNK01004045.34055.35850	Fd5Rep2	61	NA	GTGCCAGCMGCCGCGGTAA	GGACTACHVGGGTWTCTAAT	lab.colony	Mali	An. coluzzii	lab.colony	lab.colony	NA	NA	NA	D_0__Eukaryota	D_1__Archaeplastida	D_2__Chloroplastida	D_3__Charophyta	D_9__Magnoliophyta	D_10__Liliopsida	NA
AY183888.1.1959	IML30VRep2	58	NA	GTGCCAGCMGCCGCGGTAA	GGACTACHVGGGTWTCTAAT	lab.colony	IML.IML30	An. coluzzii	lab.colony	lab.colony	NA	NA	NA	D_0__Eukaryota	D_1__Amoebozoa	D_2__Discosea	D_3__Flabellinia	D_4__Vannellida	D_5__Vannella	NA
EU186022.1.1834	Fd3Rep2	57	NA	GTGCCAGCMGCCGCGGTAA	GGACTACHVGGGTWTCTAAT	lab.colony	Mali	An. coluzzii	lab.colony	lab.colony	NA	NA	NA	D_0__Eukaryota	D_1__Amoebozoa	D_2__Gracilipodida	D_3__Flamella	D_4__Flamella arnhemensis	D_5__Flamella arnhemensis	D_6__Flamella arnhemensis
New.ReferenceOTU9	Fd5Rep2	56	NA	GTGCCAGCMGCCGCGGTAA	GGACTACHVGGGTWTCTAAT	lab.colony	Mali	An. coluzzii	lab.colony	lab.colony	NA	NA	NA	D_0__Eukaryota	D_1__Opisthokonta	D_2__Nucletmycea	D_3__Fungi	D_7__Eurotiomycetes	NA	NA
AF304465.1.2101	Fd3Rep1	55	NA	GTGCCAGCMGCCGCGGTAA	GGACTACHVGGGTWTCTAAT	lab.colony	Mali	An. coluzzii	lab.colony	lab.colony	NA	NA	NA	D_0__Eukaryota	D_1__SAR	D_2__Stramenopiles	D_3__Labyrinthulomycetes	D_4__Incertae Sedis	D_5__Diplophrys sp. ATCC_50360	D_6__Diplophrys sp. ATCC_50360
New.CleanUp.ReferenceOTU2074	IML30VRep1	50	NA	GTGCCAGCMGCCGCGGTAA	GGACTACHVGGGTWTCTAAT	lab.colony	IML.IML30	An. coluzzii	lab.colony	lab.colony	NA	NA	NA	D_0__Eukaryota	D_1__SAR	D_2__Alveolata	D_3__Ciliophora	D_7__Cyrtophoria	NA	NA
AY753597.1.2086	Fd3Rep2	46	NA	GTGCCAGCMGCCGCGGTAA	GGACTACHVGGGTWTCTAAT	lab.colony	Mali	An. coluzzii	lab.colony	lab.colony	NA	NA	NA	D_0__Eukaryota	D_1__Excavata	D_2__Discoba	D_3__Discicristata	D_7__Neobodonida	D_8__Rhynchomonas	D_9__Rhynchomonas nasuta
New.CleanUp.ReferenceOTU1001	Fd9Rep2	45	NA	GTGCCAGCMGCCGCGGTAA	GGACTACHVGGGTWTCTAAT	lab.colony	Burkina	An. coluzzii	lab.colony	lab.colony	NA	NA	NA	D_0__Eukaryota	D_1__SAR	D_2__Rhizaria	D_3__Cercozoa	D_4__Thecofilosea	D_5__uncultured	NA
New.ReferenceOTU69	NguossoRep2	44	NA	GTGCCAGCMGCCGCGGTAA	GGACTACHVGGGTWTCTAAT	lab.colony	Paris	An. coluzzii	lab.colony	lab.colony	NA	NA	NA	D_0__Eukaryota	D_1__SAR	D_2__Stramenopiles	D_3__Bicosoecida	D_4__CH1-2B-3	D_5__uncultured stramenopile	D_6__uncultured stramenopile
New.CleanUp.ReferenceOTU8161	Fd3Rep1	41	NA	GTGCCAGCMGCCGCGGTAA	GGACTACHVGGGTWTCTAAT	lab.colony	Mali	An. coluzzii	lab.colony	lab.colony	NA	NA	NA	D_0__Eukaryota	D_1__Opisthokonta	D_2__Nucletmycea	D_3__Fungi	D_9__Incertae Sedis	D_10__Malassezia	D_11__uncultured fungus
New.CleanUp.ReferenceOTU2085	IML30VRep1	40	NA	GTGCCAGCMGCCGCGGTAA	GGACTACHVGGGTWTCTAAT	lab.colony	IML.IML30	An. coluzzii	lab.colony	lab.colony	NA	NA	NA	Unassigned	NA	NA	NA	NA	NA	NA
EF070265.1.1635	IML30VRep2	36	NA	GTGCCAGCMGCCGCGGTAA	GGACTACHVGGGTWTCTAAT	lab.colony	IML.IML30	An. coluzzii	lab.colony	lab.colony	NA	NA	NA	D_0__Eukaryota	D_1__SAR	D_2__Alveolata	D_3__Ciliophora	D_7__Hymenostomatia	NA	NA
AY183888.1.1959	IML30VRep1	34	NA	GTGCCAGCMGCCGCGGTAA	GGACTACHVGGGTWTCTAAT	lab.colony	IML.IML30	An. coluzzii	lab.colony	lab.colony	NA	NA	NA	D_0__Eukaryota	D_1__Amoebozoa	D_2__Discosea	D_3__Flabellinia	D_4__Vannellida	D_5__Vannella	NA
New.ReferenceOTU18	Fd5Rep2	32	NA	GTGCCAGCMGCCGCGGTAA	GGACTACHVGGGTWTCTAAT	lab.colony	Mali	An. coluzzii	lab.colony	lab.colony	NA	NA	NA	Unassigned	NA	NA	NA	NA	NA	NA
ACJE01000015.676059.677275	Fd5Rep2	30	NA	GTGCCAGCMGCCGCGGTAA	GGACTACHVGGGTWTCTAAT	lab.colony	Mali	An. coluzzii	lab.colony	lab.colony	NA	NA	NA	D_0__Eukaryota	D_1__Opisthokonta	D_2__Nucletmycea	D_3__Fungi	D_9__Trichocomaceae	D_10__Aspergillus	NA
EU186022.1.1834	Fd3Rep1	26	NA	GTGCCAGCMGCCGCGGTAA	GGACTACHVGGGTWTCTAAT	lab.colony	Mali	An. coluzzii	lab.colony	lab.colony	NA	NA	NA	D_0__Eukaryota	D_1__Amoebozoa	D_2__Gracilipodida	D_3__Flamella	D_4__Flamella arnhemensis	D_5__Flamella arnhemensis	D_6__Flamella arnhemensis
AF304465.1.2101	Fd3Rep2	24	NA	GTGCCAGCMGCCGCGGTAA	GGACTACHVGGGTWTCTAAT	lab.colony	Mali	An. coluzzii	lab.colony	lab.colony	NA	NA	NA	D_0__Eukaryota	D_1__SAR	D_2__Stramenopiles	D_3__Labyrinthulomycetes	D_4__Incertae Sedis	D_5__Diplophrys sp. ATCC_50360	D_6__Diplophrys sp. ATCC_50360
New.CleanUp.ReferenceOTU2896	Fd3Rep2	24	NA	GTGCCAGCMGCCGCGGTAA	GGACTACHVGGGTWTCTAAT	lab.colony	Mali	An. coluzzii	lab.colony	lab.colony	NA	NA	NA	Unassigned	NA	NA	NA	NA	NA	NA
New.CleanUp.ReferenceOTU2896	Fd3Rep1	22	NA	GTGCCAGCMGCCGCGGTAA	GGACTACHVGGGTWTCTAAT	lab.colony	Mali	An. coluzzii	lab.colony	lab.colony	NA	NA	NA	Unassigned	NA	NA	NA	NA	NA	NA
New.ReferenceOTU18	NguossoRep2	20	NA	GTGCCAGCMGCCGCGGTAA	GGACTACHVGGGTWTCTAAT	lab.colony	Paris	An. coluzzii	lab.colony	lab.colony	NA	NA	NA	Unassigned	NA	NA	NA	NA	NA	NA
New.CleanUp.ReferenceOTU2085	IML30VRep2	17	NA	GTGCCAGCMGCCGCGGTAA	GGACTACHVGGGTWTCTAAT	lab.colony	IML.IML30	An. coluzzii	lab.colony	lab.colony	NA	NA	NA	Unassigned	NA	NA	NA	NA	NA	NA
AF304465.1.2101	IML30VRep1	16	NA	GTGCCAGCMGCCGCGGTAA	GGACTACHVGGGTWTCTAAT	lab.colony	IML.IML30	An. coluzzii	lab.colony	lab.colony	NA	NA	NA	D_0__Eukaryota	D_1__SAR	D_2__Stramenopiles	D_3__Labyrinthulomycetes	D_4__Incertae Sedis	D_5__Diplophrys sp. ATCC_50360	D_6__Diplophrys sp. ATCC_50360
DQ104591.1.1252	IML30VRep1	15	NA	GTGCCAGCMGCCGCGGTAA	GGACTACHVGGGTWTCTAAT	lab.colony	IML.IML30	An. coluzzii	lab.colony	lab.colony	NA	NA	NA	D_0__Eukaryota	D_1__Opisthokonta	D_2__Holozoa	NA	NA	NA	NA
New.ReferenceOTU9	Fd3Rep2	13	NA	GTGCCAGCMGCCGCGGTAA	GGACTACHVGGGTWTCTAAT	lab.colony	Mali	An. coluzzii	lab.colony	lab.colony	NA	NA	NA	D_0__Eukaryota	D_1__Opisthokonta	D_2__Nucletmycea	D_3__Fungi	D_7__Eurotiomycetes	NA	NA
U80057.1.1984	Fd3Rep2	13	NA	GTGCCAGCMGCCGCGGTAA	GGACTACHVGGGTWTCTAAT	lab.colony	Mali	An. coluzzii	lab.colony	lab.colony	NA	NA	NA	D_0__Eukaryota	D_1__Excavata	D_2__Discoba	D_3__Discicristata	D_5__Tetramitia	D_6__Naegleria	NA
AC241294.94048.95850	NguossoRep2	12	NA	GTGCCAGCMGCCGCGGTAA	GGACTACHVGGGTWTCTAAT	lab.colony	Paris	An. coluzzii	lab.colony	lab.colony	NA	NA	NA	D_0__Eukaryota	D_1__Archaeplastida	D_2__Chloroplastida	D_3__Charophyta	D_9__Coniferophyta	D_10__Coniferales	D_11__Pinus taeda (loblolly pine)
DQ104591.1.1252	IML30VRep2	11	NA	GTGCCAGCMGCCGCGGTAA	GGACTACHVGGGTWTCTAAT	lab.colony	IML.IML30	An. coluzzii	lab.colony	lab.colony	NA	NA	NA	D_0__Eukaryota	D_1__Opisthokonta	D_2__Holozoa	NA	NA	NA	NA
AF304465.1.2101	IML30VRep2	10	NA	GTGCCAGCMGCCGCGGTAA	GGACTACHVGGGTWTCTAAT	lab.colony	IML.IML30	An. coluzzii	lab.colony	lab.colony	NA	NA	NA	D_0__Eukaryota	D_1__SAR	D_2__Stramenopiles	D_3__Labyrinthulomycetes	D_4__Incertae Sedis	D_5__Diplophrys sp. ATCC_50360	D_6__Diplophrys sp. ATCC_50360
New.CleanUp.ReferenceOTU5832	IML30VRep2	10	NA	GTGCCAGCMGCCGCGGTAA	GGACTACHVGGGTWTCTAAT	lab.colony	IML.IML30	An. coluzzii	lab.colony	lab.colony	NA	NA	NA	Unassigned	NA	NA	NA	NA	NA	NA
New.CleanUp.ReferenceOTU9921	IML30VRep1	10	NA	GTGCCAGCMGCCGCGGTAA	GGACTACHVGGGTWTCTAAT	lab.colony	IML.IML30	An. coluzzii	lab.colony	lab.colony	NA	NA	NA	D_0__Eukaryota	D_1__Amoebozoa	D_2__Discosea	D_3__Flabellinia	D_4__Vannellida	D_5__Vannella	NA
New.CleanUp.ReferenceOTU3897	Fd3Rep2	9	NA	GTGCCAGCMGCCGCGGTAA	GGACTACHVGGGTWTCTAAT	lab.colony	Mali	An. coluzzii	lab.colony	lab.colony	NA	NA	NA	D_0__Eukaryota	D_1__Opisthokonta	D_2__Nucletmycea	D_3__Fungi	D_9__Incertae Sedis	D_10__Wallemia	NA
U80057.1.1984	Fd3Rep1	8	NA	GTGCCAGCMGCCGCGGTAA	GGACTACHVGGGTWTCTAAT	lab.colony	Mali	An. coluzzii	lab.colony	lab.colony	NA	NA	NA	D_0__Eukaryota	D_1__Excavata	D_2__Discoba	D_3__Discicristata	D_5__Tetramitia	D_6__Naegleria	NA
AARH02005631.286463.288238	Fd5Rep2	7	NA	GTGCCAGCMGCCGCGGTAA	GGACTACHVGGGTWTCTAAT	lab.colony	Mali	An. coluzzii	lab.colony	lab.colony	NA	NA	NA	D_0__Eukaryota	D_1__Archaeplastida	D_2__Chloroplastida	D_3__Charophyta	D_9__Magnoliophyta	D_10__Malpighiales	D_11__Populus trichocarpa (black cottonwood)
New.CleanUp.ReferenceOTU189	Fd3Rep1	7	NA	GTGCCAGCMGCCGCGGTAA	GGACTACHVGGGTWTCTAAT	lab.colony	Mali	An. coluzzii	lab.colony	lab.colony	NA	NA	NA	D_0__Eukaryota	D_1__Excavata	D_2__Discoba	D_3__Discicristata	D_5__Tetramitia	NA	NA
New.CleanUp.ReferenceOTU8372	IML30VRep2	7	NA	GTGCCAGCMGCCGCGGTAA	GGACTACHVGGGTWTCTAAT	lab.colony	IML.IML30	An. coluzzii	lab.colony	lab.colony	NA	NA	NA	D_0__Eukaryota	D_1__SAR	D_2__Rhizaria	D_3__Cercozoa	D_6__Rhizaspididae	D_7__Rhogostoma	NA
AF245253.1.1768	Fd3Rep2	5	NA	GTGCCAGCMGCCGCGGTAA	GGACTACHVGGGTWTCTAAT	lab.colony	Mali	An. coluzzii	lab.colony	lab.colony	NA	NA	NA	D_0__Eukaryota	D_1__Opisthokonta	D_2__Nucletmycea	D_3__Fungi	NA	NA	NA
AAXH01001352.48.1846	Fd5Rep2	4	NA	GTGCCAGCMGCCGCGGTAA	GGACTACHVGGGTWTCTAAT	lab.colony	Mali	An. coluzzii	lab.colony	lab.colony	NA	NA	NA	D_0__Eukaryota	D_1__Opisthokonta	D_2__Nucletmycea	D_3__Fungi	NA	NA	NA
AC216185.114746.116545	Fd5Rep2	4	NA	GTGCCAGCMGCCGCGGTAA	GGACTACHVGGGTWTCTAAT	lab.colony	Mali	An. coluzzii	lab.colony	lab.colony	NA	NA	NA	D_0__Eukaryota	D_1__Archaeplastida	D_2__Chloroplastida	D_3__Charophyta	D_9__Magnoliophyta	D_10__Liliopsida	D_11__Zea mays
GU972175.1.1393	NguossoRep2	4	NA	GTGCCAGCMGCCGCGGTAA	GGACTACHVGGGTWTCTAAT	lab.colony	Paris	An. coluzzii	lab.colony	lab.colony	NA	NA	NA	D_0__Eukaryota	NA	NA	NA	NA	NA	NA
New.CleanUp.ReferenceOTU10213	Fd5Rep2	4	NA	GTGCCAGCMGCCGCGGTAA	GGACTACHVGGGTWTCTAAT	lab.colony	Mali	An. coluzzii	lab.colony	lab.colony	NA	NA	NA	Unassigned	NA	NA	NA	NA	NA	NA
New.CleanUp.ReferenceOTU2896	NguossoRep2	4	NA	GTGCCAGCMGCCGCGGTAA	GGACTACHVGGGTWTCTAAT	lab.colony	Paris	An. coluzzii	lab.colony	lab.colony	NA	NA	NA	Unassigned	NA	NA	NA	NA	NA	NA
New.CleanUp.ReferenceOTU7026	IML30VRep2	4	NA	GTGCCAGCMGCCGCGGTAA	GGACTACHVGGGTWTCTAAT	lab.colony	IML.IML30	An. coluzzii	lab.colony	lab.colony	NA	NA	NA	D_0__Eukaryota	D_1__Opisthokonta	D_2__Holozoa	D_3__Choanomonada	D_5__Monosigidae	D_6__Freshwater Choanoflagellates 1	D_7__uncultured eukaryote
New.CleanUp.ReferenceOTU8161	IML30VRep2	4	NA	GTGCCAGCMGCCGCGGTAA	GGACTACHVGGGTWTCTAAT	lab.colony	IML.IML30	An. coluzzii	lab.colony	lab.colony	NA	NA	NA	D_0__Eukaryota	D_1__Opisthokonta	D_2__Nucletmycea	D_3__Fungi	D_9__Incertae Sedis	D_10__Malassezia	D_11__uncultured fungus
AF292092.1.1608	IML30VRep1	3	NA	GTGCCAGCMGCCGCGGTAA	GGACTACHVGGGTWTCTAAT	lab.colony	IML.IML30	An. coluzzii	lab.colony	lab.colony	NA	NA	NA	D_0__Eukaryota	D_1__Opisthokonta	D_2__Nucletmycea	D_3__Fungi	D_7__Dothideomycetes	D_8__Pleosporales	NA
AF304465.1.2101	Fd5Rep2	3	NA	GTGCCAGCMGCCGCGGTAA	GGACTACHVGGGTWTCTAAT	lab.colony	Mali	An. coluzzii	lab.colony	lab.colony	NA	NA	NA	D_0__Eukaryota	D_1__SAR	D_2__Stramenopiles	D_3__Labyrinthulomycetes	D_4__Incertae Sedis	D_5__Diplophrys sp. ATCC_50360	D_6__Diplophrys sp. ATCC_50360
AM408796.1.2287	NguossoRep2	3	NA	GTGCCAGCMGCCGCGGTAA	GGACTACHVGGGTWTCTAAT	lab.colony	Paris	An. coluzzii	lab.colony	lab.colony	NA	NA	NA	D_0__Eukaryota	D_1__Amoebozoa	D_2__Discosea	D_3__Longamoebia	D_4__Centramoebida	D_5__Acanthamoeba	NA
EF070265.1.1635	IML30VRep1	3	NA	GTGCCAGCMGCCGCGGTAA	GGACTACHVGGGTWTCTAAT	lab.colony	IML.IML30	An. coluzzii	lab.colony	lab.colony	NA	NA	NA	D_0__Eukaryota	D_1__SAR	D_2__Alveolata	D_3__Ciliophora	D_7__Hymenostomatia	NA	NA
EU186022.1.1834	NguossoRep2	3	NA	GTGCCAGCMGCCGCGGTAA	GGACTACHVGGGTWTCTAAT	lab.colony	Paris	An. coluzzii	lab.colony	lab.colony	NA	NA	NA	D_0__Eukaryota	D_1__Amoebozoa	D_2__Gracilipodida	D_3__Flamella	D_4__Flamella arnhemensis	D_5__Flamella arnhemensis	D_6__Flamella arnhemensis
New.CleanUp.ReferenceOTU8161	NguossoRep2	3	NA	GTGCCAGCMGCCGCGGTAA	GGACTACHVGGGTWTCTAAT	lab.colony	Paris	An. coluzzii	lab.colony	lab.colony	NA	NA	NA	D_0__Eukaryota	D_1__Opisthokonta	D_2__Nucletmycea	D_3__Fungi	D_9__Incertae Sedis	D_10__Malassezia	D_11__uncultured fungus
AAXH01001352.48.1846	Fd3Rep1	2	NA	GTGCCAGCMGCCGCGGTAA	GGACTACHVGGGTWTCTAAT	lab.colony	Mali	An. coluzzii	lab.colony	lab.colony	NA	NA	NA	D_0__Eukaryota	D_1__Opisthokonta	D_2__Nucletmycea	D_3__Fungi	NA	NA	NA
ASAG01000123.42539.44340	NguossoRep2	2	NA	GTGCCAGCMGCCGCGGTAA	GGACTACHVGGGTWTCTAAT	lab.colony	Paris	An. coluzzii	lab.colony	lab.colony	NA	NA	NA	D_0__Eukaryota	D_1__Archaeplastida	D_2__Chloroplastida	D_3__Charophyta	D_9__Magnoliophyta	D_10__Solanales	NA
DQ457625.1.1792	NguossoRep2	2	NA	GTGCCAGCMGCCGCGGTAA	GGACTACHVGGGTWTCTAAT	lab.colony	Paris	An. coluzzii	lab.colony	lab.colony	NA	NA	NA	D_0__Eukaryota	D_1__Opisthokonta	D_2__Nucletmycea	D_3__Fungi	NA	NA	NA
New.CleanUp.ReferenceOTU5261	IML30VRep1	2	NA	GTGCCAGCMGCCGCGGTAA	GGACTACHVGGGTWTCTAAT	lab.colony	IML.IML30	An. coluzzii	lab.colony	lab.colony	NA	NA	NA	D_0__Eukaryota	D_1__SAR	D_2__Rhizaria	D_3__Cercozoa	D_6__Rhizaspididae	D_7__Rhogostoma	NA
New.CleanUp.ReferenceOTU5832	IML30VRep1	2	NA	GTGCCAGCMGCCGCGGTAA	GGACTACHVGGGTWTCTAAT	lab.colony	IML.IML30	An. coluzzii	lab.colony	lab.colony	NA	NA	NA	Unassigned	NA	NA	NA	NA	NA	NA
New.CleanUp.ReferenceOTU6022	IML30VRep2	2	NA	GTGCCAGCMGCCGCGGTAA	GGACTACHVGGGTWTCTAAT	lab.colony	IML.IML30	An. coluzzii	lab.colony	lab.colony	NA	NA	NA	D_0__Eukaryota	D_1__SAR	D_2__Stramenopiles	D_3__Ochrophyta	D_5__Ochromonadales	D_6__Paraphysomonas	D_7__uncultured chrysophyte
AAZN01000374.5065.6615	IML30VRep2	1	NA	GTGCCAGCMGCCGCGGTAA	GGACTACHVGGGTWTCTAAT	lab.colony	IML.IML30	An. coluzzii	lab.colony	lab.colony	NA	NA	NA	D_0__Eukaryota	D_1__Opisthokonta	D_2__Nucletmycea	D_3__Fungi	D_9__Saccharomycetaceae	NA	NA
AF368516.1.1858	NguossoRep2	1	NA	GTGCCAGCMGCCGCGGTAA	GGACTACHVGGGTWTCTAAT	lab.colony	Paris	An. coluzzii	lab.colony	lab.colony	NA	NA	NA	D_0__Eukaryota	D_1__Opisthokonta	D_2__Nucletmycea	D_3__Fungi	D_7__Dothideomycetes	D_8__Capnodiales	NA
EF023842.1.1790	Fd5Rep2	1	NA	GTGCCAGCMGCCGCGGTAA	GGACTACHVGGGTWTCTAAT	lab.colony	Mali	An. coluzzii	lab.colony	lab.colony	NA	NA	NA	D_0__Eukaryota	D_1__Archaeplastida	D_2__Chloroplastida	D_3__Charophyta	D_9__Magnoliophyta	D_10__Brassicales	D_11__Cicer arietinum (chickpea)
FM178233.1.1607	Fd3Rep2	1	NA	GTGCCAGCMGCCGCGGTAA	GGACTACHVGGGTWTCTAAT	lab.colony	Mali	An. coluzzii	lab.colony	lab.colony	NA	NA	NA	D_0__Eukaryota	D_1__Opisthokonta	D_2__Nucletmycea	D_3__Fungi	D_9__Tremellaceae	NA	NA
New.CleanUp.ReferenceOTU10213	Fd3Rep1	1	NA	GTGCCAGCMGCCGCGGTAA	GGACTACHVGGGTWTCTAAT	lab.colony	Mali	An. coluzzii	lab.colony	lab.colony	NA	NA	NA	Unassigned	NA	NA	NA	NA	NA	NA
New.CleanUp.ReferenceOTU10213	IML30VRep2	1	NA	GTGCCAGCMGCCGCGGTAA	GGACTACHVGGGTWTCTAAT	lab.colony	IML.IML30	An. coluzzii	lab.colony	lab.colony	NA	NA	NA	Unassigned	NA	NA	NA	NA	NA	NA
New.CleanUp.ReferenceOTU5583	NguossoRep2	1	NA	GTGCCAGCMGCCGCGGTAA	GGACTACHVGGGTWTCTAAT	lab.colony	Paris	An. coluzzii	lab.colony	lab.colony	NA	NA	NA	D_0__Eukaryota	D_1__Archaeplastida	D_2__Chloroplastida	D_3__Charophyta	D_9__Coniferophyta	D_10__Coniferales	D_11__Pinus taeda (loblolly pine)
AAGI01000484.6.1616	NguossoRep2	0	NA	GTGCCAGCMGCCGCGGTAA	GGACTACHVGGGTWTCTAAT	lab.colony	Paris	An. coluzzii	lab.colony	lab.colony	NA	NA	NA	D_0__Eukaryota	D_1__Opisthokonta	D_2__Nucletmycea	D_3__Fungi	NA	NA	NA
AAGI01000484.6.1616	IML30VRep2	0	NA	GTGCCAGCMGCCGCGGTAA	GGACTACHVGGGTWTCTAAT	lab.colony	IML.IML30	An. coluzzii	lab.colony	lab.colony	NA	NA	NA	D_0__Eukaryota	D_1__Opisthokonta	D_2__Nucletmycea	D_3__Fungi	NA	NA	NA
AAGI01000484.6.1616	IML30VRep1	0	NA	GTGCCAGCMGCCGCGGTAA	GGACTACHVGGGTWTCTAAT	lab.colony	IML.IML30	An. coluzzii	lab.colony	lab.colony	NA	NA	NA	D_0__Eukaryota	D_1__Opisthokonta	D_2__Nucletmycea	D_3__Fungi	NA	NA	NA
AAGI01000484.6.1616	Fd5Rep2	0	NA	GTGCCAGCMGCCGCGGTAA	GGACTACHVGGGTWTCTAAT	lab.colony	Mali	An. coluzzii	lab.colony	lab.colony	NA	NA	NA	D_0__Eukaryota	D_1__Opisthokonta	D_2__Nucletmycea	D_3__Fungi	NA	NA	NA
AAGI01000484.6.1616	Fd3Rep2	0	NA	GTGCCAGCMGCCGCGGTAA	GGACTACHVGGGTWTCTAAT	lab.colony	Mali	An. coluzzii	lab.colony	lab.colony	NA	NA	NA	D_0__Eukaryota	D_1__Opisthokonta	D_2__Nucletmycea	D_3__Fungi	NA	NA	NA
AAGI01000484.6.1616	Fd9Rep2	0	NA	GTGCCAGCMGCCGCGGTAA	GGACTACHVGGGTWTCTAAT	lab.colony	Burkina	An. coluzzii	lab.colony	lab.colony	NA	NA	NA	D_0__Eukaryota	D_1__Opisthokonta	D_2__Nucletmycea	D_3__Fungi	NA	NA	NA
AAGI01000484.6.1616	Fd3Rep1	0	NA	GTGCCAGCMGCCGCGGTAA	GGACTACHVGGGTWTCTAAT	lab.colony	Mali	An. coluzzii	lab.colony	lab.colony	NA	NA	NA	D_0__Eukaryota	D_1__Opisthokonta	D_2__Nucletmycea	D_3__Fungi	NA	NA	NA
AARH02005631.286463.288238	NguossoRep2	0	NA	GTGCCAGCMGCCGCGGTAA	GGACTACHVGGGTWTCTAAT	lab.colony	Paris	An. coluzzii	lab.colony	lab.colony	NA	NA	NA	D_0__Eukaryota	D_1__Archaeplastida	D_2__Chloroplastida	D_3__Charophyta	D_9__Magnoliophyta	D_10__Malpighiales	D_11__Populus trichocarpa (black cottonwood)
AARH02005631.286463.288238	IML30VRep2	0	NA	GTGCCAGCMGCCGCGGTAA	GGACTACHVGGGTWTCTAAT	lab.colony	IML.IML30	An. coluzzii	lab.colony	lab.colony	NA	NA	NA	D_0__Eukaryota	D_1__Archaeplastida	D_2__Chloroplastida	D_3__Charophyta	D_9__Magnoliophyta	D_10__Malpighiales	D_11__Populus trichocarpa (black cottonwood)
AARH02005631.286463.288238	Fd9Rep2	0	NA	GTGCCAGCMGCCGCGGTAA	GGACTACHVGGGTWTCTAAT	lab.colony	Burkina	An. coluzzii	lab.colony	lab.colony	NA	NA	NA	D_0__Eukaryota	D_1__Archaeplastida	D_2__Chloroplastida	D_3__Charophyta	D_9__Magnoliophyta	D_10__Malpighiales	D_11__Populus trichocarpa (black cottonwood)
AARH02005631.286463.288238	Fd3Rep1	0	NA	GTGCCAGCMGCCGCGGTAA	GGACTACHVGGGTWTCTAAT	lab.colony	Mali	An. coluzzii	lab.colony	lab.colony	NA	NA	NA	D_0__Eukaryota	D_1__Archaeplastida	D_2__Chloroplastida	D_3__Charophyta	D_9__Magnoliophyta	D_10__Malpighiales	D_11__Populus trichocarpa (black cottonwood)
AARH02005631.286463.288238	Fd3Rep2	0	NA	GTGCCAGCMGCCGCGGTAA	GGACTACHVGGGTWTCTAAT	lab.colony	Mali	An. coluzzii	lab.colony	lab.colony	NA	NA	NA	D_0__Eukaryota	D_1__Archaeplastida	D_2__Chloroplastida	D_3__Charophyta	D_9__Magnoliophyta	D_10__Malpighiales	D_11__Populus trichocarpa (black cottonwood)
AARH02005631.286463.288238	IML30VRep1	0	NA	GTGCCAGCMGCCGCGGTAA	GGACTACHVGGGTWTCTAAT	lab.colony	IML.IML30	An. coluzzii	lab.colony	lab.colony	NA	NA	NA	D_0__Eukaryota	D_1__Archaeplastida	D_2__Chloroplastida	D_3__Charophyta	D_9__Magnoliophyta	D_10__Malpighiales	D_11__Populus trichocarpa (black cottonwood)
AATU01003063.97267.99065	IML30VRep1	0	NA	GTGCCAGCMGCCGCGGTAA	GGACTACHVGGGTWTCTAAT	lab.colony	IML.IML30	An. coluzzii	lab.colony	lab.colony	NA	NA	NA	D_0__Eukaryota	D_1__SAR	D_2__Stramenopiles	D_3__Peronosporomycetes	D_4__Phytophthora	NA	NA
AATU01003063.97267.99065	Fd3Rep2	0	NA	GTGCCAGCMGCCGCGGTAA	GGACTACHVGGGTWTCTAAT	lab.colony	Mali	An. coluzzii	lab.colony	lab.colony	NA	NA	NA	D_0__Eukaryota	D_1__SAR	D_2__Stramenopiles	D_3__Peronosporomycetes	D_4__Phytophthora	NA	NA
AATU01003063.97267.99065	Fd5Rep2	0	NA	GTGCCAGCMGCCGCGGTAA	GGACTACHVGGGTWTCTAAT	lab.colony	Mali	An. coluzzii	lab.colony	lab.colony	NA	NA	NA	D_0__Eukaryota	D_1__SAR	D_2__Stramenopiles	D_3__Peronosporomycetes	D_4__Phytophthora	NA	NA
AATU01003063.97267.99065	IML30VRep2	0	NA	GTGCCAGCMGCCGCGGTAA	GGACTACHVGGGTWTCTAAT	lab.colony	IML.IML30	An. coluzzii	lab.colony	lab.colony	NA	NA	NA	D_0__Eukaryota	D_1__SAR	D_2__Stramenopiles	D_3__Peronosporomycetes	D_4__Phytophthora	NA	NA
AATU01003063.97267.99065	NguossoRep2	0	NA	GTGCCAGCMGCCGCGGTAA	GGACTACHVGGGTWTCTAAT	lab.colony	Paris	An. coluzzii	lab.colony	lab.colony	NA	NA	NA	D_0__Eukaryota	D_1__SAR	D_2__Stramenopiles	D_3__Peronosporomycetes	D_4__Phytophthora	NA	NA
AATU01003063.97267.99065	Fd3Rep1	0	NA	GTGCCAGCMGCCGCGGTAA	GGACTACHVGGGTWTCTAAT	lab.colony	Mali	An. coluzzii	lab.colony	lab.colony	NA	NA	NA	D_0__Eukaryota	D_1__SAR	D_2__Stramenopiles	D_3__Peronosporomycetes	D_4__Phytophthora	NA	NA
AATU01003063.97267.99065	Fd9Rep2	0	NA	GTGCCAGCMGCCGCGGTAA	GGACTACHVGGGTWTCTAAT	lab.colony	Burkina	An. coluzzii	lab.colony	lab.colony	NA	NA	NA	D_0__Eukaryota	D_1__SAR	D_2__Stramenopiles	D_3__Peronosporomycetes	D_4__Phytophthora	NA	NA
AAXH01001352.48.1846	IML30VRep2	0	NA	GTGCCAGCMGCCGCGGTAA	GGACTACHVGGGTWTCTAAT	lab.colony	IML.IML30	An. coluzzii	lab.colony	lab.colony	NA	NA	NA	D_0__Eukaryota	D_1__Opisthokonta	D_2__Nucletmycea	D_3__Fungi	NA	NA	NA
AAXH01001352.48.1846	NguossoRep2	0	NA	GTGCCAGCMGCCGCGGTAA	GGACTACHVGGGTWTCTAAT	lab.colony	Paris	An. coluzzii	lab.colony	lab.colony	NA	NA	NA	D_0__Eukaryota	D_1__Opisthokonta	D_2__Nucletmycea	D_3__Fungi	NA	NA	NA
AAXH01001352.48.1846	Fd9Rep2	0	NA	GTGCCAGCMGCCGCGGTAA	GGACTACHVGGGTWTCTAAT	lab.colony	Burkina	An. coluzzii	lab.colony	lab.colony	NA	NA	NA	D_0__Eukaryota	D_1__Opisthokonta	D_2__Nucletmycea	D_3__Fungi	NA	NA	NA
AAXH01001352.48.1846	Fd3Rep2	0	NA	GTGCCAGCMGCCGCGGTAA	GGACTACHVGGGTWTCTAAT	lab.colony	Mali	An. coluzzii	lab.colony	lab.colony	NA	NA	NA	D_0__Eukaryota	D_1__Opisthokonta	D_2__Nucletmycea	D_3__Fungi	NA	NA	NA
AAXH01001352.48.1846	IML30VRep1	0	NA	GTGCCAGCMGCCGCGGTAA	GGACTACHVGGGTWTCTAAT	lab.colony	IML.IML30	An. coluzzii	lab.colony	lab.colony	NA	NA	NA	D_0__Eukaryota	D_1__Opisthokonta	D_2__Nucletmycea	D_3__Fungi	NA	NA	NA
AAZN01000374.5065.6615	Fd5Rep2	0	NA	GTGCCAGCMGCCGCGGTAA	GGACTACHVGGGTWTCTAAT	lab.colony	Mali	An. coluzzii	lab.colony	lab.colony	NA	NA	NA	D_0__Eukaryota	D_1__Opisthokonta	D_2__Nucletmycea	D_3__Fungi	D_9__Saccharomycetaceae	NA	NA
AAZN01000374.5065.6615	Fd9Rep2	0	NA	GTGCCAGCMGCCGCGGTAA	GGACTACHVGGGTWTCTAAT	lab.colony	Burkina	An. coluzzii	lab.colony	lab.colony	NA	NA	NA	D_0__Eukaryota	D_1__Opisthokonta	D_2__Nucletmycea	D_3__Fungi	D_9__Saccharomycetaceae	NA	NA
AAZN01000374.5065.6615	Fd3Rep1	0	NA	GTGCCAGCMGCCGCGGTAA	GGACTACHVGGGTWTCTAAT	lab.colony	Mali	An. coluzzii	lab.colony	lab.colony	NA	NA	NA	D_0__Eukaryota	D_1__Opisthokonta	D_2__Nucletmycea	D_3__Fungi	D_9__Saccharomycetaceae	NA	NA
AAZN01000374.5065.6615	Fd3Rep2	0	NA	GTGCCAGCMGCCGCGGTAA	GGACTACHVGGGTWTCTAAT	lab.colony	Mali	An. coluzzii	lab.colony	lab.colony	NA	NA	NA	D_0__Eukaryota	D_1__Opisthokonta	D_2__Nucletmycea	D_3__Fungi	D_9__Saccharomycetaceae	NA	NA
AAZN01000374.5065.6615	NguossoRep2	0	NA	GTGCCAGCMGCCGCGGTAA	GGACTACHVGGGTWTCTAAT	lab.colony	Paris	An. coluzzii	lab.colony	lab.colony	NA	NA	NA	D_0__Eukaryota	D_1__Opisthokonta	D_2__Nucletmycea	D_3__Fungi	D_9__Saccharomycetaceae	NA	NA
AAZN01000374.5065.6615	IML30VRep1	0	NA	GTGCCAGCMGCCGCGGTAA	GGACTACHVGGGTWTCTAAT	lab.colony	IML.IML30	An. coluzzii	lab.colony	lab.colony	NA	NA	NA	D_0__Eukaryota	D_1__Opisthokonta	D_2__Nucletmycea	D_3__Fungi	D_9__Saccharomycetaceae	NA	NA
AB012953.1.2388	IML30VRep2	0	NA	GTGCCAGCMGCCGCGGTAA	GGACTACHVGGGTWTCTAAT	lab.colony	IML.IML30	An. coluzzii	lab.colony	lab.colony	NA	NA	NA	D_0__Eukaryota	D_1__Opisthokonta	D_2__Nucletmycea	D_3__Fungi	NA	NA	NA
AB012953.1.2388	Fd5Rep2	0	NA	GTGCCAGCMGCCGCGGTAA	GGACTACHVGGGTWTCTAAT	lab.colony	Mali	An. coluzzii	lab.colony	lab.colony	NA	NA	NA	D_0__Eukaryota	D_1__Opisthokonta	D_2__Nucletmycea	D_3__Fungi	NA	NA	NA
AB012953.1.2388	NguossoRep2	0	NA	GTGCCAGCMGCCGCGGTAA	GGACTACHVGGGTWTCTAAT	lab.colony	Paris	An. coluzzii	lab.colony	lab.colony	NA	NA	NA	D_0__Eukaryota	D_1__Opisthokonta	D_2__Nucletmycea	D_3__Fungi	NA	NA	NA
AB012953.1.2388	IML30VRep1	0	NA	GTGCCAGCMGCCGCGGTAA	GGACTACHVGGGTWTCTAAT	lab.colony	IML.IML30	An. coluzzii	lab.colony	lab.colony	NA	NA	NA	D_0__Eukaryota	D_1__Opisthokonta	D_2__Nucletmycea	D_3__Fungi	NA	NA	NA
AB012953.1.2388	Fd9Rep2	0	NA	GTGCCAGCMGCCGCGGTAA	GGACTACHVGGGTWTCTAAT	lab.colony	Burkina	An. coluzzii	lab.colony	lab.colony	NA	NA	NA	D_0__Eukaryota	D_1__Opisthokonta	D_2__Nucletmycea	D_3__Fungi	NA	NA	NA
AB012953.1.2388	Fd3Rep2	0	NA	GTGCCAGCMGCCGCGGTAA	GGACTACHVGGGTWTCTAAT	lab.colony	Mali	An. coluzzii	lab.colony	lab.colony	NA	NA	NA	D_0__Eukaryota	D_1__Opisthokonta	D_2__Nucletmycea	D_3__Fungi	NA	NA	NA
AB012953.1.2388	Fd3Rep1	0	NA	GTGCCAGCMGCCGCGGTAA	GGACTACHVGGGTWTCTAAT	lab.colony	Mali	An. coluzzii	lab.colony	lab.colony	NA	NA	NA	D_0__Eukaryota	D_1__Opisthokonta	D_2__Nucletmycea	D_3__Fungi	NA	NA	NA
AB032629.1.1782	Fd3Rep1	0	NA	GTGCCAGCMGCCGCGGTAA	GGACTACHVGGGTWTCTAAT	lab.colony	Mali	An. coluzzii	lab.colony	lab.colony	NA	NA	NA	D_0__Eukaryota	D_1__Opisthokonta	D_2__Nucletmycea	D_3__Fungi	NA	NA	NA
AB032629.1.1782	Fd3Rep2	0	NA	GTGCCAGCMGCCGCGGTAA	GGACTACHVGGGTWTCTAAT	lab.colony	Mali	An. coluzzii	lab.colony	lab.colony	NA	NA	NA	D_0__Eukaryota	D_1__Opisthokonta	D_2__Nucletmycea	D_3__Fungi	NA	NA	NA
AB032629.1.1782	Fd5Rep2	0	NA	GTGCCAGCMGCCGCGGTAA	GGACTACHVGGGTWTCTAAT	lab.colony	Mali	An. coluzzii	lab.colony	lab.colony	NA	NA	NA	D_0__Eukaryota	D_1__Opisthokonta	D_2__Nucletmycea	D_3__Fungi	NA	NA	NA
AB032629.1.1782	NguossoRep2	0	NA	GTGCCAGCMGCCGCGGTAA	GGACTACHVGGGTWTCTAAT	lab.colony	Paris	An. coluzzii	lab.colony	lab.colony	NA	NA	NA	D_0__Eukaryota	D_1__Opisthokonta	D_2__Nucletmycea	D_3__Fungi	NA	NA	NA
AB032629.1.1782	IML30VRep1	0	NA	GTGCCAGCMGCCGCGGTAA	GGACTACHVGGGTWTCTAAT	lab.colony	IML.IML30	An. coluzzii	lab.colony	lab.colony	NA	NA	NA	D_0__Eukaryota	D_1__Opisthokonta	D_2__Nucletmycea	D_3__Fungi	NA	NA	NA
AB032629.1.1782	Fd9Rep2	0	NA	GTGCCAGCMGCCGCGGTAA	GGACTACHVGGGTWTCTAAT	lab.colony	Burkina	An. coluzzii	lab.colony	lab.colony	NA	NA	NA	D_0__Eukaryota	D_1__Opisthokonta	D_2__Nucletmycea	D_3__Fungi	NA	NA	NA
AB032629.1.1782	IML30VRep2	0	NA	GTGCCAGCMGCCGCGGTAA	GGACTACHVGGGTWTCTAAT	lab.colony	IML.IML30	An. coluzzii	lab.colony	lab.colony	NA	NA	NA	D_0__Eukaryota	D_1__Opisthokonta	D_2__Nucletmycea	D_3__Fungi	NA	NA	NA
AB212094.1.1762	Fd5Rep2	0	NA	GTGCCAGCMGCCGCGGTAA	GGACTACHVGGGTWTCTAAT	lab.colony	Mali	An. coluzzii	lab.colony	lab.colony	NA	NA	NA	D_0__Eukaryota	D_1__Archaeplastida	D_2__Chloroplastida	D_3__Chlorophyta	D_4__Chlorophyceae	NA	NA
AB212094.1.1762	IML30VRep1	0	NA	GTGCCAGCMGCCGCGGTAA	GGACTACHVGGGTWTCTAAT	lab.colony	IML.IML30	An. coluzzii	lab.colony	lab.colony	NA	NA	NA	D_0__Eukaryota	D_1__Archaeplastida	D_2__Chloroplastida	D_3__Chlorophyta	D_4__Chlorophyceae	NA	NA
AB212094.1.1762	Fd9Rep2	0	NA	GTGCCAGCMGCCGCGGTAA	GGACTACHVGGGTWTCTAAT	lab.colony	Burkina	An. coluzzii	lab.colony	lab.colony	NA	NA	NA	D_0__Eukaryota	D_1__Archaeplastida	D_2__Chloroplastida	D_3__Chlorophyta	D_4__Chlorophyceae	NA	NA
AB212094.1.1762	Fd3Rep2	0	NA	GTGCCAGCMGCCGCGGTAA	GGACTACHVGGGTWTCTAAT	lab.colony	Mali	An. coluzzii	lab.colony	lab.colony	NA	NA	NA	D_0__Eukaryota	D_1__Archaeplastida	D_2__Chloroplastida	D_3__Chlorophyta	D_4__Chlorophyceae	NA	NA
AB212094.1.1762	Fd3Rep1	0	NA	GTGCCAGCMGCCGCGGTAA	GGACTACHVGGGTWTCTAAT	lab.colony	Mali	An. coluzzii	lab.colony	lab.colony	NA	NA	NA	D_0__Eukaryota	D_1__Archaeplastida	D_2__Chloroplastida	D_3__Chlorophyta	D_4__Chlorophyceae	NA	NA
AB212094.1.1762	IML30VRep2	0	NA	GTGCCAGCMGCCGCGGTAA	GGACTACHVGGGTWTCTAAT	lab.colony	IML.IML30	An. coluzzii	lab.colony	lab.colony	NA	NA	NA	D_0__Eukaryota	D_1__Archaeplastida	D_2__Chloroplastida	D_3__Chlorophyta	D_4__Chlorophyceae	NA	NA
AB212094.1.1762	NguossoRep2	0	NA	GTGCCAGCMGCCGCGGTAA	GGACTACHVGGGTWTCTAAT	lab.colony	Paris	An. coluzzii	lab.colony	lab.colony	NA	NA	NA	D_0__Eukaryota	D_1__Archaeplastida	D_2__Chloroplastida	D_3__Chlorophyta	D_4__Chlorophyceae	NA	NA
AB218715.1.1744	Fd5Rep2	0	NA	GTGCCAGCMGCCGCGGTAA	GGACTACHVGGGTWTCTAAT	lab.colony	Mali	An. coluzzii	lab.colony	lab.colony	NA	NA	NA	D_0__Eukaryota	D_1__Archaeplastida	D_2__Chloroplastida	D_3__Chlorophyta	D_4__Chlorophyceae	NA	NA
AB218715.1.1744	Fd3Rep2	0	NA	GTGCCAGCMGCCGCGGTAA	GGACTACHVGGGTWTCTAAT	lab.colony	Mali	An. coluzzii	lab.colony	lab.colony	NA	NA	NA	D_0__Eukaryota	D_1__Archaeplastida	D_2__Chloroplastida	D_3__Chlorophyta	D_4__Chlorophyceae	NA	NA
AB218715.1.1744	IML30VRep1	0	NA	GTGCCAGCMGCCGCGGTAA	GGACTACHVGGGTWTCTAAT	lab.colony	IML.IML30	An. coluzzii	lab.colony	lab.colony	NA	NA	NA	D_0__Eukaryota	D_1__Archaeplastida	D_2__Chloroplastida	D_3__Chlorophyta	D_4__Chlorophyceae	NA	NA
AB218715.1.1744	NguossoRep2	0	NA	GTGCCAGCMGCCGCGGTAA	GGACTACHVGGGTWTCTAAT	lab.colony	Paris	An. coluzzii	lab.colony	lab.colony	NA	NA	NA	D_0__Eukaryota	D_1__Archaeplastida	D_2__Chloroplastida	D_3__Chlorophyta	D_4__Chlorophyceae	NA	NA
AB218715.1.1744	Fd9Rep2	0	NA	GTGCCAGCMGCCGCGGTAA	GGACTACHVGGGTWTCTAAT	lab.colony	Burkina	An. coluzzii	lab.colony	lab.colony	NA	NA	NA	D_0__Eukaryota	D_1__Archaeplastida	D_2__Chloroplastida	D_3__Chlorophyta	D_4__Chlorophyceae	NA	NA
AB218715.1.1744	Fd3Rep1	0	NA	GTGCCAGCMGCCGCGGTAA	GGACTACHVGGGTWTCTAAT	lab.colony	Mali	An. coluzzii	lab.colony	lab.colony	NA	NA	NA	D_0__Eukaryota	D_1__Archaeplastida	D_2__Chloroplastida	D_3__Chlorophyta	D_4__Chlorophyceae	NA	NA
AB218715.1.1744	IML30VRep2	0	NA	GTGCCAGCMGCCGCGGTAA	GGACTACHVGGGTWTCTAAT	lab.colony	IML.IML30	An. coluzzii	lab.colony	lab.colony	NA	NA	NA	D_0__Eukaryota	D_1__Archaeplastida	D_2__Chloroplastida	D_3__Chlorophyta	D_4__Chlorophyceae	NA	NA
AB250156.1.1757	NguossoRep2	0	NA	GTGCCAGCMGCCGCGGTAA	GGACTACHVGGGTWTCTAAT	lab.colony	Paris	An. coluzzii	lab.colony	lab.colony	NA	NA	NA	D_0__Eukaryota	D_1__Opisthokonta	D_2__Nucletmycea	D_3__Fungi	D_8__Mucoraceae	D_9__Rhizopus	NA
AB250156.1.1757	IML30VRep2	0	NA	GTGCCAGCMGCCGCGGTAA	GGACTACHVGGGTWTCTAAT	lab.colony	IML.IML30	An. coluzzii	lab.colony	lab.colony	NA	NA	NA	D_0__Eukaryota	D_1__Opisthokonta	D_2__Nucletmycea	D_3__Fungi	D_8__Mucoraceae	D_9__Rhizopus	NA
AB250156.1.1757	Fd3Rep2	0	NA	GTGCCAGCMGCCGCGGTAA	GGACTACHVGGGTWTCTAAT	lab.colony	Mali	An. coluzzii	lab.colony	lab.colony	NA	NA	NA	D_0__Eukaryota	D_1__Opisthokonta	D_2__Nucletmycea	D_3__Fungi	D_8__Mucoraceae	D_9__Rhizopus	NA
AB250156.1.1757	Fd9Rep2	0	NA	GTGCCAGCMGCCGCGGTAA	GGACTACHVGGGTWTCTAAT	lab.colony	Burkina	An. coluzzii	lab.colony	lab.colony	NA	NA	NA	D_0__Eukaryota	D_1__Opisthokonta	D_2__Nucletmycea	D_3__Fungi	D_8__Mucoraceae	D_9__Rhizopus	NA
AB250156.1.1757	Fd5Rep2	0	NA	GTGCCAGCMGCCGCGGTAA	GGACTACHVGGGTWTCTAAT	lab.colony	Mali	An. coluzzii	lab.colony	lab.colony	NA	NA	NA	D_0__Eukaryota	D_1__Opisthokonta	D_2__Nucletmycea	D_3__Fungi	D_8__Mucoraceae	D_9__Rhizopus	NA
AB250156.1.1757	Fd3Rep1	0	NA	GTGCCAGCMGCCGCGGTAA	GGACTACHVGGGTWTCTAAT	lab.colony	Mali	An. coluzzii	lab.colony	lab.colony	NA	NA	NA	D_0__Eukaryota	D_1__Opisthokonta	D_2__Nucletmycea	D_3__Fungi	D_8__Mucoraceae	D_9__Rhizopus	NA
AB250156.1.1757	IML30VRep1	0	NA	GTGCCAGCMGCCGCGGTAA	GGACTACHVGGGTWTCTAAT	lab.colony	IML.IML30	An. coluzzii	lab.colony	lab.colony	NA	NA	NA	D_0__Eukaryota	D_1__Opisthokonta	D_2__Nucletmycea	D_3__Fungi	D_8__Mucoraceae	D_9__Rhizopus	NA
AB520722.1.1702	IML30VRep1	0	NA	GTGCCAGCMGCCGCGGTAA	GGACTACHVGGGTWTCTAAT	lab.colony	IML.IML30	An. coluzzii	lab.colony	lab.colony	NA	NA	NA	D_0__Eukaryota	D_1__Amoebozoa	D_2__Tubulinea	D_3__Arcellinida	D_4__Echinamoebida	D_5__Echinamoeba	D_6__uncultured Euamoebida
AB520722.1.1702	Fd3Rep1	0	NA	GTGCCAGCMGCCGCGGTAA	GGACTACHVGGGTWTCTAAT	lab.colony	Mali	An. coluzzii	lab.colony	lab.colony	NA	NA	NA	D_0__Eukaryota	D_1__Amoebozoa	D_2__Tubulinea	D_3__Arcellinida	D_4__Echinamoebida	D_5__Echinamoeba	D_6__uncultured Euamoebida
AB520722.1.1702	Fd5Rep2	0	NA	GTGCCAGCMGCCGCGGTAA	GGACTACHVGGGTWTCTAAT	lab.colony	Mali	An. coluzzii	lab.colony	lab.colony	NA	NA	NA	D_0__Eukaryota	D_1__Amoebozoa	D_2__Tubulinea	D_3__Arcellinida	D_4__Echinamoebida	D_5__Echinamoeba	D_6__uncultured Euamoebida
AB520722.1.1702	IML30VRep2	0	NA	GTGCCAGCMGCCGCGGTAA	GGACTACHVGGGTWTCTAAT	lab.colony	IML.IML30	An. coluzzii	lab.colony	lab.colony	NA	NA	NA	D_0__Eukaryota	D_1__Amoebozoa	D_2__Tubulinea	D_3__Arcellinida	D_4__Echinamoebida	D_5__Echinamoeba	D_6__uncultured Euamoebida
AB520722.1.1702	Fd3Rep2	0	NA	GTGCCAGCMGCCGCGGTAA	GGACTACHVGGGTWTCTAAT	lab.colony	Mali	An. coluzzii	lab.colony	lab.colony	NA	NA	NA	D_0__Eukaryota	D_1__Amoebozoa	D_2__Tubulinea	D_3__Arcellinida	D_4__Echinamoebida	D_5__Echinamoeba	D_6__uncultured Euamoebida
AB520722.1.1702	NguossoRep2	0	NA	GTGCCAGCMGCCGCGGTAA	GGACTACHVGGGTWTCTAAT	lab.colony	Paris	An. coluzzii	lab.colony	lab.colony	NA	NA	NA	D_0__Eukaryota	D_1__Amoebozoa	D_2__Tubulinea	D_3__Arcellinida	D_4__Echinamoebida	D_5__Echinamoeba	D_6__uncultured Euamoebida
AB520722.1.1702	Fd9Rep2	0	NA	GTGCCAGCMGCCGCGGTAA	GGACTACHVGGGTWTCTAAT	lab.colony	Burkina	An. coluzzii	lab.colony	lab.colony	NA	NA	NA	D_0__Eukaryota	D_1__Amoebozoa	D_2__Tubulinea	D_3__Arcellinida	D_4__Echinamoebida	D_5__Echinamoeba	D_6__uncultured Euamoebida
AB520726.1.1662	Fd5Rep2	0	NA	GTGCCAGCMGCCGCGGTAA	GGACTACHVGGGTWTCTAAT	lab.colony	Mali	An. coluzzii	lab.colony	lab.colony	NA	NA	NA	D_0__Eukaryota	D_1__SAR	D_2__Stramenopiles	D_3__Ochrophyta	D_5__Ochromonadales	D_6__Ochromonas	NA
AB520726.1.1662	Fd3Rep2	0	NA	GTGCCAGCMGCCGCGGTAA	GGACTACHVGGGTWTCTAAT	lab.colony	Mali	An. coluzzii	lab.colony	lab.colony	NA	NA	NA	D_0__Eukaryota	D_1__SAR	D_2__Stramenopiles	D_3__Ochrophyta	D_5__Ochromonadales	D_6__Ochromonas	NA
AB520726.1.1662	IML30VRep2	0	NA	GTGCCAGCMGCCGCGGTAA	GGACTACHVGGGTWTCTAAT	lab.colony	IML.IML30	An. coluzzii	lab.colony	lab.colony	NA	NA	NA	D_0__Eukaryota	D_1__SAR	D_2__Stramenopiles	D_3__Ochrophyta	D_5__Ochromonadales	D_6__Ochromonas	NA
AB520726.1.1662	Fd9Rep2	0	NA	GTGCCAGCMGCCGCGGTAA	GGACTACHVGGGTWTCTAAT	lab.colony	Burkina	An. coluzzii	lab.colony	lab.colony	NA	NA	NA	D_0__Eukaryota	D_1__SAR	D_2__Stramenopiles	D_3__Ochrophyta	D_5__Ochromonadales	D_6__Ochromonas	NA
AB520726.1.1662	NguossoRep2	0	NA	GTGCCAGCMGCCGCGGTAA	GGACTACHVGGGTWTCTAAT	lab.colony	Paris	An. coluzzii	lab.colony	lab.colony	NA	NA	NA	D_0__Eukaryota	D_1__SAR	D_2__Stramenopiles	D_3__Ochrophyta	D_5__Ochromonadales	D_6__Ochromonas	NA
AB520726.1.1662	Fd3Rep1	0	NA	GTGCCAGCMGCCGCGGTAA	GGACTACHVGGGTWTCTAAT	lab.colony	Mali	An. coluzzii	lab.colony	lab.colony	NA	NA	NA	D_0__Eukaryota	D_1__SAR	D_2__Stramenopiles	D_3__Ochrophyta	D_5__Ochromonadales	D_6__Ochromonas	NA
AB520726.1.1662	IML30VRep1	0	NA	GTGCCAGCMGCCGCGGTAA	GGACTACHVGGGTWTCTAAT	lab.colony	IML.IML30	An. coluzzii	lab.colony	lab.colony	NA	NA	NA	D_0__Eukaryota	D_1__SAR	D_2__Stramenopiles	D_3__Ochrophyta	D_5__Ochromonadales	D_6__Ochromonas	NA
AB727552.1.1775	Fd3Rep2	0	NA	GTGCCAGCMGCCGCGGTAA	GGACTACHVGGGTWTCTAAT	lab.colony	Mali	An. coluzzii	lab.colony	lab.colony	NA	NA	NA	D_0__Eukaryota	D_1__Archaeplastida	D_2__Chloroplastida	D_3__Chlorophyta	NA	NA	NA
AB727552.1.1775	Fd5Rep2	0	NA	GTGCCAGCMGCCGCGGTAA	GGACTACHVGGGTWTCTAAT	lab.colony	Mali	An. coluzzii	lab.colony	lab.colony	NA	NA	NA	D_0__Eukaryota	D_1__Archaeplastida	D_2__Chloroplastida	D_3__Chlorophyta	NA	NA	NA
AB727552.1.1775	IML30VRep1	0	NA	GTGCCAGCMGCCGCGGTAA	GGACTACHVGGGTWTCTAAT	lab.colony	IML.IML30	An. coluzzii	lab.colony	lab.colony	NA	NA	NA	D_0__Eukaryota	D_1__Archaeplastida	D_2__Chloroplastida	D_3__Chlorophyta	NA	NA	NA
AB727552.1.1775	Fd9Rep2	0	NA	GTGCCAGCMGCCGCGGTAA	GGACTACHVGGGTWTCTAAT	lab.colony	Burkina	An. coluzzii	lab.colony	lab.colony	NA	NA	NA	D_0__Eukaryota	D_1__Archaeplastida	D_2__Chloroplastida	D_3__Chlorophyta	NA	NA	NA
AB727552.1.1775	Fd3Rep1	0	NA	GTGCCAGCMGCCGCGGTAA	GGACTACHVGGGTWTCTAAT	lab.colony	Mali	An. coluzzii	lab.colony	lab.colony	NA	NA	NA	D_0__Eukaryota	D_1__Archaeplastida	D_2__Chloroplastida	D_3__Chlorophyta	NA	NA	NA
AB727552.1.1775	IML30VRep2	0	NA	GTGCCAGCMGCCGCGGTAA	GGACTACHVGGGTWTCTAAT	lab.colony	IML.IML30	An. coluzzii	lab.colony	lab.colony	NA	NA	NA	D_0__Eukaryota	D_1__Archaeplastida	D_2__Chloroplastida	D_3__Chlorophyta	NA	NA	NA
AB727552.1.1775	NguossoRep2	0	NA	GTGCCAGCMGCCGCGGTAA	GGACTACHVGGGTWTCTAAT	lab.colony	Paris	An. coluzzii	lab.colony	lab.colony	NA	NA	NA	D_0__Eukaryota	D_1__Archaeplastida	D_2__Chloroplastida	D_3__Chlorophyta	NA	NA	NA
AB749076.1.1661	Fd9Rep2	0	NA	GTGCCAGCMGCCGCGGTAA	GGACTACHVGGGTWTCTAAT	lab.colony	Burkina	An. coluzzii	lab.colony	lab.colony	NA	NA	NA	D_0__Eukaryota	D_1__SAR	D_2__Stramenopiles	D_3__Ochrophyta	D_4__Chrysophyceae	D_5__TKR07M.92	NA
AB749076.1.1661	IML30VRep1	0	NA	GTGCCAGCMGCCGCGGTAA	GGACTACHVGGGTWTCTAAT	lab.colony	IML.IML30	An. coluzzii	lab.colony	lab.colony	NA	NA	NA	D_0__Eukaryota	D_1__SAR	D_2__Stramenopiles	D_3__Ochrophyta	D_4__Chrysophyceae	D_5__TKR07M.92	NA
AB749076.1.1661	Fd3Rep2	0	NA	GTGCCAGCMGCCGCGGTAA	GGACTACHVGGGTWTCTAAT	lab.colony	Mali	An. coluzzii	lab.colony	lab.colony	NA	NA	NA	D_0__Eukaryota	D_1__SAR	D_2__Stramenopiles	D_3__Ochrophyta	D_4__Chrysophyceae	D_5__TKR07M.92	NA
AB749076.1.1661	Fd5Rep2	0	NA	GTGCCAGCMGCCGCGGTAA	GGACTACHVGGGTWTCTAAT	lab.colony	Mali	An. coluzzii	lab.colony	lab.colony	NA	NA	NA	D_0__Eukaryota	D_1__SAR	D_2__Stramenopiles	D_3__Ochrophyta	D_4__Chrysophyceae	D_5__TKR07M.92	NA
AB749076.1.1661	NguossoRep2	0	NA	GTGCCAGCMGCCGCGGTAA	GGACTACHVGGGTWTCTAAT	lab.colony	Paris	An. coluzzii	lab.colony	lab.colony	NA	NA	NA	D_0__Eukaryota	D_1__SAR	D_2__Stramenopiles	D_3__Ochrophyta	D_4__Chrysophyceae	D_5__TKR07M.92	NA
AB749076.1.1661	Fd3Rep1	0	NA	GTGCCAGCMGCCGCGGTAA	GGACTACHVGGGTWTCTAAT	lab.colony	Mali	An. coluzzii	lab.colony	lab.colony	NA	NA	NA	D_0__Eukaryota	D_1__SAR	D_2__Stramenopiles	D_3__Ochrophyta	D_4__Chrysophyceae	D_5__TKR07M.92	NA
AB749076.1.1661	IML30VRep2	0	NA	GTGCCAGCMGCCGCGGTAA	GGACTACHVGGGTWTCTAAT	lab.colony	IML.IML30	An. coluzzii	lab.colony	lab.colony	NA	NA	NA	D_0__Eukaryota	D_1__SAR	D_2__Stramenopiles	D_3__Ochrophyta	D_4__Chrysophyceae	D_5__TKR07M.92	NA
AB749085.1.1671	IML30VRep2	0	NA	GTGCCAGCMGCCGCGGTAA	GGACTACHVGGGTWTCTAAT	lab.colony	IML.IML30	An. coluzzii	lab.colony	lab.colony	NA	NA	NA	D_0__Eukaryota	D_1__SAR	D_2__Stramenopiles	D_3__Ochrophyta	D_4__Chrysophyceae	D_5__LG07-07	D_6__uncultured chrysophyte
AB749085.1.1671	Fd9Rep2	0	NA	GTGCCAGCMGCCGCGGTAA	GGACTACHVGGGTWTCTAAT	lab.colony	Burkina	An. coluzzii	lab.colony	lab.colony	NA	NA	NA	D_0__Eukaryota	D_1__SAR	D_2__Stramenopiles	D_3__Ochrophyta	D_4__Chrysophyceae	D_5__LG07-07	D_6__uncultured chrysophyte
AB749085.1.1671	Fd5Rep2	0	NA	GTGCCAGCMGCCGCGGTAA	GGACTACHVGGGTWTCTAAT	lab.colony	Mali	An. coluzzii	lab.colony	lab.colony	NA	NA	NA	D_0__Eukaryota	D_1__SAR	D_2__Stramenopiles	D_3__Ochrophyta	D_4__Chrysophyceae	D_5__LG07-07	D_6__uncultured chrysophyte
AB749085.1.1671	Fd3Rep2	0	NA	GTGCCAGCMGCCGCGGTAA	GGACTACHVGGGTWTCTAAT	lab.colony	Mali	An. coluzzii	lab.colony	lab.colony	NA	NA	NA	D_0__Eukaryota	D_1__SAR	D_2__Stramenopiles	D_3__Ochrophyta	D_4__Chrysophyceae	D_5__LG07-07	D_6__uncultured chrysophyte
AB749085.1.1671	IML30VRep1	0	NA	GTGCCAGCMGCCGCGGTAA	GGACTACHVGGGTWTCTAAT	lab.colony	IML.IML30	An. coluzzii	lab.colony	lab.colony	NA	NA	NA	D_0__Eukaryota	D_1__SAR	D_2__Stramenopiles	D_3__Ochrophyta	D_4__Chrysophyceae	D_5__LG07-07	D_6__uncultured chrysophyte
AB749085.1.1671	Fd3Rep1	0	NA	GTGCCAGCMGCCGCGGTAA	GGACTACHVGGGTWTCTAAT	lab.colony	Mali	An. coluzzii	lab.colony	lab.colony	NA	NA	NA	D_0__Eukaryota	D_1__SAR	D_2__Stramenopiles	D_3__Ochrophyta	D_4__Chrysophyceae	D_5__LG07-07	D_6__uncultured chrysophyte
AB749085.1.1671	NguossoRep2	0	NA	GTGCCAGCMGCCGCGGTAA	GGACTACHVGGGTWTCTAAT	lab.colony	Paris	An. coluzzii	lab.colony	lab.colony	NA	NA	NA	D_0__Eukaryota	D_1__SAR	D_2__Stramenopiles	D_3__Ochrophyta	D_4__Chrysophyceae	D_5__LG07-07	D_6__uncultured chrysophyte
AC216185.114746.116545	Fd3Rep1	0	NA	GTGCCAGCMGCCGCGGTAA	GGACTACHVGGGTWTCTAAT	lab.colony	Mali	An. coluzzii	lab.colony	lab.colony	NA	NA	NA	D_0__Eukaryota	D_1__Archaeplastida	D_2__Chloroplastida	D_3__Charophyta	D_9__Magnoliophyta	D_10__Liliopsida	D_11__Zea mays
AC216185.114746.116545	IML30VRep1	0	NA	GTGCCAGCMGCCGCGGTAA	GGACTACHVGGGTWTCTAAT	lab.colony	IML.IML30	An. coluzzii	lab.colony	lab.colony	NA	NA	NA	D_0__Eukaryota	D_1__Archaeplastida	D_2__Chloroplastida	D_3__Charophyta	D_9__Magnoliophyta	D_10__Liliopsida	D_11__Zea mays
AC216185.114746.116545	Fd3Rep2	0	NA	GTGCCAGCMGCCGCGGTAA	GGACTACHVGGGTWTCTAAT	lab.colony	Mali	An. coluzzii	lab.colony	lab.colony	NA	NA	NA	D_0__Eukaryota	D_1__Archaeplastida	D_2__Chloroplastida	D_3__Charophyta	D_9__Magnoliophyta	D_10__Liliopsida	D_11__Zea mays
AC216185.114746.116545	Fd9Rep2	0	NA	GTGCCAGCMGCCGCGGTAA	GGACTACHVGGGTWTCTAAT	lab.colony	Burkina	An. coluzzii	lab.colony	lab.colony	NA	NA	NA	D_0__Eukaryota	D_1__Archaeplastida	D_2__Chloroplastida	D_3__Charophyta	D_9__Magnoliophyta	D_10__Liliopsida	D_11__Zea mays
AC216185.114746.116545	NguossoRep2	0	NA	GTGCCAGCMGCCGCGGTAA	GGACTACHVGGGTWTCTAAT	lab.colony	Paris	An. coluzzii	lab.colony	lab.colony	NA	NA	NA	D_0__Eukaryota	D_1__Archaeplastida	D_2__Chloroplastida	D_3__Charophyta	D_9__Magnoliophyta	D_10__Liliopsida	D_11__Zea mays
AC216185.114746.116545	IML30VRep2	0	NA	GTGCCAGCMGCCGCGGTAA	GGACTACHVGGGTWTCTAAT	lab.colony	IML.IML30	An. coluzzii	lab.colony	lab.colony	NA	NA	NA	D_0__Eukaryota	D_1__Archaeplastida	D_2__Chloroplastida	D_3__Charophyta	D_9__Magnoliophyta	D_10__Liliopsida	D_11__Zea mays
AC241294.94048.95850	Fd3Rep2	0	NA	GTGCCAGCMGCCGCGGTAA	GGACTACHVGGGTWTCTAAT	lab.colony	Mali	An. coluzzii	lab.colony	lab.colony	NA	NA	NA	D_0__Eukaryota	D_1__Archaeplastida	D_2__Chloroplastida	D_3__Charophyta	D_9__Coniferophyta	D_10__Coniferales	D_11__Pinus taeda (loblolly pine)
AC241294.94048.95850	IML30VRep1	0	NA	GTGCCAGCMGCCGCGGTAA	GGACTACHVGGGTWTCTAAT	lab.colony	IML.IML30	An. coluzzii	lab.colony	lab.colony	NA	NA	NA	D_0__Eukaryota	D_1__Archaeplastida	D_2__Chloroplastida	D_3__Charophyta	D_9__Coniferophyta	D_10__Coniferales	D_11__Pinus taeda (loblolly pine)
AC241294.94048.95850	IML30VRep2	0	NA	GTGCCAGCMGCCGCGGTAA	GGACTACHVGGGTWTCTAAT	lab.colony	IML.IML30	An. coluzzii	lab.colony	lab.colony	NA	NA	NA	D_0__Eukaryota	D_1__Archaeplastida	D_2__Chloroplastida	D_3__Charophyta	D_9__Coniferophyta	D_10__Coniferales	D_11__Pinus taeda (loblolly pine)
AC241294.94048.95850	Fd5Rep2	0	NA	GTGCCAGCMGCCGCGGTAA	GGACTACHVGGGTWTCTAAT	lab.colony	Mali	An. coluzzii	lab.colony	lab.colony	NA	NA	NA	D_0__Eukaryota	D_1__Archaeplastida	D_2__Chloroplastida	D_3__Charophyta	D_9__Coniferophyta	D_10__Coniferales	D_11__Pinus taeda (loblolly pine)
AC241294.94048.95850	Fd3Rep1	0	NA	GTGCCAGCMGCCGCGGTAA	GGACTACHVGGGTWTCTAAT	lab.colony	Mali	An. coluzzii	lab.colony	lab.colony	NA	NA	NA	D_0__Eukaryota	D_1__Archaeplastida	D_2__Chloroplastida	D_3__Charophyta	D_9__Coniferophyta	D_10__Coniferales	D_11__Pinus taeda (loblolly pine)
AC241294.94048.95850	Fd9Rep2	0	NA	GTGCCAGCMGCCGCGGTAA	GGACTACHVGGGTWTCTAAT	lab.colony	Burkina	An. coluzzii	lab.colony	lab.colony	NA	NA	NA	D_0__Eukaryota	D_1__Archaeplastida	D_2__Chloroplastida	D_3__Charophyta	D_9__Coniferophyta	D_10__Coniferales	D_11__Pinus taeda (loblolly pine)
ACDU01008455.29430.31173	Fd5Rep2	0	NA	GTGCCAGCMGCCGCGGTAA	GGACTACHVGGGTWTCTAAT	lab.colony	Mali	An. coluzzii	lab.colony	lab.colony	NA	NA	NA	D_0__Eukaryota	D_1__Opisthokonta	D_2__Nucletmycea	D_3__Fungi	D_8__Blastocladiaceae	NA	NA
ACDU01008455.29430.31173	Fd3Rep1	0	NA	GTGCCAGCMGCCGCGGTAA	GGACTACHVGGGTWTCTAAT	lab.colony	Mali	An. coluzzii	lab.colony	lab.colony	NA	NA	NA	D_0__Eukaryota	D_1__Opisthokonta	D_2__Nucletmycea	D_3__Fungi	D_8__Blastocladiaceae	NA	NA
ACDU01008455.29430.31173	Fd3Rep2	0	NA	GTGCCAGCMGCCGCGGTAA	GGACTACHVGGGTWTCTAAT	lab.colony	Mali	An. coluzzii	lab.colony	lab.colony	NA	NA	NA	D_0__Eukaryota	D_1__Opisthokonta	D_2__Nucletmycea	D_3__Fungi	D_8__Blastocladiaceae	NA	NA
ACDU01008455.29430.31173	NguossoRep2	0	NA	GTGCCAGCMGCCGCGGTAA	GGACTACHVGGGTWTCTAAT	lab.colony	Paris	An. coluzzii	lab.colony	lab.colony	NA	NA	NA	D_0__Eukaryota	D_1__Opisthokonta	D_2__Nucletmycea	D_3__Fungi	D_8__Blastocladiaceae	NA	NA
ACDU01008455.29430.31173	IML30VRep1	0	NA	GTGCCAGCMGCCGCGGTAA	GGACTACHVGGGTWTCTAAT	lab.colony	IML.IML30	An. coluzzii	lab.colony	lab.colony	NA	NA	NA	D_0__Eukaryota	D_1__Opisthokonta	D_2__Nucletmycea	D_3__Fungi	D_8__Blastocladiaceae	NA	NA
ACDU01008455.29430.31173	Fd9Rep2	0	NA	GTGCCAGCMGCCGCGGTAA	GGACTACHVGGGTWTCTAAT	lab.colony	Burkina	An. coluzzii	lab.colony	lab.colony	NA	NA	NA	D_0__Eukaryota	D_1__Opisthokonta	D_2__Nucletmycea	D_3__Fungi	D_8__Blastocladiaceae	NA	NA
ACDU01008455.29430.31173	IML30VRep2	0	NA	GTGCCAGCMGCCGCGGTAA	GGACTACHVGGGTWTCTAAT	lab.colony	IML.IML30	An. coluzzii	lab.colony	lab.colony	NA	NA	NA	D_0__Eukaryota	D_1__Opisthokonta	D_2__Nucletmycea	D_3__Fungi	D_8__Blastocladiaceae	NA	NA
ACFW01000043.1900610.1902399	Fd3Rep1	0	NA	GTGCCAGCMGCCGCGGTAA	GGACTACHVGGGTWTCTAAT	lab.colony	Mali	An. coluzzii	lab.colony	lab.colony	NA	NA	NA	D_0__Eukaryota	D_1__Opisthokonta	D_2__Nucletmycea	D_3__Fungi	D_7__Eurotiomycetes	NA	NA
ACFW01000043.1900610.1902399	Fd5Rep2	0	NA	GTGCCAGCMGCCGCGGTAA	GGACTACHVGGGTWTCTAAT	lab.colony	Mali	An. coluzzii	lab.colony	lab.colony	NA	NA	NA	D_0__Eukaryota	D_1__Opisthokonta	D_2__Nucletmycea	D_3__Fungi	D_7__Eurotiomycetes	NA	NA
ACFW01000043.1900610.1902399	Fd3Rep2	0	NA	GTGCCAGCMGCCGCGGTAA	GGACTACHVGGGTWTCTAAT	lab.colony	Mali	An. coluzzii	lab.colony	lab.colony	NA	NA	NA	D_0__Eukaryota	D_1__Opisthokonta	D_2__Nucletmycea	D_3__Fungi	D_7__Eurotiomycetes	NA	NA
ACFW01000043.1900610.1902399	IML30VRep2	0	NA	GTGCCAGCMGCCGCGGTAA	GGACTACHVGGGTWTCTAAT	lab.colony	IML.IML30	An. coluzzii	lab.colony	lab.colony	NA	NA	NA	D_0__Eukaryota	D_1__Opisthokonta	D_2__Nucletmycea	D_3__Fungi	D_7__Eurotiomycetes	NA	NA
ACFW01000043.1900610.1902399	Fd9Rep2	0	NA	GTGCCAGCMGCCGCGGTAA	GGACTACHVGGGTWTCTAAT	lab.colony	Burkina	An. coluzzii	lab.colony	lab.colony	NA	NA	NA	D_0__Eukaryota	D_1__Opisthokonta	D_2__Nucletmycea	D_3__Fungi	D_7__Eurotiomycetes	NA	NA
ACFW01000043.1900610.1902399	IML30VRep1	0	NA	GTGCCAGCMGCCGCGGTAA	GGACTACHVGGGTWTCTAAT	lab.colony	IML.IML30	An. coluzzii	lab.colony	lab.colony	NA	NA	NA	D_0__Eukaryota	D_1__Opisthokonta	D_2__Nucletmycea	D_3__Fungi	D_7__Eurotiomycetes	NA	NA
ACFW01000043.1900610.1902399	NguossoRep2	0	NA	GTGCCAGCMGCCGCGGTAA	GGACTACHVGGGTWTCTAAT	lab.colony	Paris	An. coluzzii	lab.colony	lab.colony	NA	NA	NA	D_0__Eukaryota	D_1__Opisthokonta	D_2__Nucletmycea	D_3__Fungi	D_7__Eurotiomycetes	NA	NA
ACJE01000015.676059.677275	IML30VRep1	0	NA	GTGCCAGCMGCCGCGGTAA	GGACTACHVGGGTWTCTAAT	lab.colony	IML.IML30	An. coluzzii	lab.colony	lab.colony	NA	NA	NA	D_0__Eukaryota	D_1__Opisthokonta	D_2__Nucletmycea	D_3__Fungi	D_9__Trichocomaceae	D_10__Aspergillus	NA
ACJE01000015.676059.677275	Fd9Rep2	0	NA	GTGCCAGCMGCCGCGGTAA	GGACTACHVGGGTWTCTAAT	lab.colony	Burkina	An. coluzzii	lab.colony	lab.colony	NA	NA	NA	D_0__Eukaryota	D_1__Opisthokonta	D_2__Nucletmycea	D_3__Fungi	D_9__Trichocomaceae	D_10__Aspergillus	NA
ACJE01000015.676059.677275	NguossoRep2	0	NA	GTGCCAGCMGCCGCGGTAA	GGACTACHVGGGTWTCTAAT	lab.colony	Paris	An. coluzzii	lab.colony	lab.colony	NA	NA	NA	D_0__Eukaryota	D_1__Opisthokonta	D_2__Nucletmycea	D_3__Fungi	D_9__Trichocomaceae	D_10__Aspergillus	NA
ACJE01000015.676059.677275	IML30VRep2	0	NA	GTGCCAGCMGCCGCGGTAA	GGACTACHVGGGTWTCTAAT	lab.colony	IML.IML30	An. coluzzii	lab.colony	lab.colony	NA	NA	NA	D_0__Eukaryota	D_1__Opisthokonta	D_2__Nucletmycea	D_3__Fungi	D_9__Trichocomaceae	D_10__Aspergillus	NA
ACJE01000015.676059.677275	Fd3Rep2	0	NA	GTGCCAGCMGCCGCGGTAA	GGACTACHVGGGTWTCTAAT	lab.colony	Mali	An. coluzzii	lab.colony	lab.colony	NA	NA	NA	D_0__Eukaryota	D_1__Opisthokonta	D_2__Nucletmycea	D_3__Fungi	D_9__Trichocomaceae	D_10__Aspergillus	NA
ACJE01000015.676059.677275	Fd3Rep1	0	NA	GTGCCAGCMGCCGCGGTAA	GGACTACHVGGGTWTCTAAT	lab.colony	Mali	An. coluzzii	lab.colony	lab.colony	NA	NA	NA	D_0__Eukaryota	D_1__Opisthokonta	D_2__Nucletmycea	D_3__Fungi	D_9__Trichocomaceae	D_10__Aspergillus	NA
ACUP01007498.9215.11012	Fd3Rep2	0	NA	GTGCCAGCMGCCGCGGTAA	GGACTACHVGGGTWTCTAAT	lab.colony	Mali	An. coluzzii	lab.colony	lab.colony	NA	NA	NA	D_0__Eukaryota	D_1__Archaeplastida	D_2__Chloroplastida	D_3__Charophyta	NA	NA	NA
ACUP01007498.9215.11012	Fd3Rep1	0	NA	GTGCCAGCMGCCGCGGTAA	GGACTACHVGGGTWTCTAAT	lab.colony	Mali	An. coluzzii	lab.colony	lab.colony	NA	NA	NA	D_0__Eukaryota	D_1__Archaeplastida	D_2__Chloroplastida	D_3__Charophyta	NA	NA	NA
ACUP01007498.9215.11012	Fd9Rep2	0	NA	GTGCCAGCMGCCGCGGTAA	GGACTACHVGGGTWTCTAAT	lab.colony	Burkina	An. coluzzii	lab.colony	lab.colony	NA	NA	NA	D_0__Eukaryota	D_1__Archaeplastida	D_2__Chloroplastida	D_3__Charophyta	NA	NA	NA
ACUP01007498.9215.11012	IML30VRep1	0	NA	GTGCCAGCMGCCGCGGTAA	GGACTACHVGGGTWTCTAAT	lab.colony	IML.IML30	An. coluzzii	lab.colony	lab.colony	NA	NA	NA	D_0__Eukaryota	D_1__Archaeplastida	D_2__Chloroplastida	D_3__Charophyta	NA	NA	NA
ACUP01007498.9215.11012	IML30VRep2	0	NA	GTGCCAGCMGCCGCGGTAA	GGACTACHVGGGTWTCTAAT	lab.colony	IML.IML30	An. coluzzii	lab.colony	lab.colony	NA	NA	NA	D_0__Eukaryota	D_1__Archaeplastida	D_2__Chloroplastida	D_3__Charophyta	NA	NA	NA
ACUP01007498.9215.11012	NguossoRep2	0	NA	GTGCCAGCMGCCGCGGTAA	GGACTACHVGGGTWTCTAAT	lab.colony	Paris	An. coluzzii	lab.colony	lab.colony	NA	NA	NA	D_0__Eukaryota	D_1__Archaeplastida	D_2__Chloroplastida	D_3__Charophyta	NA	NA	NA
AENI01006935.12673.13937	Fd5Rep2	0	NA	GTGCCAGCMGCCGCGGTAA	GGACTACHVGGGTWTCTAAT	lab.colony	Mali	An. coluzzii	lab.colony	lab.colony	NA	NA	NA	D_0__Eukaryota	D_1__Archaeplastida	D_2__Chloroplastida	D_3__Charophyta	D_9__Magnoliophyta	D_10__Brassicales	NA
AENI01006935.12673.13937	Fd3Rep2	0	NA	GTGCCAGCMGCCGCGGTAA	GGACTACHVGGGTWTCTAAT	lab.colony	Mali	An. coluzzii	lab.colony	lab.colony	NA	NA	NA	D_0__Eukaryota	D_1__Archaeplastida	D_2__Chloroplastida	D_3__Charophyta	D_9__Magnoliophyta	D_10__Brassicales	NA
AENI01006935.12673.13937	IML30VRep1	0	NA	GTGCCAGCMGCCGCGGTAA	GGACTACHVGGGTWTCTAAT	lab.colony	IML.IML30	An. coluzzii	lab.colony	lab.colony	NA	NA	NA	D_0__Eukaryota	D_1__Archaeplastida	D_2__Chloroplastida	D_3__Charophyta	D_9__Magnoliophyta	D_10__Brassicales	NA
AENI01006935.12673.13937	Fd3Rep1	0	NA	GTGCCAGCMGCCGCGGTAA	GGACTACHVGGGTWTCTAAT	lab.colony	Mali	An. coluzzii	lab.colony	lab.colony	NA	NA	NA	D_0__Eukaryota	D_1__Archaeplastida	D_2__Chloroplastida	D_3__Charophyta	D_9__Magnoliophyta	D_10__Brassicales	NA
AENI01006935.12673.13937	NguossoRep2	0	NA	GTGCCAGCMGCCGCGGTAA	GGACTACHVGGGTWTCTAAT	lab.colony	Paris	An. coluzzii	lab.colony	lab.colony	NA	NA	NA	D_0__Eukaryota	D_1__Archaeplastida	D_2__Chloroplastida	D_3__Charophyta	D_9__Magnoliophyta	D_10__Brassicales	NA
AENI01006935.12673.13937	IML30VRep2	0	NA	GTGCCAGCMGCCGCGGTAA	GGACTACHVGGGTWTCTAAT	lab.colony	IML.IML30	An. coluzzii	lab.colony	lab.colony	NA	NA	NA	D_0__Eukaryota	D_1__Archaeplastida	D_2__Chloroplastida	D_3__Charophyta	D_9__Magnoliophyta	D_10__Brassicales	NA
AENI01006935.12673.13937	Fd9Rep2	0	NA	GTGCCAGCMGCCGCGGTAA	GGACTACHVGGGTWTCTAAT	lab.colony	Burkina	An. coluzzii	lab.colony	lab.colony	NA	NA	NA	D_0__Eukaryota	D_1__Archaeplastida	D_2__Chloroplastida	D_3__Charophyta	D_9__Magnoliophyta	D_10__Brassicales	NA
AF023707.1.1812	Fd9Rep2	0	NA	GTGCCAGCMGCCGCGGTAA	GGACTACHVGGGTWTCTAAT	lab.colony	Burkina	An. coluzzii	lab.colony	lab.colony	NA	NA	NA	D_0__Eukaryota	D_1__Archaeplastida	D_2__Chloroplastida	NA	NA	NA	NA
AF023707.1.1812	Fd3Rep2	0	NA	GTGCCAGCMGCCGCGGTAA	GGACTACHVGGGTWTCTAAT	lab.colony	Mali	An. coluzzii	lab.colony	lab.colony	NA	NA	NA	D_0__Eukaryota	D_1__Archaeplastida	D_2__Chloroplastida	NA	NA	NA	NA
AF023707.1.1812	Fd5Rep2	0	NA	GTGCCAGCMGCCGCGGTAA	GGACTACHVGGGTWTCTAAT	lab.colony	Mali	An. coluzzii	lab.colony	lab.colony	NA	NA	NA	D_0__Eukaryota	D_1__Archaeplastida	D_2__Chloroplastida	NA	NA	NA	NA
AF023707.1.1812	IML30VRep2	0	NA	GTGCCAGCMGCCGCGGTAA	GGACTACHVGGGTWTCTAAT	lab.colony	IML.IML30	An. coluzzii	lab.colony	lab.colony	NA	NA	NA	D_0__Eukaryota	D_1__Archaeplastida	D_2__Chloroplastida	NA	NA	NA	NA
AF023707.1.1812	NguossoRep2	0	NA	GTGCCAGCMGCCGCGGTAA	GGACTACHVGGGTWTCTAAT	lab.colony	Paris	An. coluzzii	lab.colony	lab.colony	NA	NA	NA	D_0__Eukaryota	D_1__Archaeplastida	D_2__Chloroplastida	NA	NA	NA	NA
AF023707.1.1812	Fd3Rep1	0	NA	GTGCCAGCMGCCGCGGTAA	GGACTACHVGGGTWTCTAAT	lab.colony	Mali	An. coluzzii	lab.colony	lab.colony	NA	NA	NA	D_0__Eukaryota	D_1__Archaeplastida	D_2__Chloroplastida	NA	NA	NA	NA
AF023707.1.1812	IML30VRep1	0	NA	GTGCCAGCMGCCGCGGTAA	GGACTACHVGGGTWTCTAAT	lab.colony	IML.IML30	An. coluzzii	lab.colony	lab.colony	NA	NA	NA	D_0__Eukaryota	D_1__Archaeplastida	D_2__Chloroplastida	NA	NA	NA	NA
AF245253.1.1768	Fd5Rep2	0	NA	GTGCCAGCMGCCGCGGTAA	GGACTACHVGGGTWTCTAAT	lab.colony	Mali	An. coluzzii	lab.colony	lab.colony	NA	NA	NA	D_0__Eukaryota	D_1__Opisthokonta	D_2__Nucletmycea	D_3__Fungi	NA	NA	NA
AF245253.1.1768	IML30VRep2	0	NA	GTGCCAGCMGCCGCGGTAA	GGACTACHVGGGTWTCTAAT	lab.colony	IML.IML30	An. coluzzii	lab.colony	lab.colony	NA	NA	NA	D_0__Eukaryota	D_1__Opisthokonta	D_2__Nucletmycea	D_3__Fungi	NA	NA	NA
AF245253.1.1768	Fd9Rep2	0	NA	GTGCCAGCMGCCGCGGTAA	GGACTACHVGGGTWTCTAAT	lab.colony	Burkina	An. coluzzii	lab.colony	lab.colony	NA	NA	NA	D_0__Eukaryota	D_1__Opisthokonta	D_2__Nucletmycea	D_3__Fungi	NA	NA	NA
AF245253.1.1768	IML30VRep1	0	NA	GTGCCAGCMGCCGCGGTAA	GGACTACHVGGGTWTCTAAT	lab.colony	IML.IML30	An. coluzzii	lab.colony	lab.colony	NA	NA	NA	D_0__Eukaryota	D_1__Opisthokonta	D_2__Nucletmycea	D_3__Fungi	NA	NA	NA
AF245253.1.1768	NguossoRep2	0	NA	GTGCCAGCMGCCGCGGTAA	GGACTACHVGGGTWTCTAAT	lab.colony	Paris	An. coluzzii	lab.colony	lab.colony	NA	NA	NA	D_0__Eukaryota	D_1__Opisthokonta	D_2__Nucletmycea	D_3__Fungi	NA	NA	NA
AF245253.1.1768	Fd3Rep1	0	NA	GTGCCAGCMGCCGCGGTAA	GGACTACHVGGGTWTCTAAT	lab.colony	Mali	An. coluzzii	lab.colony	lab.colony	NA	NA	NA	D_0__Eukaryota	D_1__Opisthokonta	D_2__Nucletmycea	D_3__Fungi	NA	NA	NA
AF274280.1.1755	Fd3Rep2	0	NA	GTGCCAGCMGCCGCGGTAA	GGACTACHVGGGTWTCTAAT	lab.colony	Mali	An. coluzzii	lab.colony	lab.colony	NA	NA	NA	D_0__Eukaryota	D_1__SAR	D_2__Alveolata	D_3__Dinoflagellata	D_6__Peridiniales	D_7__Peridinium	NA
AF274280.1.1755	Fd3Rep1	0	NA	GTGCCAGCMGCCGCGGTAA	GGACTACHVGGGTWTCTAAT	lab.colony	Mali	An. coluzzii	lab.colony	lab.colony	NA	NA	NA	D_0__Eukaryota	D_1__SAR	D_2__Alveolata	D_3__Dinoflagellata	D_6__Peridiniales	D_7__Peridinium	NA
AF274280.1.1755	IML30VRep2	0	NA	GTGCCAGCMGCCGCGGTAA	GGACTACHVGGGTWTCTAAT	lab.colony	IML.IML30	An. coluzzii	lab.colony	lab.colony	NA	NA	NA	D_0__Eukaryota	D_1__SAR	D_2__Alveolata	D_3__Dinoflagellata	D_6__Peridiniales	D_7__Peridinium	NA
AF274280.1.1755	NguossoRep2	0	NA	GTGCCAGCMGCCGCGGTAA	GGACTACHVGGGTWTCTAAT	lab.colony	Paris	An. coluzzii	lab.colony	lab.colony	NA	NA	NA	D_0__Eukaryota	D_1__SAR	D_2__Alveolata	D_3__Dinoflagellata	D_6__Peridiniales	D_7__Peridinium	NA
AF274280.1.1755	Fd5Rep2	0	NA	GTGCCAGCMGCCGCGGTAA	GGACTACHVGGGTWTCTAAT	lab.colony	Mali	An. coluzzii	lab.colony	lab.colony	NA	NA	NA	D_0__Eukaryota	D_1__SAR	D_2__Alveolata	D_3__Dinoflagellata	D_6__Peridiniales	D_7__Peridinium	NA
AF274280.1.1755	IML30VRep1	0	NA	GTGCCAGCMGCCGCGGTAA	GGACTACHVGGGTWTCTAAT	lab.colony	IML.IML30	An. coluzzii	lab.colony	lab.colony	NA	NA	NA	D_0__Eukaryota	D_1__SAR	D_2__Alveolata	D_3__Dinoflagellata	D_6__Peridiniales	D_7__Peridinium	NA
AF274280.1.1755	Fd9Rep2	0	NA	GTGCCAGCMGCCGCGGTAA	GGACTACHVGGGTWTCTAAT	lab.colony	Burkina	An. coluzzii	lab.colony	lab.colony	NA	NA	NA	D_0__Eukaryota	D_1__SAR	D_2__Alveolata	D_3__Dinoflagellata	D_6__Peridiniales	D_7__Peridinium	NA
AF292092.1.1608	IML30VRep2	0	NA	GTGCCAGCMGCCGCGGTAA	GGACTACHVGGGTWTCTAAT	lab.colony	IML.IML30	An. coluzzii	lab.colony	lab.colony	NA	NA	NA	D_0__Eukaryota	D_1__Opisthokonta	D_2__Nucletmycea	D_3__Fungi	D_7__Dothideomycetes	D_8__Pleosporales	NA
AF292092.1.1608	Fd3Rep1	0	NA	GTGCCAGCMGCCGCGGTAA	GGACTACHVGGGTWTCTAAT	lab.colony	Mali	An. coluzzii	lab.colony	lab.colony	NA	NA	NA	D_0__Eukaryota	D_1__Opisthokonta	D_2__Nucletmycea	D_3__Fungi	D_7__Dothideomycetes	D_8__Pleosporales	NA
AF292092.1.1608	NguossoRep2	0	NA	GTGCCAGCMGCCGCGGTAA	GGACTACHVGGGTWTCTAAT	lab.colony	Paris	An. coluzzii	lab.colony	lab.colony	NA	NA	NA	D_0__Eukaryota	D_1__Opisthokonta	D_2__Nucletmycea	D_3__Fungi	D_7__Dothideomycetes	D_8__Pleosporales	NA
AF292092.1.1608	Fd3Rep2	0	NA	GTGCCAGCMGCCGCGGTAA	GGACTACHVGGGTWTCTAAT	lab.colony	Mali	An. coluzzii	lab.colony	lab.colony	NA	NA	NA	D_0__Eukaryota	D_1__Opisthokonta	D_2__Nucletmycea	D_3__Fungi	D_7__Dothideomycetes	D_8__Pleosporales	NA
AF292092.1.1608	Fd9Rep2	0	NA	GTGCCAGCMGCCGCGGTAA	GGACTACHVGGGTWTCTAAT	lab.colony	Burkina	An. coluzzii	lab.colony	lab.colony	NA	NA	NA	D_0__Eukaryota	D_1__Opisthokonta	D_2__Nucletmycea	D_3__Fungi	D_7__Dothideomycetes	D_8__Pleosporales	NA
AF292092.1.1608	Fd5Rep2	0	NA	GTGCCAGCMGCCGCGGTAA	GGACTACHVGGGTWTCTAAT	lab.colony	Mali	An. coluzzii	lab.colony	lab.colony	NA	NA	NA	D_0__Eukaryota	D_1__Opisthokonta	D_2__Nucletmycea	D_3__Fungi	D_7__Dothideomycetes	D_8__Pleosporales	NA
AF304465.1.2101	Fd9Rep2	0	NA	GTGCCAGCMGCCGCGGTAA	GGACTACHVGGGTWTCTAAT	lab.colony	Burkina	An. coluzzii	lab.colony	lab.colony	NA	NA	NA	D_0__Eukaryota	D_1__SAR	D_2__Stramenopiles	D_3__Labyrinthulomycetes	D_4__Incertae Sedis	D_5__Diplophrys sp. ATCC_50360	D_6__Diplophrys sp. ATCC_50360
AF368516.1.1858	IML30VRep2	0	NA	GTGCCAGCMGCCGCGGTAA	GGACTACHVGGGTWTCTAAT	lab.colony	IML.IML30	An. coluzzii	lab.colony	lab.colony	NA	NA	NA	D_0__Eukaryota	D_1__Opisthokonta	D_2__Nucletmycea	D_3__Fungi	D_7__Dothideomycetes	D_8__Capnodiales	NA
AF368516.1.1858	Fd9Rep2	0	NA	GTGCCAGCMGCCGCGGTAA	GGACTACHVGGGTWTCTAAT	lab.colony	Burkina	An. coluzzii	lab.colony	lab.colony	NA	NA	NA	D_0__Eukaryota	D_1__Opisthokonta	D_2__Nucletmycea	D_3__Fungi	D_7__Dothideomycetes	D_8__Capnodiales	NA
AF368516.1.1858	Fd3Rep1	0	NA	GTGCCAGCMGCCGCGGTAA	GGACTACHVGGGTWTCTAAT	lab.colony	Mali	An. coluzzii	lab.colony	lab.colony	NA	NA	NA	D_0__Eukaryota	D_1__Opisthokonta	D_2__Nucletmycea	D_3__Fungi	D_7__Dothideomycetes	D_8__Capnodiales	NA
AF368516.1.1858	Fd3Rep2	0	NA	GTGCCAGCMGCCGCGGTAA	GGACTACHVGGGTWTCTAAT	lab.colony	Mali	An. coluzzii	lab.colony	lab.colony	NA	NA	NA	D_0__Eukaryota	D_1__Opisthokonta	D_2__Nucletmycea	D_3__Fungi	D_7__Dothideomycetes	D_8__Capnodiales	NA
AF368516.1.1858	Fd5Rep2	0	NA	GTGCCAGCMGCCGCGGTAA	GGACTACHVGGGTWTCTAAT	lab.colony	Mali	An. coluzzii	lab.colony	lab.colony	NA	NA	NA	D_0__Eukaryota	D_1__Opisthokonta	D_2__Nucletmycea	D_3__Fungi	D_7__Dothideomycetes	D_8__Capnodiales	NA
AF368516.1.1858	IML30VRep1	0	NA	GTGCCAGCMGCCGCGGTAA	GGACTACHVGGGTWTCTAAT	lab.colony	IML.IML30	An. coluzzii	lab.colony	lab.colony	NA	NA	NA	D_0__Eukaryota	D_1__Opisthokonta	D_2__Nucletmycea	D_3__Fungi	D_7__Dothideomycetes	D_8__Capnodiales	NA
AF396684.1.1780	Fd5Rep2	0	NA	GTGCCAGCMGCCGCGGTAA	GGACTACHVGGGTWTCTAAT	lab.colony	Mali	An. coluzzii	lab.colony	lab.colony	NA	NA	NA	D_0__Eukaryota	D_1__SAR	D_2__Stramenopiles	D_3__Peronosporomycetes	D_4__Aphanomyces	NA	NA
AF396684.1.1780	NguossoRep2	0	NA	GTGCCAGCMGCCGCGGTAA	GGACTACHVGGGTWTCTAAT	lab.colony	Paris	An. coluzzii	lab.colony	lab.colony	NA	NA	NA	D_0__Eukaryota	D_1__SAR	D_2__Stramenopiles	D_3__Peronosporomycetes	D_4__Aphanomyces	NA	NA
AF396684.1.1780	IML30VRep1	0	NA	GTGCCAGCMGCCGCGGTAA	GGACTACHVGGGTWTCTAAT	lab.colony	IML.IML30	An. coluzzii	lab.colony	lab.colony	NA	NA	NA	D_0__Eukaryota	D_1__SAR	D_2__Stramenopiles	D_3__Peronosporomycetes	D_4__Aphanomyces	NA	NA
AF396684.1.1780	Fd3Rep1	0	NA	GTGCCAGCMGCCGCGGTAA	GGACTACHVGGGTWTCTAAT	lab.colony	Mali	An. coluzzii	lab.colony	lab.colony	NA	NA	NA	D_0__Eukaryota	D_1__SAR	D_2__Stramenopiles	D_3__Peronosporomycetes	D_4__Aphanomyces	NA	NA
AF396684.1.1780	Fd3Rep2	0	NA	GTGCCAGCMGCCGCGGTAA	GGACTACHVGGGTWTCTAAT	lab.colony	Mali	An. coluzzii	lab.colony	lab.colony	NA	NA	NA	D_0__Eukaryota	D_1__SAR	D_2__Stramenopiles	D_3__Peronosporomycetes	D_4__Aphanomyces	NA	NA
AF396684.1.1780	IML30VRep2	0	NA	GTGCCAGCMGCCGCGGTAA	GGACTACHVGGGTWTCTAAT	lab.colony	IML.IML30	An. coluzzii	lab.colony	lab.colony	NA	NA	NA	D_0__Eukaryota	D_1__SAR	D_2__Stramenopiles	D_3__Peronosporomycetes	D_4__Aphanomyces	NA	NA
AF396684.1.1780	Fd9Rep2	0	NA	GTGCCAGCMGCCGCGGTAA	GGACTACHVGGGTWTCTAAT	lab.colony	Burkina	An. coluzzii	lab.colony	lab.colony	NA	NA	NA	D_0__Eukaryota	D_1__SAR	D_2__Stramenopiles	D_3__Peronosporomycetes	D_4__Aphanomyces	NA	NA
AF401527.1.1746	Fd3Rep1	0	NA	GTGCCAGCMGCCGCGGTAA	GGACTACHVGGGTWTCTAAT	lab.colony	Mali	An. coluzzii	lab.colony	lab.colony	NA	NA	NA	D_0__Eukaryota	D_1__SAR	D_2__Alveolata	D_3__Ciliophora	D_7__Peritrichia	D_8__Epistylis	NA
AF401527.1.1746	NguossoRep2	0	NA	GTGCCAGCMGCCGCGGTAA	GGACTACHVGGGTWTCTAAT	lab.colony	Paris	An. coluzzii	lab.colony	lab.colony	NA	NA	NA	D_0__Eukaryota	D_1__SAR	D_2__Alveolata	D_3__Ciliophora	D_7__Peritrichia	D_8__Epistylis	NA
AF401527.1.1746	Fd9Rep2	0	NA	GTGCCAGCMGCCGCGGTAA	GGACTACHVGGGTWTCTAAT	lab.colony	Burkina	An. coluzzii	lab.colony	lab.colony	NA	NA	NA	D_0__Eukaryota	D_1__SAR	D_2__Alveolata	D_3__Ciliophora	D_7__Peritrichia	D_8__Epistylis	NA
AF401527.1.1746	Fd3Rep2	0	NA	GTGCCAGCMGCCGCGGTAA	GGACTACHVGGGTWTCTAAT	lab.colony	Mali	An. coluzzii	lab.colony	lab.colony	NA	NA	NA	D_0__Eukaryota	D_1__SAR	D_2__Alveolata	D_3__Ciliophora	D_7__Peritrichia	D_8__Epistylis	NA
AF401527.1.1746	IML30VRep2	0	NA	GTGCCAGCMGCCGCGGTAA	GGACTACHVGGGTWTCTAAT	lab.colony	IML.IML30	An. coluzzii	lab.colony	lab.colony	NA	NA	NA	D_0__Eukaryota	D_1__SAR	D_2__Alveolata	D_3__Ciliophora	D_7__Peritrichia	D_8__Epistylis	NA
AF401527.1.1746	IML30VRep1	0	NA	GTGCCAGCMGCCGCGGTAA	GGACTACHVGGGTWTCTAAT	lab.colony	IML.IML30	An. coluzzii	lab.colony	lab.colony	NA	NA	NA	D_0__Eukaryota	D_1__SAR	D_2__Alveolata	D_3__Ciliophora	D_7__Peritrichia	D_8__Epistylis	NA
AF401527.1.1746	Fd5Rep2	0	NA	GTGCCAGCMGCCGCGGTAA	GGACTACHVGGGTWTCTAAT	lab.colony	Mali	An. coluzzii	lab.colony	lab.colony	NA	NA	NA	D_0__Eukaryota	D_1__SAR	D_2__Alveolata	D_3__Ciliophora	D_7__Peritrichia	D_8__Epistylis	NA
AF484686.1.2132	IML30VRep2	0	NA	GTGCCAGCMGCCGCGGTAA	GGACTACHVGGGTWTCTAAT	lab.colony	IML.IML30	An. coluzzii	lab.colony	lab.colony	NA	NA	NA	D_0__Eukaryota	D_1__Opisthokonta	D_2__Nucletmycea	D_3__Discicristoidea	D_5__Nucleariidae	D_6__Nuclearia	NA
AF484686.1.2132	Fd3Rep2	0	NA	GTGCCAGCMGCCGCGGTAA	GGACTACHVGGGTWTCTAAT	lab.colony	Mali	An. coluzzii	lab.colony	lab.colony	NA	NA	NA	D_0__Eukaryota	D_1__Opisthokonta	D_2__Nucletmycea	D_3__Discicristoidea	D_5__Nucleariidae	D_6__Nuclearia	NA
AF484686.1.2132	Fd9Rep2	0	NA	GTGCCAGCMGCCGCGGTAA	GGACTACHVGGGTWTCTAAT	lab.colony	Burkina	An. coluzzii	lab.colony	lab.colony	NA	NA	NA	D_0__Eukaryota	D_1__Opisthokonta	D_2__Nucletmycea	D_3__Discicristoidea	D_5__Nucleariidae	D_6__Nuclearia	NA
AF484686.1.2132	Fd3Rep1	0	NA	GTGCCAGCMGCCGCGGTAA	GGACTACHVGGGTWTCTAAT	lab.colony	Mali	An. coluzzii	lab.colony	lab.colony	NA	NA	NA	D_0__Eukaryota	D_1__Opisthokonta	D_2__Nucletmycea	D_3__Discicristoidea	D_5__Nucleariidae	D_6__Nuclearia	NA
AF484686.1.2132	Fd5Rep2	0	NA	GTGCCAGCMGCCGCGGTAA	GGACTACHVGGGTWTCTAAT	lab.colony	Mali	An. coluzzii	lab.colony	lab.colony	NA	NA	NA	D_0__Eukaryota	D_1__Opisthokonta	D_2__Nucletmycea	D_3__Discicristoidea	D_5__Nucleariidae	D_6__Nuclearia	NA
AF484686.1.2132	IML30VRep1	0	NA	GTGCCAGCMGCCGCGGTAA	GGACTACHVGGGTWTCTAAT	lab.colony	IML.IML30	An. coluzzii	lab.colony	lab.colony	NA	NA	NA	D_0__Eukaryota	D_1__Opisthokonta	D_2__Nucletmycea	D_3__Discicristoidea	D_5__Nucleariidae	D_6__Nuclearia	NA
AF484686.1.2132	NguossoRep2	0	NA	GTGCCAGCMGCCGCGGTAA	GGACTACHVGGGTWTCTAAT	lab.colony	Paris	An. coluzzii	lab.colony	lab.colony	NA	NA	NA	D_0__Eukaryota	D_1__Opisthokonta	D_2__Nucletmycea	D_3__Discicristoidea	D_5__Nucleariidae	D_6__Nuclearia	NA
AGNK01004045.34055.35850	Fd3Rep1	0	NA	GTGCCAGCMGCCGCGGTAA	GGACTACHVGGGTWTCTAAT	lab.colony	Mali	An. coluzzii	lab.colony	lab.colony	NA	NA	NA	D_0__Eukaryota	D_1__Archaeplastida	D_2__Chloroplastida	D_3__Charophyta	D_9__Magnoliophyta	D_10__Liliopsida	NA
AGNK01004045.34055.35850	IML30VRep1	0	NA	GTGCCAGCMGCCGCGGTAA	GGACTACHVGGGTWTCTAAT	lab.colony	IML.IML30	An. coluzzii	lab.colony	lab.colony	NA	NA	NA	D_0__Eukaryota	D_1__Archaeplastida	D_2__Chloroplastida	D_3__Charophyta	D_9__Magnoliophyta	D_10__Liliopsida	NA
AGNK01004045.34055.35850	Fd3Rep2	0	NA	GTGCCAGCMGCCGCGGTAA	GGACTACHVGGGTWTCTAAT	lab.colony	Mali	An. coluzzii	lab.colony	lab.colony	NA	NA	NA	D_0__Eukaryota	D_1__Archaeplastida	D_2__Chloroplastida	D_3__Charophyta	D_9__Magnoliophyta	D_10__Liliopsida	NA
AGNK01004045.34055.35850	IML30VRep2	0	NA	GTGCCAGCMGCCGCGGTAA	GGACTACHVGGGTWTCTAAT	lab.colony	IML.IML30	An. coluzzii	lab.colony	lab.colony	NA	NA	NA	D_0__Eukaryota	D_1__Archaeplastida	D_2__Chloroplastida	D_3__Charophyta	D_9__Magnoliophyta	D_10__Liliopsida	NA
AGNK01004045.34055.35850	Fd9Rep2	0	NA	GTGCCAGCMGCCGCGGTAA	GGACTACHVGGGTWTCTAAT	lab.colony	Burkina	An. coluzzii	lab.colony	lab.colony	NA	NA	NA	D_0__Eukaryota	D_1__Archaeplastida	D_2__Chloroplastida	D_3__Charophyta	D_9__Magnoliophyta	D_10__Liliopsida	NA
AGNK01004045.34055.35850	NguossoRep2	0	NA	GTGCCAGCMGCCGCGGTAA	GGACTACHVGGGTWTCTAAT	lab.colony	Paris	An. coluzzii	lab.colony	lab.colony	NA	NA	NA	D_0__Eukaryota	D_1__Archaeplastida	D_2__Chloroplastida	D_3__Charophyta	D_9__Magnoliophyta	D_10__Liliopsida	NA
AJ514867.1.1767	Fd5Rep2	0	NA	GTGCCAGCMGCCGCGGTAA	GGACTACHVGGGTWTCTAAT	lab.colony	Mali	An. coluzzii	lab.colony	lab.colony	NA	NA	NA	D_0__Eukaryota	D_1__SAR	D_2__Rhizaria	D_3__Cercozoa	D_6__Rhizaspididae	D_7__Rhogostoma	NA
AJ514867.1.1767	Fd3Rep1	0	NA	GTGCCAGCMGCCGCGGTAA	GGACTACHVGGGTWTCTAAT	lab.colony	Mali	An. coluzzii	lab.colony	lab.colony	NA	NA	NA	D_0__Eukaryota	D_1__SAR	D_2__Rhizaria	D_3__Cercozoa	D_6__Rhizaspididae	D_7__Rhogostoma	NA
AJ514867.1.1767	Fd3Rep2	0	NA	GTGCCAGCMGCCGCGGTAA	GGACTACHVGGGTWTCTAAT	lab.colony	Mali	An. coluzzii	lab.colony	lab.colony	NA	NA	NA	D_0__Eukaryota	D_1__SAR	D_2__Rhizaria	D_3__Cercozoa	D_6__Rhizaspididae	D_7__Rhogostoma	NA
AJ514867.1.1767	NguossoRep2	0	NA	GTGCCAGCMGCCGCGGTAA	GGACTACHVGGGTWTCTAAT	lab.colony	Paris	An. coluzzii	lab.colony	lab.colony	NA	NA	NA	D_0__Eukaryota	D_1__SAR	D_2__Rhizaria	D_3__Cercozoa	D_6__Rhizaspididae	D_7__Rhogostoma	NA
AJ628981.1.1774	Fd3Rep1	0	NA	GTGCCAGCMGCCGCGGTAA	GGACTACHVGGGTWTCTAAT	lab.colony	Mali	An. coluzzii	lab.colony	lab.colony	NA	NA	NA	D_0__Eukaryota	D_1__Archaeplastida	D_2__Chloroplastida	D_3__Chlorophyta	D_4__Chlorophyceae	D_5__Chlamydomonas	NA
AJ628981.1.1774	IML30VRep1	0	NA	GTGCCAGCMGCCGCGGTAA	GGACTACHVGGGTWTCTAAT	lab.colony	IML.IML30	An. coluzzii	lab.colony	lab.colony	NA	NA	NA	D_0__Eukaryota	D_1__Archaeplastida	D_2__Chloroplastida	D_3__Chlorophyta	D_4__Chlorophyceae	D_5__Chlamydomonas	NA
AJ628981.1.1774	Fd9Rep2	0	NA	GTGCCAGCMGCCGCGGTAA	GGACTACHVGGGTWTCTAAT	lab.colony	Burkina	An. coluzzii	lab.colony	lab.colony	NA	NA	NA	D_0__Eukaryota	D_1__Archaeplastida	D_2__Chloroplastida	D_3__Chlorophyta	D_4__Chlorophyceae	D_5__Chlamydomonas	NA
AJ628981.1.1774	Fd5Rep2	0	NA	GTGCCAGCMGCCGCGGTAA	GGACTACHVGGGTWTCTAAT	lab.colony	Mali	An. coluzzii	lab.colony	lab.colony	NA	NA	NA	D_0__Eukaryota	D_1__Archaeplastida	D_2__Chloroplastida	D_3__Chlorophyta	D_4__Chlorophyceae	D_5__Chlamydomonas	NA
AJ628981.1.1774	Fd3Rep2	0	NA	GTGCCAGCMGCCGCGGTAA	GGACTACHVGGGTWTCTAAT	lab.colony	Mali	An. coluzzii	lab.colony	lab.colony	NA	NA	NA	D_0__Eukaryota	D_1__Archaeplastida	D_2__Chloroplastida	D_3__Chlorophyta	D_4__Chlorophyceae	D_5__Chlamydomonas	NA
AJ628981.1.1774	NguossoRep2	0	NA	GTGCCAGCMGCCGCGGTAA	GGACTACHVGGGTWTCTAAT	lab.colony	Paris	An. coluzzii	lab.colony	lab.colony	NA	NA	NA	D_0__Eukaryota	D_1__Archaeplastida	D_2__Chloroplastida	D_3__Chlorophyta	D_4__Chlorophyceae	D_5__Chlamydomonas	NA
AJ628981.1.1774	IML30VRep2	0	NA	GTGCCAGCMGCCGCGGTAA	GGACTACHVGGGTWTCTAAT	lab.colony	IML.IML30	An. coluzzii	lab.colony	lab.colony	NA	NA	NA	D_0__Eukaryota	D_1__Archaeplastida	D_2__Chloroplastida	D_3__Chlorophyta	D_4__Chlorophyceae	D_5__Chlamydomonas	NA
AJ639854.1.1333	Fd3Rep1	0	NA	GTGCCAGCMGCCGCGGTAA	GGACTACHVGGGTWTCTAAT	lab.colony	Mali	An. coluzzii	lab.colony	lab.colony	NA	NA	NA	D_0__Eukaryota	D_1__Opisthokonta	D_2__Nucletmycea	D_3__Fungi	D_9__Trichocomaceae	D_10__Aspergillus	NA
AJ639854.1.1333	Fd5Rep2	0	NA	GTGCCAGCMGCCGCGGTAA	GGACTACHVGGGTWTCTAAT	lab.colony	Mali	An. coluzzii	lab.colony	lab.colony	NA	NA	NA	D_0__Eukaryota	D_1__Opisthokonta	D_2__Nucletmycea	D_3__Fungi	D_9__Trichocomaceae	D_10__Aspergillus	NA
AJ639854.1.1333	IML30VRep2	0	NA	GTGCCAGCMGCCGCGGTAA	GGACTACHVGGGTWTCTAAT	lab.colony	IML.IML30	An. coluzzii	lab.colony	lab.colony	NA	NA	NA	D_0__Eukaryota	D_1__Opisthokonta	D_2__Nucletmycea	D_3__Fungi	D_9__Trichocomaceae	D_10__Aspergillus	NA
AJ639854.1.1333	Fd9Rep2	0	NA	GTGCCAGCMGCCGCGGTAA	GGACTACHVGGGTWTCTAAT	lab.colony	Burkina	An. coluzzii	lab.colony	lab.colony	NA	NA	NA	D_0__Eukaryota	D_1__Opisthokonta	D_2__Nucletmycea	D_3__Fungi	D_9__Trichocomaceae	D_10__Aspergillus	NA
AJ639854.1.1333	Fd3Rep2	0	NA	GTGCCAGCMGCCGCGGTAA	GGACTACHVGGGTWTCTAAT	lab.colony	Mali	An. coluzzii	lab.colony	lab.colony	NA	NA	NA	D_0__Eukaryota	D_1__Opisthokonta	D_2__Nucletmycea	D_3__Fungi	D_9__Trichocomaceae	D_10__Aspergillus	NA
AJ639854.1.1333	IML30VRep1	0	NA	GTGCCAGCMGCCGCGGTAA	GGACTACHVGGGTWTCTAAT	lab.colony	IML.IML30	An. coluzzii	lab.colony	lab.colony	NA	NA	NA	D_0__Eukaryota	D_1__Opisthokonta	D_2__Nucletmycea	D_3__Fungi	D_9__Trichocomaceae	D_10__Aspergillus	NA
AJ639854.1.1333	NguossoRep2	0	NA	GTGCCAGCMGCCGCGGTAA	GGACTACHVGGGTWTCTAAT	lab.colony	Paris	An. coluzzii	lab.colony	lab.colony	NA	NA	NA	D_0__Eukaryota	D_1__Opisthokonta	D_2__Nucletmycea	D_3__Fungi	D_9__Trichocomaceae	D_10__Aspergillus	NA
ALYE01011955.277.2073	Fd3Rep2	0	NA	GTGCCAGCMGCCGCGGTAA	GGACTACHVGGGTWTCTAAT	lab.colony	Mali	An. coluzzii	lab.colony	lab.colony	NA	NA	NA	D_0__Eukaryota	D_1__Archaeplastida	D_2__Chloroplastida	D_3__Charophyta	D_9__Magnoliophyta	D_10__Malvales	D_11__Gossypium raimondii
ALYE01011955.277.2073	IML30VRep2	0	NA	GTGCCAGCMGCCGCGGTAA	GGACTACHVGGGTWTCTAAT	lab.colony	IML.IML30	An. coluzzii	lab.colony	lab.colony	NA	NA	NA	D_0__Eukaryota	D_1__Archaeplastida	D_2__Chloroplastida	D_3__Charophyta	D_9__Magnoliophyta	D_10__Malvales	D_11__Gossypium raimondii
ALYE01011955.277.2073	Fd9Rep2	0	NA	GTGCCAGCMGCCGCGGTAA	GGACTACHVGGGTWTCTAAT	lab.colony	Burkina	An. coluzzii	lab.colony	lab.colony	NA	NA	NA	D_0__Eukaryota	D_1__Archaeplastida	D_2__Chloroplastida	D_3__Charophyta	D_9__Magnoliophyta	D_10__Malvales	D_11__Gossypium raimondii
ALYE01011955.277.2073	Fd5Rep2	0	NA	GTGCCAGCMGCCGCGGTAA	GGACTACHVGGGTWTCTAAT	lab.colony	Mali	An. coluzzii	lab.colony	lab.colony	NA	NA	NA	D_0__Eukaryota	D_1__Archaeplastida	D_2__Chloroplastida	D_3__Charophyta	D_9__Magnoliophyta	D_10__Malvales	D_11__Gossypium raimondii
ALYE01011955.277.2073	IML30VRep1	0	NA	GTGCCAGCMGCCGCGGTAA	GGACTACHVGGGTWTCTAAT	lab.colony	IML.IML30	An. coluzzii	lab.colony	lab.colony	NA	NA	NA	D_0__Eukaryota	D_1__Archaeplastida	D_2__Chloroplastida	D_3__Charophyta	D_9__Magnoliophyta	D_10__Malvales	D_11__Gossypium raimondii
ALYE01011955.277.2073	NguossoRep2	0	NA	GTGCCAGCMGCCGCGGTAA	GGACTACHVGGGTWTCTAAT	lab.colony	Paris	An. coluzzii	lab.colony	lab.colony	NA	NA	NA	D_0__Eukaryota	D_1__Archaeplastida	D_2__Chloroplastida	D_3__Charophyta	D_9__Magnoliophyta	D_10__Malvales	D_11__Gossypium raimondii
AM408796.1.2287	Fd9Rep2	0	NA	GTGCCAGCMGCCGCGGTAA	GGACTACHVGGGTWTCTAAT	lab.colony	Burkina	An. coluzzii	lab.colony	lab.colony	NA	NA	NA	D_0__Eukaryota	D_1__Amoebozoa	D_2__Discosea	D_3__Longamoebia	D_4__Centramoebida	D_5__Acanthamoeba	NA
AM408796.1.2287	Fd3Rep1	0	NA	GTGCCAGCMGCCGCGGTAA	GGACTACHVGGGTWTCTAAT	lab.colony	Mali	An. coluzzii	lab.colony	lab.colony	NA	NA	NA	D_0__Eukaryota	D_1__Amoebozoa	D_2__Discosea	D_3__Longamoebia	D_4__Centramoebida	D_5__Acanthamoeba	NA
AM408796.1.2287	IML30VRep1	0	NA	GTGCCAGCMGCCGCGGTAA	GGACTACHVGGGTWTCTAAT	lab.colony	IML.IML30	An. coluzzii	lab.colony	lab.colony	NA	NA	NA	D_0__Eukaryota	D_1__Amoebozoa	D_2__Discosea	D_3__Longamoebia	D_4__Centramoebida	D_5__Acanthamoeba	NA
AM408796.1.2287	Fd3Rep2	0	NA	GTGCCAGCMGCCGCGGTAA	GGACTACHVGGGTWTCTAAT	lab.colony	Mali	An. coluzzii	lab.colony	lab.colony	NA	NA	NA	D_0__Eukaryota	D_1__Amoebozoa	D_2__Discosea	D_3__Longamoebia	D_4__Centramoebida	D_5__Acanthamoeba	NA
AM408796.1.2287	IML30VRep2	0	NA	GTGCCAGCMGCCGCGGTAA	GGACTACHVGGGTWTCTAAT	lab.colony	IML.IML30	An. coluzzii	lab.colony	lab.colony	NA	NA	NA	D_0__Eukaryota	D_1__Amoebozoa	D_2__Discosea	D_3__Longamoebia	D_4__Centramoebida	D_5__Acanthamoeba	NA
AM408796.1.2287	Fd5Rep2	0	NA	GTGCCAGCMGCCGCGGTAA	GGACTACHVGGGTWTCTAAT	lab.colony	Mali	An. coluzzii	lab.colony	lab.colony	NA	NA	NA	D_0__Eukaryota	D_1__Amoebozoa	D_2__Discosea	D_3__Longamoebia	D_4__Centramoebida	D_5__Acanthamoeba	NA
AM501983.1.1737	Fd9Rep2	0	NA	GTGCCAGCMGCCGCGGTAA	GGACTACHVGGGTWTCTAAT	lab.colony	Burkina	An. coluzzii	lab.colony	lab.colony	NA	NA	NA	D_0__Eukaryota	D_1__SAR	D_2__Stramenopiles	D_3__Ochrophyta	D_6__Bacillariophyceae	NA	NA
AM501983.1.1737	IML30VRep2	0	NA	GTGCCAGCMGCCGCGGTAA	GGACTACHVGGGTWTCTAAT	lab.colony	IML.IML30	An. coluzzii	lab.colony	lab.colony	NA	NA	NA	D_0__Eukaryota	D_1__SAR	D_2__Stramenopiles	D_3__Ochrophyta	D_6__Bacillariophyceae	NA	NA
AM501983.1.1737	Fd3Rep2	0	NA	GTGCCAGCMGCCGCGGTAA	GGACTACHVGGGTWTCTAAT	lab.colony	Mali	An. coluzzii	lab.colony	lab.colony	NA	NA	NA	D_0__Eukaryota	D_1__SAR	D_2__Stramenopiles	D_3__Ochrophyta	D_6__Bacillariophyceae	NA	NA
AM501983.1.1737	Fd5Rep2	0	NA	GTGCCAGCMGCCGCGGTAA	GGACTACHVGGGTWTCTAAT	lab.colony	Mali	An. coluzzii	lab.colony	lab.colony	NA	NA	NA	D_0__Eukaryota	D_1__SAR	D_2__Stramenopiles	D_3__Ochrophyta	D_6__Bacillariophyceae	NA	NA
AM501983.1.1737	IML30VRep1	0	NA	GTGCCAGCMGCCGCGGTAA	GGACTACHVGGGTWTCTAAT	lab.colony	IML.IML30	An. coluzzii	lab.colony	lab.colony	NA	NA	NA	D_0__Eukaryota	D_1__SAR	D_2__Stramenopiles	D_3__Ochrophyta	D_6__Bacillariophyceae	NA	NA
AM501983.1.1737	Fd3Rep1	0	NA	GTGCCAGCMGCCGCGGTAA	GGACTACHVGGGTWTCTAAT	lab.colony	Mali	An. coluzzii	lab.colony	lab.colony	NA	NA	NA	D_0__Eukaryota	D_1__SAR	D_2__Stramenopiles	D_3__Ochrophyta	D_6__Bacillariophyceae	NA	NA
AM501983.1.1737	NguossoRep2	0	NA	GTGCCAGCMGCCGCGGTAA	GGACTACHVGGGTWTCTAAT	lab.colony	Paris	An. coluzzii	lab.colony	lab.colony	NA	NA	NA	D_0__Eukaryota	D_1__SAR	D_2__Stramenopiles	D_3__Ochrophyta	D_6__Bacillariophyceae	NA	NA
AM746202.1.1713	Fd5Rep2	0	NA	GTGCCAGCMGCCGCGGTAA	GGACTACHVGGGTWTCTAAT	lab.colony	Mali	An. coluzzii	lab.colony	lab.colony	NA	NA	NA	D_0__Eukaryota	D_1__Opisthokonta	D_2__Nucletmycea	D_3__Fungi	NA	NA	NA
AM746202.1.1713	IML30VRep1	0	NA	GTGCCAGCMGCCGCGGTAA	GGACTACHVGGGTWTCTAAT	lab.colony	IML.IML30	An. coluzzii	lab.colony	lab.colony	NA	NA	NA	D_0__Eukaryota	D_1__Opisthokonta	D_2__Nucletmycea	D_3__Fungi	NA	NA	NA
AM746202.1.1713	Fd3Rep2	0	NA	GTGCCAGCMGCCGCGGTAA	GGACTACHVGGGTWTCTAAT	lab.colony	Mali	An. coluzzii	lab.colony	lab.colony	NA	NA	NA	D_0__Eukaryota	D_1__Opisthokonta	D_2__Nucletmycea	D_3__Fungi	NA	NA	NA
AM746202.1.1713	Fd3Rep1	0	NA	GTGCCAGCMGCCGCGGTAA	GGACTACHVGGGTWTCTAAT	lab.colony	Mali	An. coluzzii	lab.colony	lab.colony	NA	NA	NA	D_0__Eukaryota	D_1__Opisthokonta	D_2__Nucletmycea	D_3__Fungi	NA	NA	NA
AM746202.1.1713	Fd9Rep2	0	NA	GTGCCAGCMGCCGCGGTAA	GGACTACHVGGGTWTCTAAT	lab.colony	Burkina	An. coluzzii	lab.colony	lab.colony	NA	NA	NA	D_0__Eukaryota	D_1__Opisthokonta	D_2__Nucletmycea	D_3__Fungi	NA	NA	NA
AM746202.1.1713	IML30VRep2	0	NA	GTGCCAGCMGCCGCGGTAA	GGACTACHVGGGTWTCTAAT	lab.colony	IML.IML30	An. coluzzii	lab.colony	lab.colony	NA	NA	NA	D_0__Eukaryota	D_1__Opisthokonta	D_2__Nucletmycea	D_3__Fungi	NA	NA	NA
AM746202.1.1713	NguossoRep2	0	NA	GTGCCAGCMGCCGCGGTAA	GGACTACHVGGGTWTCTAAT	lab.colony	Paris	An. coluzzii	lab.colony	lab.colony	NA	NA	NA	D_0__Eukaryota	D_1__Opisthokonta	D_2__Nucletmycea	D_3__Fungi	NA	NA	NA
AORR01011381.4044.5834	IML30VRep2	0	NA	GTGCCAGCMGCCGCGGTAA	GGACTACHVGGGTWTCTAAT	lab.colony	IML.IML30	An. coluzzii	lab.colony	lab.colony	NA	NA	NA	D_0__Eukaryota	D_1__Opisthokonta	D_2__Nucletmycea	D_3__Fungi	NA	NA	NA
AORR01011381.4044.5834	Fd3Rep2	0	NA	GTGCCAGCMGCCGCGGTAA	GGACTACHVGGGTWTCTAAT	lab.colony	Mali	An. coluzzii	lab.colony	lab.colony	NA	NA	NA	D_0__Eukaryota	D_1__Opisthokonta	D_2__Nucletmycea	D_3__Fungi	NA	NA	NA
AORR01011381.4044.5834	NguossoRep2	0	NA	GTGCCAGCMGCCGCGGTAA	GGACTACHVGGGTWTCTAAT	lab.colony	Paris	An. coluzzii	lab.colony	lab.colony	NA	NA	NA	D_0__Eukaryota	D_1__Opisthokonta	D_2__Nucletmycea	D_3__Fungi	NA	NA	NA
AORR01011381.4044.5834	Fd9Rep2	0	NA	GTGCCAGCMGCCGCGGTAA	GGACTACHVGGGTWTCTAAT	lab.colony	Burkina	An. coluzzii	lab.colony	lab.colony	NA	NA	NA	D_0__Eukaryota	D_1__Opisthokonta	D_2__Nucletmycea	D_3__Fungi	NA	NA	NA
AORR01011381.4044.5834	Fd5Rep2	0	NA	GTGCCAGCMGCCGCGGTAA	GGACTACHVGGGTWTCTAAT	lab.colony	Mali	An. coluzzii	lab.colony	lab.colony	NA	NA	NA	D_0__Eukaryota	D_1__Opisthokonta	D_2__Nucletmycea	D_3__Fungi	NA	NA	NA
AORR01011381.4044.5834	IML30VRep1	0	NA	GTGCCAGCMGCCGCGGTAA	GGACTACHVGGGTWTCTAAT	lab.colony	IML.IML30	An. coluzzii	lab.colony	lab.colony	NA	NA	NA	D_0__Eukaryota	D_1__Opisthokonta	D_2__Nucletmycea	D_3__Fungi	NA	NA	NA
AORR01011381.4044.5834	Fd3Rep1	0	NA	GTGCCAGCMGCCGCGGTAA	GGACTACHVGGGTWTCTAAT	lab.colony	Mali	An. coluzzii	lab.colony	lab.colony	NA	NA	NA	D_0__Eukaryota	D_1__Opisthokonta	D_2__Nucletmycea	D_3__Fungi	NA	NA	NA
ASAG01000123.42539.44340	Fd3Rep1	0	NA	GTGCCAGCMGCCGCGGTAA	GGACTACHVGGGTWTCTAAT	lab.colony	Mali	An. coluzzii	lab.colony	lab.colony	NA	NA	NA	D_0__Eukaryota	D_1__Archaeplastida	D_2__Chloroplastida	D_3__Charophyta	D_9__Magnoliophyta	D_10__Solanales	NA
ASAG01000123.42539.44340	Fd5Rep2	0	NA	GTGCCAGCMGCCGCGGTAA	GGACTACHVGGGTWTCTAAT	lab.colony	Mali	An. coluzzii	lab.colony	lab.colony	NA	NA	NA	D_0__Eukaryota	D_1__Archaeplastida	D_2__Chloroplastida	D_3__Charophyta	D_9__Magnoliophyta	D_10__Solanales	NA
ASAG01000123.42539.44340	Fd3Rep2	0	NA	GTGCCAGCMGCCGCGGTAA	GGACTACHVGGGTWTCTAAT	lab.colony	Mali	An. coluzzii	lab.colony	lab.colony	NA	NA	NA	D_0__Eukaryota	D_1__Archaeplastida	D_2__Chloroplastida	D_3__Charophyta	D_9__Magnoliophyta	D_10__Solanales	NA
ASAG01000123.42539.44340	Fd9Rep2	0	NA	GTGCCAGCMGCCGCGGTAA	GGACTACHVGGGTWTCTAAT	lab.colony	Burkina	An. coluzzii	lab.colony	lab.colony	NA	NA	NA	D_0__Eukaryota	D_1__Archaeplastida	D_2__Chloroplastida	D_3__Charophyta	D_9__Magnoliophyta	D_10__Solanales	NA
ASAG01000123.42539.44340	IML30VRep1	0	NA	GTGCCAGCMGCCGCGGTAA	GGACTACHVGGGTWTCTAAT	lab.colony	IML.IML30	An. coluzzii	lab.colony	lab.colony	NA	NA	NA	D_0__Eukaryota	D_1__Archaeplastida	D_2__Chloroplastida	D_3__Charophyta	D_9__Magnoliophyta	D_10__Solanales	NA
ASAG01000123.42539.44340	IML30VRep2	0	NA	GTGCCAGCMGCCGCGGTAA	GGACTACHVGGGTWTCTAAT	lab.colony	IML.IML30	An. coluzzii	lab.colony	lab.colony	NA	NA	NA	D_0__Eukaryota	D_1__Archaeplastida	D_2__Chloroplastida	D_3__Charophyta	D_9__Magnoliophyta	D_10__Solanales	NA
AWXO01000069.4472.6260	Fd3Rep2	0	NA	GTGCCAGCMGCCGCGGTAA	GGACTACHVGGGTWTCTAAT	lab.colony	Mali	An. coluzzii	lab.colony	lab.colony	NA	NA	NA	D_0__Eukaryota	D_1__Opisthokonta	D_2__Nucletmycea	D_3__Fungi	D_7__Ustilaginomycetes	D_8__Ustilaginales	NA
AWXO01000069.4472.6260	Fd5Rep2	0	NA	GTGCCAGCMGCCGCGGTAA	GGACTACHVGGGTWTCTAAT	lab.colony	Mali	An. coluzzii	lab.colony	lab.colony	NA	NA	NA	D_0__Eukaryota	D_1__Opisthokonta	D_2__Nucletmycea	D_3__Fungi	D_7__Ustilaginomycetes	D_8__Ustilaginales	NA
AWXO01000069.4472.6260	IML30VRep2	0	NA	GTGCCAGCMGCCGCGGTAA	GGACTACHVGGGTWTCTAAT	lab.colony	IML.IML30	An. coluzzii	lab.colony	lab.colony	NA	NA	NA	D_0__Eukaryota	D_1__Opisthokonta	D_2__Nucletmycea	D_3__Fungi	D_7__Ustilaginomycetes	D_8__Ustilaginales	NA
AWXO01000069.4472.6260	NguossoRep2	0	NA	GTGCCAGCMGCCGCGGTAA	GGACTACHVGGGTWTCTAAT	lab.colony	Paris	An. coluzzii	lab.colony	lab.colony	NA	NA	NA	D_0__Eukaryota	D_1__Opisthokonta	D_2__Nucletmycea	D_3__Fungi	D_7__Ustilaginomycetes	D_8__Ustilaginales	NA
AWXO01000069.4472.6260	Fd9Rep2	0	NA	GTGCCAGCMGCCGCGGTAA	GGACTACHVGGGTWTCTAAT	lab.colony	Burkina	An. coluzzii	lab.colony	lab.colony	NA	NA	NA	D_0__Eukaryota	D_1__Opisthokonta	D_2__Nucletmycea	D_3__Fungi	D_7__Ustilaginomycetes	D_8__Ustilaginales	NA
AWXO01000069.4472.6260	Fd3Rep1	0	NA	GTGCCAGCMGCCGCGGTAA	GGACTACHVGGGTWTCTAAT	lab.colony	Mali	An. coluzzii	lab.colony	lab.colony	NA	NA	NA	D_0__Eukaryota	D_1__Opisthokonta	D_2__Nucletmycea	D_3__Fungi	D_7__Ustilaginomycetes	D_8__Ustilaginales	NA
AWXO01000069.4472.6260	IML30VRep1	0	NA	GTGCCAGCMGCCGCGGTAA	GGACTACHVGGGTWTCTAAT	lab.colony	IML.IML30	An. coluzzii	lab.colony	lab.colony	NA	NA	NA	D_0__Eukaryota	D_1__Opisthokonta	D_2__Nucletmycea	D_3__Fungi	D_7__Ustilaginomycetes	D_8__Ustilaginales	NA
AY015000.1.2190	IML30VRep1	0	NA	GTGCCAGCMGCCGCGGTAA	GGACTACHVGGGTWTCTAAT	lab.colony	IML.IML30	An. coluzzii	lab.colony	lab.colony	NA	NA	NA	D_0__Eukaryota	D_1__Excavata	D_2__Discoba	D_3__Discicristata	D_7__Euglenea	D_8__Strombomonas	NA
AY015000.1.2190	IML30VRep2	0	NA	GTGCCAGCMGCCGCGGTAA	GGACTACHVGGGTWTCTAAT	lab.colony	IML.IML30	An. coluzzii	lab.colony	lab.colony	NA	NA	NA	D_0__Eukaryota	D_1__Excavata	D_2__Discoba	D_3__Discicristata	D_7__Euglenea	D_8__Strombomonas	NA
AY015000.1.2190	Fd3Rep1	0	NA	GTGCCAGCMGCCGCGGTAA	GGACTACHVGGGTWTCTAAT	lab.colony	Mali	An. coluzzii	lab.colony	lab.colony	NA	NA	NA	D_0__Eukaryota	D_1__Excavata	D_2__Discoba	D_3__Discicristata	D_7__Euglenea	D_8__Strombomonas	NA
AY015000.1.2190	Fd5Rep2	0	NA	GTGCCAGCMGCCGCGGTAA	GGACTACHVGGGTWTCTAAT	lab.colony	Mali	An. coluzzii	lab.colony	lab.colony	NA	NA	NA	D_0__Eukaryota	D_1__Excavata	D_2__Discoba	D_3__Discicristata	D_7__Euglenea	D_8__Strombomonas	NA
AY015000.1.2190	Fd3Rep2	0	NA	GTGCCAGCMGCCGCGGTAA	GGACTACHVGGGTWTCTAAT	lab.colony	Mali	An. coluzzii	lab.colony	lab.colony	NA	NA	NA	D_0__Eukaryota	D_1__Excavata	D_2__Discoba	D_3__Discicristata	D_7__Euglenea	D_8__Strombomonas	NA
AY015000.1.2190	Fd9Rep2	0	NA	GTGCCAGCMGCCGCGGTAA	GGACTACHVGGGTWTCTAAT	lab.colony	Burkina	An. coluzzii	lab.colony	lab.colony	NA	NA	NA	D_0__Eukaryota	D_1__Excavata	D_2__Discoba	D_3__Discicristata	D_7__Euglenea	D_8__Strombomonas	NA
AY015000.1.2190	NguossoRep2	0	NA	GTGCCAGCMGCCGCGGTAA	GGACTACHVGGGTWTCTAAT	lab.colony	Paris	An. coluzzii	lab.colony	lab.colony	NA	NA	NA	D_0__Eukaryota	D_1__Excavata	D_2__Discoba	D_3__Discicristata	D_7__Euglenea	D_8__Strombomonas	NA
AY183888.1.1959	Fd5Rep2	0	NA	GTGCCAGCMGCCGCGGTAA	GGACTACHVGGGTWTCTAAT	lab.colony	Mali	An. coluzzii	lab.colony	lab.colony	NA	NA	NA	D_0__Eukaryota	D_1__Amoebozoa	D_2__Discosea	D_3__Flabellinia	D_4__Vannellida	D_5__Vannella	NA
AY183888.1.1959	NguossoRep2	0	NA	GTGCCAGCMGCCGCGGTAA	GGACTACHVGGGTWTCTAAT	lab.colony	Paris	An. coluzzii	lab.colony	lab.colony	NA	NA	NA	D_0__Eukaryota	D_1__Amoebozoa	D_2__Discosea	D_3__Flabellinia	D_4__Vannellida	D_5__Vannella	NA
AY183888.1.1959	Fd3Rep2	0	NA	GTGCCAGCMGCCGCGGTAA	GGACTACHVGGGTWTCTAAT	lab.colony	Mali	An. coluzzii	lab.colony	lab.colony	NA	NA	NA	D_0__Eukaryota	D_1__Amoebozoa	D_2__Discosea	D_3__Flabellinia	D_4__Vannellida	D_5__Vannella	NA
AY183888.1.1959	Fd9Rep2	0	NA	GTGCCAGCMGCCGCGGTAA	GGACTACHVGGGTWTCTAAT	lab.colony	Burkina	An. coluzzii	lab.colony	lab.colony	NA	NA	NA	D_0__Eukaryota	D_1__Amoebozoa	D_2__Discosea	D_3__Flabellinia	D_4__Vannellida	D_5__Vannella	NA
AY183888.1.1959	Fd3Rep1	0	NA	GTGCCAGCMGCCGCGGTAA	GGACTACHVGGGTWTCTAAT	lab.colony	Mali	An. coluzzii	lab.colony	lab.colony	NA	NA	NA	D_0__Eukaryota	D_1__Amoebozoa	D_2__Discosea	D_3__Flabellinia	D_4__Vannellida	D_5__Vannella	NA
AY363958.1.1748	Fd5Rep2	0	NA	GTGCCAGCMGCCGCGGTAA	GGACTACHVGGGTWTCTAAT	lab.colony	Mali	An. coluzzii	lab.colony	lab.colony	NA	NA	NA	D_0__Eukaryota	D_1__Opisthokonta	D_2__Holozoa	D_3__Ichthyosporea	D_5__Pseudoperkinsidae	D_6__Anurofeca	D_7__Anurofeca sp. LAH-2003
AY363958.1.1748	Fd3Rep2	0	NA	GTGCCAGCMGCCGCGGTAA	GGACTACHVGGGTWTCTAAT	lab.colony	Mali	An. coluzzii	lab.colony	lab.colony	NA	NA	NA	D_0__Eukaryota	D_1__Opisthokonta	D_2__Holozoa	D_3__Ichthyosporea	D_5__Pseudoperkinsidae	D_6__Anurofeca	D_7__Anurofeca sp. LAH-2003
AY363958.1.1748	Fd3Rep1	0	NA	GTGCCAGCMGCCGCGGTAA	GGACTACHVGGGTWTCTAAT	lab.colony	Mali	An. coluzzii	lab.colony	lab.colony	NA	NA	NA	D_0__Eukaryota	D_1__Opisthokonta	D_2__Holozoa	D_3__Ichthyosporea	D_5__Pseudoperkinsidae	D_6__Anurofeca	D_7__Anurofeca sp. LAH-2003
AY363958.1.1748	NguossoRep2	0	NA	GTGCCAGCMGCCGCGGTAA	GGACTACHVGGGTWTCTAAT	lab.colony	Paris	An. coluzzii	lab.colony	lab.colony	NA	NA	NA	D_0__Eukaryota	D_1__Opisthokonta	D_2__Holozoa	D_3__Ichthyosporea	D_5__Pseudoperkinsidae	D_6__Anurofeca	D_7__Anurofeca sp. LAH-2003
AY363958.1.1748	IML30VRep2	0	NA	GTGCCAGCMGCCGCGGTAA	GGACTACHVGGGTWTCTAAT	lab.colony	IML.IML30	An. coluzzii	lab.colony	lab.colony	NA	NA	NA	D_0__Eukaryota	D_1__Opisthokonta	D_2__Holozoa	D_3__Ichthyosporea	D_5__Pseudoperkinsidae	D_6__Anurofeca	D_7__Anurofeca sp. LAH-2003
AY363958.1.1748	IML30VRep1	0	NA	GTGCCAGCMGCCGCGGTAA	GGACTACHVGGGTWTCTAAT	lab.colony	IML.IML30	An. coluzzii	lab.colony	lab.colony	NA	NA	NA	D_0__Eukaryota	D_1__Opisthokonta	D_2__Holozoa	D_3__Ichthyosporea	D_5__Pseudoperkinsidae	D_6__Anurofeca	D_7__Anurofeca sp. LAH-2003
AY363958.1.1748	Fd9Rep2	0	NA	GTGCCAGCMGCCGCGGTAA	GGACTACHVGGGTWTCTAAT	lab.colony	Burkina	An. coluzzii	lab.colony	lab.colony	NA	NA	NA	D_0__Eukaryota	D_1__Opisthokonta	D_2__Holozoa	D_3__Ichthyosporea	D_5__Pseudoperkinsidae	D_6__Anurofeca	D_7__Anurofeca sp. LAH-2003
AY378094.1.1787	Fd3Rep1	0	NA	GTGCCAGCMGCCGCGGTAA	GGACTACHVGGGTWTCTAAT	lab.colony	Mali	An. coluzzii	lab.colony	lab.colony	NA	NA	NA	D_0__Eukaryota	D_1__Opisthokonta	D_2__Nucletmycea	D_3__Fungi	NA	NA	NA
AY378094.1.1787	Fd5Rep2	0	NA	GTGCCAGCMGCCGCGGTAA	GGACTACHVGGGTWTCTAAT	lab.colony	Mali	An. coluzzii	lab.colony	lab.colony	NA	NA	NA	D_0__Eukaryota	D_1__Opisthokonta	D_2__Nucletmycea	D_3__Fungi	NA	NA	NA
AY378094.1.1787	Fd3Rep2	0	NA	GTGCCAGCMGCCGCGGTAA	GGACTACHVGGGTWTCTAAT	lab.colony	Mali	An. coluzzii	lab.colony	lab.colony	NA	NA	NA	D_0__Eukaryota	D_1__Opisthokonta	D_2__Nucletmycea	D_3__Fungi	NA	NA	NA
AY378094.1.1787	NguossoRep2	0	NA	GTGCCAGCMGCCGCGGTAA	GGACTACHVGGGTWTCTAAT	lab.colony	Paris	An. coluzzii	lab.colony	lab.colony	NA	NA	NA	D_0__Eukaryota	D_1__Opisthokonta	D_2__Nucletmycea	D_3__Fungi	NA	NA	NA
AY378094.1.1787	IML30VRep2	0	NA	GTGCCAGCMGCCGCGGTAA	GGACTACHVGGGTWTCTAAT	lab.colony	IML.IML30	An. coluzzii	lab.colony	lab.colony	NA	NA	NA	D_0__Eukaryota	D_1__Opisthokonta	D_2__Nucletmycea	D_3__Fungi	NA	NA	NA
AY378094.1.1787	Fd9Rep2	0	NA	GTGCCAGCMGCCGCGGTAA	GGACTACHVGGGTWTCTAAT	lab.colony	Burkina	An. coluzzii	lab.colony	lab.colony	NA	NA	NA	D_0__Eukaryota	D_1__Opisthokonta	D_2__Nucletmycea	D_3__Fungi	NA	NA	NA
AY378094.1.1787	IML30VRep1	0	NA	GTGCCAGCMGCCGCGGTAA	GGACTACHVGGGTWTCTAAT	lab.colony	IML.IML30	An. coluzzii	lab.colony	lab.colony	NA	NA	NA	D_0__Eukaryota	D_1__Opisthokonta	D_2__Nucletmycea	D_3__Fungi	NA	NA	NA
AY425023.1.2174	IML30VRep2	0	NA	GTGCCAGCMGCCGCGGTAA	GGACTACHVGGGTWTCTAAT	lab.colony	IML.IML30	An. coluzzii	lab.colony	lab.colony	NA	NA	NA	D_0__Eukaryota	D_1__Excavata	D_2__Discoba	D_3__Discicristata	D_7__Neobodonida	D_8__Rhynchomonas	D_9__Rhynchomonas nasuta
AY425023.1.2174	NguossoRep2	0	NA	GTGCCAGCMGCCGCGGTAA	GGACTACHVGGGTWTCTAAT	lab.colony	Paris	An. coluzzii	lab.colony	lab.colony	NA	NA	NA	D_0__Eukaryota	D_1__Excavata	D_2__Discoba	D_3__Discicristata	D_7__Neobodonida	D_8__Rhynchomonas	D_9__Rhynchomonas nasuta
AY425023.1.2174	IML30VRep1	0	NA	GTGCCAGCMGCCGCGGTAA	GGACTACHVGGGTWTCTAAT	lab.colony	IML.IML30	An. coluzzii	lab.colony	lab.colony	NA	NA	NA	D_0__Eukaryota	D_1__Excavata	D_2__Discoba	D_3__Discicristata	D_7__Neobodonida	D_8__Rhynchomonas	D_9__Rhynchomonas nasuta
AY425023.1.2174	Fd9Rep2	0	NA	GTGCCAGCMGCCGCGGTAA	GGACTACHVGGGTWTCTAAT	lab.colony	Burkina	An. coluzzii	lab.colony	lab.colony	NA	NA	NA	D_0__Eukaryota	D_1__Excavata	D_2__Discoba	D_3__Discicristata	D_7__Neobodonida	D_8__Rhynchomonas	D_9__Rhynchomonas nasuta
AY425023.1.2174	Fd3Rep2	0	NA	GTGCCAGCMGCCGCGGTAA	GGACTACHVGGGTWTCTAAT	lab.colony	Mali	An. coluzzii	lab.colony	lab.colony	NA	NA	NA	D_0__Eukaryota	D_1__Excavata	D_2__Discoba	D_3__Discicristata	D_7__Neobodonida	D_8__Rhynchomonas	D_9__Rhynchomonas nasuta
AY425023.1.2174	Fd5Rep2	0	NA	GTGCCAGCMGCCGCGGTAA	GGACTACHVGGGTWTCTAAT	lab.colony	Mali	An. coluzzii	lab.colony	lab.colony	NA	NA	NA	D_0__Eukaryota	D_1__Excavata	D_2__Discoba	D_3__Discicristata	D_7__Neobodonida	D_8__Rhynchomonas	D_9__Rhynchomonas nasuta
AY425023.1.2174	Fd3Rep1	0	NA	GTGCCAGCMGCCGCGGTAA	GGACTACHVGGGTWTCTAAT	lab.colony	Mali	An. coluzzii	lab.colony	lab.colony	NA	NA	NA	D_0__Eukaryota	D_1__Excavata	D_2__Discoba	D_3__Discicristata	D_7__Neobodonida	D_8__Rhynchomonas	D_9__Rhynchomonas nasuta
AY520184.1.1728	Fd5Rep2	0	NA	GTGCCAGCMGCCGCGGTAA	GGACTACHVGGGTWTCTAAT	lab.colony	Mali	An. coluzzii	lab.colony	lab.colony	NA	NA	NA	D_0__Eukaryota	D_1__Opisthokonta	D_2__Nucletmycea	D_3__Fungi	D_9__Incertae Sedis	D_10__Candida	NA
AY520184.1.1728	IML30VRep1	0	NA	GTGCCAGCMGCCGCGGTAA	GGACTACHVGGGTWTCTAAT	lab.colony	IML.IML30	An. coluzzii	lab.colony	lab.colony	NA	NA	NA	D_0__Eukaryota	D_1__Opisthokonta	D_2__Nucletmycea	D_3__Fungi	D_9__Incertae Sedis	D_10__Candida	NA
AY520184.1.1728	Fd9Rep2	0	NA	GTGCCAGCMGCCGCGGTAA	GGACTACHVGGGTWTCTAAT	lab.colony	Burkina	An. coluzzii	lab.colony	lab.colony	NA	NA	NA	D_0__Eukaryota	D_1__Opisthokonta	D_2__Nucletmycea	D_3__Fungi	D_9__Incertae Sedis	D_10__Candida	NA
AY520184.1.1728	IML30VRep2	0	NA	GTGCCAGCMGCCGCGGTAA	GGACTACHVGGGTWTCTAAT	lab.colony	IML.IML30	An. coluzzii	lab.colony	lab.colony	NA	NA	NA	D_0__Eukaryota	D_1__Opisthokonta	D_2__Nucletmycea	D_3__Fungi	D_9__Incertae Sedis	D_10__Candida	NA
AY520184.1.1728	Fd3Rep2	0	NA	GTGCCAGCMGCCGCGGTAA	GGACTACHVGGGTWTCTAAT	lab.colony	Mali	An. coluzzii	lab.colony	lab.colony	NA	NA	NA	D_0__Eukaryota	D_1__Opisthokonta	D_2__Nucletmycea	D_3__Fungi	D_9__Incertae Sedis	D_10__Candida	NA
AY520184.1.1728	Fd3Rep1	0	NA	GTGCCAGCMGCCGCGGTAA	GGACTACHVGGGTWTCTAAT	lab.colony	Mali	An. coluzzii	lab.colony	lab.colony	NA	NA	NA	D_0__Eukaryota	D_1__Opisthokonta	D_2__Nucletmycea	D_3__Fungi	D_9__Incertae Sedis	D_10__Candida	NA
AY520184.1.1728	NguossoRep2	0	NA	GTGCCAGCMGCCGCGGTAA	GGACTACHVGGGTWTCTAAT	lab.colony	Paris	An. coluzzii	lab.colony	lab.colony	NA	NA	NA	D_0__Eukaryota	D_1__Opisthokonta	D_2__Nucletmycea	D_3__Fungi	D_9__Incertae Sedis	D_10__Candida	NA
AY598635.1.1787	IML30VRep2	0	NA	GTGCCAGCMGCCGCGGTAA	GGACTACHVGGGTWTCTAAT	lab.colony	IML.IML30	An. coluzzii	lab.colony	lab.colony	NA	NA	NA	D_0__Eukaryota	D_1__SAR	D_2__Stramenopiles	D_3__Peronosporomycetes	NA	NA	NA
AY598635.1.1787	Fd9Rep2	0	NA	GTGCCAGCMGCCGCGGTAA	GGACTACHVGGGTWTCTAAT	lab.colony	Burkina	An. coluzzii	lab.colony	lab.colony	NA	NA	NA	D_0__Eukaryota	D_1__SAR	D_2__Stramenopiles	D_3__Peronosporomycetes	NA	NA	NA
AY598635.1.1787	Fd3Rep2	0	NA	GTGCCAGCMGCCGCGGTAA	GGACTACHVGGGTWTCTAAT	lab.colony	Mali	An. coluzzii	lab.colony	lab.colony	NA	NA	NA	D_0__Eukaryota	D_1__SAR	D_2__Stramenopiles	D_3__Peronosporomycetes	NA	NA	NA
AY598635.1.1787	NguossoRep2	0	NA	GTGCCAGCMGCCGCGGTAA	GGACTACHVGGGTWTCTAAT	lab.colony	Paris	An. coluzzii	lab.colony	lab.colony	NA	NA	NA	D_0__Eukaryota	D_1__SAR	D_2__Stramenopiles	D_3__Peronosporomycetes	NA	NA	NA
AY598635.1.1787	Fd5Rep2	0	NA	GTGCCAGCMGCCGCGGTAA	GGACTACHVGGGTWTCTAAT	lab.colony	Mali	An. coluzzii	lab.colony	lab.colony	NA	NA	NA	D_0__Eukaryota	D_1__SAR	D_2__Stramenopiles	D_3__Peronosporomycetes	NA	NA	NA
AY598635.1.1787	IML30VRep1	0	NA	GTGCCAGCMGCCGCGGTAA	GGACTACHVGGGTWTCTAAT	lab.colony	IML.IML30	An. coluzzii	lab.colony	lab.colony	NA	NA	NA	D_0__Eukaryota	D_1__SAR	D_2__Stramenopiles	D_3__Peronosporomycetes	NA	NA	NA
AY598635.1.1787	Fd3Rep1	0	NA	GTGCCAGCMGCCGCGGTAA	GGACTACHVGGGTWTCTAAT	lab.colony	Mali	An. coluzzii	lab.colony	lab.colony	NA	NA	NA	D_0__Eukaryota	D_1__SAR	D_2__Stramenopiles	D_3__Peronosporomycetes	NA	NA	NA
AY611065.1.1730	Fd9Rep2	0	NA	GTGCCAGCMGCCGCGGTAA	GGACTACHVGGGTWTCTAAT	lab.colony	Burkina	An. coluzzii	lab.colony	lab.colony	NA	NA	NA	D_0__Eukaryota	D_1__SAR	D_2__Alveolata	D_3__Ciliophora	D_7__Peritrichia	D_8__Telotrochidium	NA
AY611065.1.1730	Fd5Rep2	0	NA	GTGCCAGCMGCCGCGGTAA	GGACTACHVGGGTWTCTAAT	lab.colony	Mali	An. coluzzii	lab.colony	lab.colony	NA	NA	NA	D_0__Eukaryota	D_1__SAR	D_2__Alveolata	D_3__Ciliophora	D_7__Peritrichia	D_8__Telotrochidium	NA
AY611065.1.1730	Fd3Rep2	0	NA	GTGCCAGCMGCCGCGGTAA	GGACTACHVGGGTWTCTAAT	lab.colony	Mali	An. coluzzii	lab.colony	lab.colony	NA	NA	NA	D_0__Eukaryota	D_1__SAR	D_2__Alveolata	D_3__Ciliophora	D_7__Peritrichia	D_8__Telotrochidium	NA
AY611065.1.1730	IML30VRep1	0	NA	GTGCCAGCMGCCGCGGTAA	GGACTACHVGGGTWTCTAAT	lab.colony	IML.IML30	An. coluzzii	lab.colony	lab.colony	NA	NA	NA	D_0__Eukaryota	D_1__SAR	D_2__Alveolata	D_3__Ciliophora	D_7__Peritrichia	D_8__Telotrochidium	NA
AY611065.1.1730	Fd3Rep1	0	NA	GTGCCAGCMGCCGCGGTAA	GGACTACHVGGGTWTCTAAT	lab.colony	Mali	An. coluzzii	lab.colony	lab.colony	NA	NA	NA	D_0__Eukaryota	D_1__SAR	D_2__Alveolata	D_3__Ciliophora	D_7__Peritrichia	D_8__Telotrochidium	NA
AY611065.1.1730	NguossoRep2	0	NA	GTGCCAGCMGCCGCGGTAA	GGACTACHVGGGTWTCTAAT	lab.colony	Paris	An. coluzzii	lab.colony	lab.colony	NA	NA	NA	D_0__Eukaryota	D_1__SAR	D_2__Alveolata	D_3__Ciliophora	D_7__Peritrichia	D_8__Telotrochidium	NA
AY611065.1.1730	IML30VRep2	0	NA	GTGCCAGCMGCCGCGGTAA	GGACTACHVGGGTWTCTAAT	lab.colony	IML.IML30	An. coluzzii	lab.colony	lab.colony	NA	NA	NA	D_0__Eukaryota	D_1__SAR	D_2__Alveolata	D_3__Ciliophora	D_7__Peritrichia	D_8__Telotrochidium	NA
AY651093.1.1702	Fd9Rep2	0	NA	GTGCCAGCMGCCGCGGTAA	GGACTACHVGGGTWTCTAAT	lab.colony	Burkina	An. coluzzii	lab.colony	lab.colony	NA	NA	NA	D_0__Eukaryota	D_1__SAR	D_2__Stramenopiles	D_3__Ochrophyta	NA	NA	NA
AY651093.1.1702	IML30VRep1	0	NA	GTGCCAGCMGCCGCGGTAA	GGACTACHVGGGTWTCTAAT	lab.colony	IML.IML30	An. coluzzii	lab.colony	lab.colony	NA	NA	NA	D_0__Eukaryota	D_1__SAR	D_2__Stramenopiles	D_3__Ochrophyta	NA	NA	NA
AY651093.1.1702	Fd3Rep2	0	NA	GTGCCAGCMGCCGCGGTAA	GGACTACHVGGGTWTCTAAT	lab.colony	Mali	An. coluzzii	lab.colony	lab.colony	NA	NA	NA	D_0__Eukaryota	D_1__SAR	D_2__Stramenopiles	D_3__Ochrophyta	NA	NA	NA
AY651093.1.1702	NguossoRep2	0	NA	GTGCCAGCMGCCGCGGTAA	GGACTACHVGGGTWTCTAAT	lab.colony	Paris	An. coluzzii	lab.colony	lab.colony	NA	NA	NA	D_0__Eukaryota	D_1__SAR	D_2__Stramenopiles	D_3__Ochrophyta	NA	NA	NA
AY651093.1.1702	Fd5Rep2	0	NA	GTGCCAGCMGCCGCGGTAA	GGACTACHVGGGTWTCTAAT	lab.colony	Mali	An. coluzzii	lab.colony	lab.colony	NA	NA	NA	D_0__Eukaryota	D_1__SAR	D_2__Stramenopiles	D_3__Ochrophyta	NA	NA	NA
AY651093.1.1702	IML30VRep2	0	NA	GTGCCAGCMGCCGCGGTAA	GGACTACHVGGGTWTCTAAT	lab.colony	IML.IML30	An. coluzzii	lab.colony	lab.colony	NA	NA	NA	D_0__Eukaryota	D_1__SAR	D_2__Stramenopiles	D_3__Ochrophyta	NA	NA	NA
AY651093.1.1702	Fd3Rep1	0	NA	GTGCCAGCMGCCGCGGTAA	GGACTACHVGGGTWTCTAAT	lab.colony	Mali	An. coluzzii	lab.colony	lab.colony	NA	NA	NA	D_0__Eukaryota	D_1__SAR	D_2__Stramenopiles	D_3__Ochrophyta	NA	NA	NA
AY753597.1.2086	Fd5Rep2	0	NA	GTGCCAGCMGCCGCGGTAA	GGACTACHVGGGTWTCTAAT	lab.colony	Mali	An. coluzzii	lab.colony	lab.colony	NA	NA	NA	D_0__Eukaryota	D_1__Excavata	D_2__Discoba	D_3__Discicristata	D_7__Neobodonida	D_8__Rhynchomonas	D_9__Rhynchomonas nasuta
AY753597.1.2086	IML30VRep2	0	NA	GTGCCAGCMGCCGCGGTAA	GGACTACHVGGGTWTCTAAT	lab.colony	IML.IML30	An. coluzzii	lab.colony	lab.colony	NA	NA	NA	D_0__Eukaryota	D_1__Excavata	D_2__Discoba	D_3__Discicristata	D_7__Neobodonida	D_8__Rhynchomonas	D_9__Rhynchomonas nasuta
AY753597.1.2086	IML30VRep1	0	NA	GTGCCAGCMGCCGCGGTAA	GGACTACHVGGGTWTCTAAT	lab.colony	IML.IML30	An. coluzzii	lab.colony	lab.colony	NA	NA	NA	D_0__Eukaryota	D_1__Excavata	D_2__Discoba	D_3__Discicristata	D_7__Neobodonida	D_8__Rhynchomonas	D_9__Rhynchomonas nasuta
AY753597.1.2086	NguossoRep2	0	NA	GTGCCAGCMGCCGCGGTAA	GGACTACHVGGGTWTCTAAT	lab.colony	Paris	An. coluzzii	lab.colony	lab.colony	NA	NA	NA	D_0__Eukaryota	D_1__Excavata	D_2__Discoba	D_3__Discicristata	D_7__Neobodonida	D_8__Rhynchomonas	D_9__Rhynchomonas nasuta
AY829528.1.1759	NguossoRep2	0	NA	GTGCCAGCMGCCGCGGTAA	GGACTACHVGGGTWTCTAAT	lab.colony	Paris	An. coluzzii	lab.colony	lab.colony	NA	NA	NA	D_0__Eukaryota	D_1__SAR	D_2__Alveolata	NA	NA	NA	NA
AY829528.1.1759	Fd3Rep2	0	NA	GTGCCAGCMGCCGCGGTAA	GGACTACHVGGGTWTCTAAT	lab.colony	Mali	An. coluzzii	lab.colony	lab.colony	NA	NA	NA	D_0__Eukaryota	D_1__SAR	D_2__Alveolata	NA	NA	NA	NA
AY829528.1.1759	Fd9Rep2	0	NA	GTGCCAGCMGCCGCGGTAA	GGACTACHVGGGTWTCTAAT	lab.colony	Burkina	An. coluzzii	lab.colony	lab.colony	NA	NA	NA	D_0__Eukaryota	D_1__SAR	D_2__Alveolata	NA	NA	NA	NA
AY829528.1.1759	IML30VRep2	0	NA	GTGCCAGCMGCCGCGGTAA	GGACTACHVGGGTWTCTAAT	lab.colony	IML.IML30	An. coluzzii	lab.colony	lab.colony	NA	NA	NA	D_0__Eukaryota	D_1__SAR	D_2__Alveolata	NA	NA	NA	NA
AY829528.1.1759	IML30VRep1	0	NA	GTGCCAGCMGCCGCGGTAA	GGACTACHVGGGTWTCTAAT	lab.colony	IML.IML30	An. coluzzii	lab.colony	lab.colony	NA	NA	NA	D_0__Eukaryota	D_1__SAR	D_2__Alveolata	NA	NA	NA	NA
AY829528.1.1759	Fd3Rep1	0	NA	GTGCCAGCMGCCGCGGTAA	GGACTACHVGGGTWTCTAAT	lab.colony	Mali	An. coluzzii	lab.colony	lab.colony	NA	NA	NA	D_0__Eukaryota	D_1__SAR	D_2__Alveolata	NA	NA	NA	NA
AY829528.1.1759	Fd5Rep2	0	NA	GTGCCAGCMGCCGCGGTAA	GGACTACHVGGGTWTCTAAT	lab.colony	Mali	An. coluzzii	lab.colony	lab.colony	NA	NA	NA	D_0__Eukaryota	D_1__SAR	D_2__Alveolata	NA	NA	NA	NA
AY916588.1.1691	IML30VRep1	0	NA	GTGCCAGCMGCCGCGGTAA	GGACTACHVGGGTWTCTAAT	lab.colony	IML.IML30	An. coluzzii	lab.colony	lab.colony	NA	NA	NA	D_0__Eukaryota	D_1__Opisthokonta	D_2__Nucletmycea	D_3__LKM11	D_4__uncultured eukaryote	D_5__uncultured eukaryote	D_6__uncultured eukaryote
AY916588.1.1691	Fd5Rep2	0	NA	GTGCCAGCMGCCGCGGTAA	GGACTACHVGGGTWTCTAAT	lab.colony	Mali	An. coluzzii	lab.colony	lab.colony	NA	NA	NA	D_0__Eukaryota	D_1__Opisthokonta	D_2__Nucletmycea	D_3__LKM11	D_4__uncultured eukaryote	D_5__uncultured eukaryote	D_6__uncultured eukaryote
AY916588.1.1691	IML30VRep2	0	NA	GTGCCAGCMGCCGCGGTAA	GGACTACHVGGGTWTCTAAT	lab.colony	IML.IML30	An. coluzzii	lab.colony	lab.colony	NA	NA	NA	D_0__Eukaryota	D_1__Opisthokonta	D_2__Nucletmycea	D_3__LKM11	D_4__uncultured eukaryote	D_5__uncultured eukaryote	D_6__uncultured eukaryote
AY916588.1.1691	Fd3Rep1	0	NA	GTGCCAGCMGCCGCGGTAA	GGACTACHVGGGTWTCTAAT	lab.colony	Mali	An. coluzzii	lab.colony	lab.colony	NA	NA	NA	D_0__Eukaryota	D_1__Opisthokonta	D_2__Nucletmycea	D_3__LKM11	D_4__uncultured eukaryote	D_5__uncultured eukaryote	D_6__uncultured eukaryote
AY916588.1.1691	Fd3Rep2	0	NA	GTGCCAGCMGCCGCGGTAA	GGACTACHVGGGTWTCTAAT	lab.colony	Mali	An. coluzzii	lab.colony	lab.colony	NA	NA	NA	D_0__Eukaryota	D_1__Opisthokonta	D_2__Nucletmycea	D_3__LKM11	D_4__uncultured eukaryote	D_5__uncultured eukaryote	D_6__uncultured eukaryote
AY916588.1.1691	Fd9Rep2	0	NA	GTGCCAGCMGCCGCGGTAA	GGACTACHVGGGTWTCTAAT	lab.colony	Burkina	An. coluzzii	lab.colony	lab.colony	NA	NA	NA	D_0__Eukaryota	D_1__Opisthokonta	D_2__Nucletmycea	D_3__LKM11	D_4__uncultured eukaryote	D_5__uncultured eukaryote	D_6__uncultured eukaryote
AY916588.1.1691	NguossoRep2	0	NA	GTGCCAGCMGCCGCGGTAA	GGACTACHVGGGTWTCTAAT	lab.colony	Paris	An. coluzzii	lab.colony	lab.colony	NA	NA	NA	D_0__Eukaryota	D_1__Opisthokonta	D_2__Nucletmycea	D_3__LKM11	D_4__uncultured eukaryote	D_5__uncultured eukaryote	D_6__uncultured eukaryote
BABX02064380.32.1371	Fd9Rep2	0	NA	GTGCCAGCMGCCGCGGTAA	GGACTACHVGGGTWTCTAAT	lab.colony	Burkina	An. coluzzii	lab.colony	lab.colony	NA	NA	NA	D_0__Eukaryota	D_1__Opisthokonta	D_2__Nucletmycea	D_3__Fungi	D_7__Dothideomycetes	D_8__Capnodiales	NA
BABX02064380.32.1371	Fd3Rep1	0	NA	GTGCCAGCMGCCGCGGTAA	GGACTACHVGGGTWTCTAAT	lab.colony	Mali	An. coluzzii	lab.colony	lab.colony	NA	NA	NA	D_0__Eukaryota	D_1__Opisthokonta	D_2__Nucletmycea	D_3__Fungi	D_7__Dothideomycetes	D_8__Capnodiales	NA
BABX02064380.32.1371	Fd3Rep2	0	NA	GTGCCAGCMGCCGCGGTAA	GGACTACHVGGGTWTCTAAT	lab.colony	Mali	An. coluzzii	lab.colony	lab.colony	NA	NA	NA	D_0__Eukaryota	D_1__Opisthokonta	D_2__Nucletmycea	D_3__Fungi	D_7__Dothideomycetes	D_8__Capnodiales	NA
BABX02064380.32.1371	NguossoRep2	0	NA	GTGCCAGCMGCCGCGGTAA	GGACTACHVGGGTWTCTAAT	lab.colony	Paris	An. coluzzii	lab.colony	lab.colony	NA	NA	NA	D_0__Eukaryota	D_1__Opisthokonta	D_2__Nucletmycea	D_3__Fungi	D_7__Dothideomycetes	D_8__Capnodiales	NA
BABX02064380.32.1371	IML30VRep2	0	NA	GTGCCAGCMGCCGCGGTAA	GGACTACHVGGGTWTCTAAT	lab.colony	IML.IML30	An. coluzzii	lab.colony	lab.colony	NA	NA	NA	D_0__Eukaryota	D_1__Opisthokonta	D_2__Nucletmycea	D_3__Fungi	D_7__Dothideomycetes	D_8__Capnodiales	NA
BABX02064380.32.1371	IML30VRep1	0	NA	GTGCCAGCMGCCGCGGTAA	GGACTACHVGGGTWTCTAAT	lab.colony	IML.IML30	An. coluzzii	lab.colony	lab.colony	NA	NA	NA	D_0__Eukaryota	D_1__Opisthokonta	D_2__Nucletmycea	D_3__Fungi	D_7__Dothideomycetes	D_8__Capnodiales	NA
BABX02064380.32.1371	Fd5Rep2	0	NA	GTGCCAGCMGCCGCGGTAA	GGACTACHVGGGTWTCTAAT	lab.colony	Mali	An. coluzzii	lab.colony	lab.colony	NA	NA	NA	D_0__Eukaryota	D_1__Opisthokonta	D_2__Nucletmycea	D_3__Fungi	D_7__Dothideomycetes	D_8__Capnodiales	NA
DQ104591.1.1252	Fd9Rep2	0	NA	GTGCCAGCMGCCGCGGTAA	GGACTACHVGGGTWTCTAAT	lab.colony	Burkina	An. coluzzii	lab.colony	lab.colony	NA	NA	NA	D_0__Eukaryota	D_1__Opisthokonta	D_2__Holozoa	NA	NA	NA	NA
DQ104591.1.1252	Fd3Rep2	0	NA	GTGCCAGCMGCCGCGGTAA	GGACTACHVGGGTWTCTAAT	lab.colony	Mali	An. coluzzii	lab.colony	lab.colony	NA	NA	NA	D_0__Eukaryota	D_1__Opisthokonta	D_2__Holozoa	NA	NA	NA	NA
DQ104591.1.1252	Fd3Rep1	0	NA	GTGCCAGCMGCCGCGGTAA	GGACTACHVGGGTWTCTAAT	lab.colony	Mali	An. coluzzii	lab.colony	lab.colony	NA	NA	NA	D_0__Eukaryota	D_1__Opisthokonta	D_2__Holozoa	NA	NA	NA	NA
DQ104591.1.1252	Fd5Rep2	0	NA	GTGCCAGCMGCCGCGGTAA	GGACTACHVGGGTWTCTAAT	lab.colony	Mali	An. coluzzii	lab.colony	lab.colony	NA	NA	NA	D_0__Eukaryota	D_1__Opisthokonta	D_2__Holozoa	NA	NA	NA	NA
DQ104591.1.1252	NguossoRep2	0	NA	GTGCCAGCMGCCGCGGTAA	GGACTACHVGGGTWTCTAAT	lab.colony	Paris	An. coluzzii	lab.colony	lab.colony	NA	NA	NA	D_0__Eukaryota	D_1__Opisthokonta	D_2__Holozoa	NA	NA	NA	NA
DQ104598.1.1231	IML30VRep2	0	NA	GTGCCAGCMGCCGCGGTAA	GGACTACHVGGGTWTCTAAT	lab.colony	IML.IML30	An. coluzzii	lab.colony	lab.colony	NA	NA	NA	D_0__Eukaryota	D_1__Opisthokonta	D_2__Nucletmycea	D_3__Fungi	D_7__Dothideomycetes	D_8__Pleosporales	D_9__uncultured eukaryote
DQ104598.1.1231	IML30VRep1	0	NA	GTGCCAGCMGCCGCGGTAA	GGACTACHVGGGTWTCTAAT	lab.colony	IML.IML30	An. coluzzii	lab.colony	lab.colony	NA	NA	NA	D_0__Eukaryota	D_1__Opisthokonta	D_2__Nucletmycea	D_3__Fungi	D_7__Dothideomycetes	D_8__Pleosporales	D_9__uncultured eukaryote
DQ104598.1.1231	Fd3Rep1	0	NA	GTGCCAGCMGCCGCGGTAA	GGACTACHVGGGTWTCTAAT	lab.colony	Mali	An. coluzzii	lab.colony	lab.colony	NA	NA	NA	D_0__Eukaryota	D_1__Opisthokonta	D_2__Nucletmycea	D_3__Fungi	D_7__Dothideomycetes	D_8__Pleosporales	D_9__uncultured eukaryote
DQ104598.1.1231	NguossoRep2	0	NA	GTGCCAGCMGCCGCGGTAA	GGACTACHVGGGTWTCTAAT	lab.colony	Paris	An. coluzzii	lab.colony	lab.colony	NA	NA	NA	D_0__Eukaryota	D_1__Opisthokonta	D_2__Nucletmycea	D_3__Fungi	D_7__Dothideomycetes	D_8__Pleosporales	D_9__uncultured eukaryote
DQ104598.1.1231	Fd5Rep2	0	NA	GTGCCAGCMGCCGCGGTAA	GGACTACHVGGGTWTCTAAT	lab.colony	Mali	An. coluzzii	lab.colony	lab.colony	NA	NA	NA	D_0__Eukaryota	D_1__Opisthokonta	D_2__Nucletmycea	D_3__Fungi	D_7__Dothideomycetes	D_8__Pleosporales	D_9__uncultured eukaryote
DQ104598.1.1231	Fd3Rep2	0	NA	GTGCCAGCMGCCGCGGTAA	GGACTACHVGGGTWTCTAAT	lab.colony	Mali	An. coluzzii	lab.colony	lab.colony	NA	NA	NA	D_0__Eukaryota	D_1__Opisthokonta	D_2__Nucletmycea	D_3__Fungi	D_7__Dothideomycetes	D_8__Pleosporales	D_9__uncultured eukaryote
DQ104598.1.1231	Fd9Rep2	0	NA	GTGCCAGCMGCCGCGGTAA	GGACTACHVGGGTWTCTAAT	lab.colony	Burkina	An. coluzzii	lab.colony	lab.colony	NA	NA	NA	D_0__Eukaryota	D_1__Opisthokonta	D_2__Nucletmycea	D_3__Fungi	D_7__Dothideomycetes	D_8__Pleosporales	D_9__uncultured eukaryote
DQ104603.1.1240	IML30VRep2	0	NA	GTGCCAGCMGCCGCGGTAA	GGACTACHVGGGTWTCTAAT	lab.colony	IML.IML30	An. coluzzii	lab.colony	lab.colony	NA	NA	NA	D_0__Eukaryota	D_1__Opisthokonta	D_2__Nucletmycea	D_3__Fungi	D_9__Trichocomaceae	D_10__Aspergillus	NA
DQ104603.1.1240	Fd5Rep2	0	NA	GTGCCAGCMGCCGCGGTAA	GGACTACHVGGGTWTCTAAT	lab.colony	Mali	An. coluzzii	lab.colony	lab.colony	NA	NA	NA	D_0__Eukaryota	D_1__Opisthokonta	D_2__Nucletmycea	D_3__Fungi	D_9__Trichocomaceae	D_10__Aspergillus	NA
DQ104603.1.1240	Fd3Rep1	0	NA	GTGCCAGCMGCCGCGGTAA	GGACTACHVGGGTWTCTAAT	lab.colony	Mali	An. coluzzii	lab.colony	lab.colony	NA	NA	NA	D_0__Eukaryota	D_1__Opisthokonta	D_2__Nucletmycea	D_3__Fungi	D_9__Trichocomaceae	D_10__Aspergillus	NA
DQ104603.1.1240	Fd3Rep2	0	NA	GTGCCAGCMGCCGCGGTAA	GGACTACHVGGGTWTCTAAT	lab.colony	Mali	An. coluzzii	lab.colony	lab.colony	NA	NA	NA	D_0__Eukaryota	D_1__Opisthokonta	D_2__Nucletmycea	D_3__Fungi	D_9__Trichocomaceae	D_10__Aspergillus	NA
DQ104603.1.1240	IML30VRep1	0	NA	GTGCCAGCMGCCGCGGTAA	GGACTACHVGGGTWTCTAAT	lab.colony	IML.IML30	An. coluzzii	lab.colony	lab.colony	NA	NA	NA	D_0__Eukaryota	D_1__Opisthokonta	D_2__Nucletmycea	D_3__Fungi	D_9__Trichocomaceae	D_10__Aspergillus	NA
DQ104603.1.1240	NguossoRep2	0	NA	GTGCCAGCMGCCGCGGTAA	GGACTACHVGGGTWTCTAAT	lab.colony	Paris	An. coluzzii	lab.colony	lab.colony	NA	NA	NA	D_0__Eukaryota	D_1__Opisthokonta	D_2__Nucletmycea	D_3__Fungi	D_9__Trichocomaceae	D_10__Aspergillus	NA
DQ104603.1.1240	Fd9Rep2	0	NA	GTGCCAGCMGCCGCGGTAA	GGACTACHVGGGTWTCTAAT	lab.colony	Burkina	An. coluzzii	lab.colony	lab.colony	NA	NA	NA	D_0__Eukaryota	D_1__Opisthokonta	D_2__Nucletmycea	D_3__Fungi	D_9__Trichocomaceae	D_10__Aspergillus	NA
DQ140133.1.2238	IML30VRep1	0	NA	GTGCCAGCMGCCGCGGTAA	GGACTACHVGGGTWTCTAAT	lab.colony	IML.IML30	An. coluzzii	lab.colony	lab.colony	NA	NA	NA	D_0__Eukaryota	D_1__Excavata	D_2__Discoba	D_3__Discicristata	D_7__Euglenea	D_8__Strombomonas	NA
DQ140133.1.2238	Fd5Rep2	0	NA	GTGCCAGCMGCCGCGGTAA	GGACTACHVGGGTWTCTAAT	lab.colony	Mali	An. coluzzii	lab.colony	lab.colony	NA	NA	NA	D_0__Eukaryota	D_1__Excavata	D_2__Discoba	D_3__Discicristata	D_7__Euglenea	D_8__Strombomonas	NA
DQ140133.1.2238	Fd3Rep2	0	NA	GTGCCAGCMGCCGCGGTAA	GGACTACHVGGGTWTCTAAT	lab.colony	Mali	An. coluzzii	lab.colony	lab.colony	NA	NA	NA	D_0__Eukaryota	D_1__Excavata	D_2__Discoba	D_3__Discicristata	D_7__Euglenea	D_8__Strombomonas	NA
DQ140133.1.2238	IML30VRep2	0	NA	GTGCCAGCMGCCGCGGTAA	GGACTACHVGGGTWTCTAAT	lab.colony	IML.IML30	An. coluzzii	lab.colony	lab.colony	NA	NA	NA	D_0__Eukaryota	D_1__Excavata	D_2__Discoba	D_3__Discicristata	D_7__Euglenea	D_8__Strombomonas	NA
DQ140133.1.2238	Fd9Rep2	0	NA	GTGCCAGCMGCCGCGGTAA	GGACTACHVGGGTWTCTAAT	lab.colony	Burkina	An. coluzzii	lab.colony	lab.colony	NA	NA	NA	D_0__Eukaryota	D_1__Excavata	D_2__Discoba	D_3__Discicristata	D_7__Euglenea	D_8__Strombomonas	NA
DQ140133.1.2238	Fd3Rep1	0	NA	GTGCCAGCMGCCGCGGTAA	GGACTACHVGGGTWTCTAAT	lab.colony	Mali	An. coluzzii	lab.colony	lab.colony	NA	NA	NA	D_0__Eukaryota	D_1__Excavata	D_2__Discoba	D_3__Discicristata	D_7__Euglenea	D_8__Strombomonas	NA
DQ140133.1.2238	NguossoRep2	0	NA	GTGCCAGCMGCCGCGGTAA	GGACTACHVGGGTWTCTAAT	lab.colony	Paris	An. coluzzii	lab.colony	lab.colony	NA	NA	NA	D_0__Eukaryota	D_1__Excavata	D_2__Discoba	D_3__Discicristata	D_7__Euglenea	D_8__Strombomonas	NA
DQ140154.1.2148	Fd3Rep2	0	NA	GTGCCAGCMGCCGCGGTAA	GGACTACHVGGGTWTCTAAT	lab.colony	Mali	An. coluzzii	lab.colony	lab.colony	NA	NA	NA	D_0__Eukaryota	D_1__Excavata	D_2__Discoba	D_3__Discicristata	D_8__Euglenaceae	D_9__Colacium	NA
DQ140154.1.2148	Fd3Rep1	0	NA	GTGCCAGCMGCCGCGGTAA	GGACTACHVGGGTWTCTAAT	lab.colony	Mali	An. coluzzii	lab.colony	lab.colony	NA	NA	NA	D_0__Eukaryota	D_1__Excavata	D_2__Discoba	D_3__Discicristata	D_8__Euglenaceae	D_9__Colacium	NA
DQ140154.1.2148	Fd5Rep2	0	NA	GTGCCAGCMGCCGCGGTAA	GGACTACHVGGGTWTCTAAT	lab.colony	Mali	An. coluzzii	lab.colony	lab.colony	NA	NA	NA	D_0__Eukaryota	D_1__Excavata	D_2__Discoba	D_3__Discicristata	D_8__Euglenaceae	D_9__Colacium	NA
DQ140154.1.2148	IML30VRep2	0	NA	GTGCCAGCMGCCGCGGTAA	GGACTACHVGGGTWTCTAAT	lab.colony	IML.IML30	An. coluzzii	lab.colony	lab.colony	NA	NA	NA	D_0__Eukaryota	D_1__Excavata	D_2__Discoba	D_3__Discicristata	D_8__Euglenaceae	D_9__Colacium	NA
DQ140154.1.2148	IML30VRep1	0	NA	GTGCCAGCMGCCGCGGTAA	GGACTACHVGGGTWTCTAAT	lab.colony	IML.IML30	An. coluzzii	lab.colony	lab.colony	NA	NA	NA	D_0__Eukaryota	D_1__Excavata	D_2__Discoba	D_3__Discicristata	D_8__Euglenaceae	D_9__Colacium	NA
DQ140154.1.2148	Fd9Rep2	0	NA	GTGCCAGCMGCCGCGGTAA	GGACTACHVGGGTWTCTAAT	lab.colony	Burkina	An. coluzzii	lab.colony	lab.colony	NA	NA	NA	D_0__Eukaryota	D_1__Excavata	D_2__Discoba	D_3__Discicristata	D_8__Euglenaceae	D_9__Colacium	NA
DQ140154.1.2148	NguossoRep2	0	NA	GTGCCAGCMGCCGCGGTAA	GGACTACHVGGGTWTCTAAT	lab.colony	Paris	An. coluzzii	lab.colony	lab.colony	NA	NA	NA	D_0__Eukaryota	D_1__Excavata	D_2__Discoba	D_3__Discicristata	D_8__Euglenaceae	D_9__Colacium	NA
DQ207591.1.2054	Fd3Rep2	0	NA	GTGCCAGCMGCCGCGGTAA	GGACTACHVGGGTWTCTAAT	lab.colony	Mali	An. coluzzii	lab.colony	lab.colony	NA	NA	NA	D_0__Eukaryota	D_1__Excavata	D_2__Discoba	D_3__Discicristata	D_7__Parabodonida	D_8__Parabodo	D_9__Parabodo caudatus
DQ207591.1.2054	IML30VRep2	0	NA	GTGCCAGCMGCCGCGGTAA	GGACTACHVGGGTWTCTAAT	lab.colony	IML.IML30	An. coluzzii	lab.colony	lab.colony	NA	NA	NA	D_0__Eukaryota	D_1__Excavata	D_2__Discoba	D_3__Discicristata	D_7__Parabodonida	D_8__Parabodo	D_9__Parabodo caudatus
DQ207591.1.2054	NguossoRep2	0	NA	GTGCCAGCMGCCGCGGTAA	GGACTACHVGGGTWTCTAAT	lab.colony	Paris	An. coluzzii	lab.colony	lab.colony	NA	NA	NA	D_0__Eukaryota	D_1__Excavata	D_2__Discoba	D_3__Discicristata	D_7__Parabodonida	D_8__Parabodo	D_9__Parabodo caudatus
DQ207591.1.2054	Fd3Rep1	0	NA	GTGCCAGCMGCCGCGGTAA	GGACTACHVGGGTWTCTAAT	lab.colony	Mali	An. coluzzii	lab.colony	lab.colony	NA	NA	NA	D_0__Eukaryota	D_1__Excavata	D_2__Discoba	D_3__Discicristata	D_7__Parabodonida	D_8__Parabodo	D_9__Parabodo caudatus
DQ207591.1.2054	Fd5Rep2	0	NA	GTGCCAGCMGCCGCGGTAA	GGACTACHVGGGTWTCTAAT	lab.colony	Mali	An. coluzzii	lab.colony	lab.colony	NA	NA	NA	D_0__Eukaryota	D_1__Excavata	D_2__Discoba	D_3__Discicristata	D_7__Parabodonida	D_8__Parabodo	D_9__Parabodo caudatus
DQ207591.1.2054	Fd9Rep2	0	NA	GTGCCAGCMGCCGCGGTAA	GGACTACHVGGGTWTCTAAT	lab.colony	Burkina	An. coluzzii	lab.colony	lab.colony	NA	NA	NA	D_0__Eukaryota	D_1__Excavata	D_2__Discoba	D_3__Discicristata	D_7__Parabodonida	D_8__Parabodo	D_9__Parabodo caudatus
DQ207591.1.2054	IML30VRep1	0	NA	GTGCCAGCMGCCGCGGTAA	GGACTACHVGGGTWTCTAAT	lab.colony	IML.IML30	An. coluzzii	lab.colony	lab.colony	NA	NA	NA	D_0__Eukaryota	D_1__Excavata	D_2__Discoba	D_3__Discicristata	D_7__Parabodonida	D_8__Parabodo	D_9__Parabodo caudatus
DQ457625.1.1792	Fd3Rep1	0	NA	GTGCCAGCMGCCGCGGTAA	GGACTACHVGGGTWTCTAAT	lab.colony	Mali	An. coluzzii	lab.colony	lab.colony	NA	NA	NA	D_0__Eukaryota	D_1__Opisthokonta	D_2__Nucletmycea	D_3__Fungi	NA	NA	NA
DQ457625.1.1792	Fd5Rep2	0	NA	GTGCCAGCMGCCGCGGTAA	GGACTACHVGGGTWTCTAAT	lab.colony	Mali	An. coluzzii	lab.colony	lab.colony	NA	NA	NA	D_0__Eukaryota	D_1__Opisthokonta	D_2__Nucletmycea	D_3__Fungi	NA	NA	NA
DQ457625.1.1792	Fd3Rep2	0	NA	GTGCCAGCMGCCGCGGTAA	GGACTACHVGGGTWTCTAAT	lab.colony	Mali	An. coluzzii	lab.colony	lab.colony	NA	NA	NA	D_0__Eukaryota	D_1__Opisthokonta	D_2__Nucletmycea	D_3__Fungi	NA	NA	NA
DQ457625.1.1792	Fd9Rep2	0	NA	GTGCCAGCMGCCGCGGTAA	GGACTACHVGGGTWTCTAAT	lab.colony	Burkina	An. coluzzii	lab.colony	lab.colony	NA	NA	NA	D_0__Eukaryota	D_1__Opisthokonta	D_2__Nucletmycea	D_3__Fungi	NA	NA	NA
DQ457625.1.1792	IML30VRep1	0	NA	GTGCCAGCMGCCGCGGTAA	GGACTACHVGGGTWTCTAAT	lab.colony	IML.IML30	An. coluzzii	lab.colony	lab.colony	NA	NA	NA	D_0__Eukaryota	D_1__Opisthokonta	D_2__Nucletmycea	D_3__Fungi	NA	NA	NA
DQ457625.1.1792	IML30VRep2	0	NA	GTGCCAGCMGCCGCGGTAA	GGACTACHVGGGTWTCTAAT	lab.colony	IML.IML30	An. coluzzii	lab.colony	lab.colony	NA	NA	NA	D_0__Eukaryota	D_1__Opisthokonta	D_2__Nucletmycea	D_3__Fungi	NA	NA	NA
DQ534688.1.1725	Fd9Rep2	0	NA	GTGCCAGCMGCCGCGGTAA	GGACTACHVGGGTWTCTAAT	lab.colony	Burkina	An. coluzzii	lab.colony	lab.colony	NA	NA	NA	D_0__Eukaryota	D_1__Opisthokonta	D_2__Nucletmycea	D_3__Fungi	NA	NA	NA
DQ534688.1.1725	Fd3Rep1	0	NA	GTGCCAGCMGCCGCGGTAA	GGACTACHVGGGTWTCTAAT	lab.colony	Mali	An. coluzzii	lab.colony	lab.colony	NA	NA	NA	D_0__Eukaryota	D_1__Opisthokonta	D_2__Nucletmycea	D_3__Fungi	NA	NA	NA
DQ534688.1.1725	IML30VRep1	0	NA	GTGCCAGCMGCCGCGGTAA	GGACTACHVGGGTWTCTAAT	lab.colony	IML.IML30	An. coluzzii	lab.colony	lab.colony	NA	NA	NA	D_0__Eukaryota	D_1__Opisthokonta	D_2__Nucletmycea	D_3__Fungi	NA	NA	NA
DQ534688.1.1725	Fd3Rep2	0	NA	GTGCCAGCMGCCGCGGTAA	GGACTACHVGGGTWTCTAAT	lab.colony	Mali	An. coluzzii	lab.colony	lab.colony	NA	NA	NA	D_0__Eukaryota	D_1__Opisthokonta	D_2__Nucletmycea	D_3__Fungi	NA	NA	NA
DQ534688.1.1725	Fd5Rep2	0	NA	GTGCCAGCMGCCGCGGTAA	GGACTACHVGGGTWTCTAAT	lab.colony	Mali	An. coluzzii	lab.colony	lab.colony	NA	NA	NA	D_0__Eukaryota	D_1__Opisthokonta	D_2__Nucletmycea	D_3__Fungi	NA	NA	NA
DQ534688.1.1725	IML30VRep2	0	NA	GTGCCAGCMGCCGCGGTAA	GGACTACHVGGGTWTCTAAT	lab.colony	IML.IML30	An. coluzzii	lab.colony	lab.colony	NA	NA	NA	D_0__Eukaryota	D_1__Opisthokonta	D_2__Nucletmycea	D_3__Fungi	NA	NA	NA
DQ534688.1.1725	NguossoRep2	0	NA	GTGCCAGCMGCCGCGGTAA	GGACTACHVGGGTWTCTAAT	lab.colony	Paris	An. coluzzii	lab.colony	lab.colony	NA	NA	NA	D_0__Eukaryota	D_1__Opisthokonta	D_2__Nucletmycea	D_3__Fungi	NA	NA	NA
DQ790120.1.1797	Fd3Rep1	0	NA	GTGCCAGCMGCCGCGGTAA	GGACTACHVGGGTWTCTAAT	lab.colony	Mali	An. coluzzii	lab.colony	lab.colony	NA	NA	NA	D_0__Eukaryota	D_1__Archaeplastida	D_2__Chloroplastida	D_3__Charophyta	NA	NA	NA
DQ790120.1.1797	Fd5Rep2	0	NA	GTGCCAGCMGCCGCGGTAA	GGACTACHVGGGTWTCTAAT	lab.colony	Mali	An. coluzzii	lab.colony	lab.colony	NA	NA	NA	D_0__Eukaryota	D_1__Archaeplastida	D_2__Chloroplastida	D_3__Charophyta	NA	NA	NA
DQ790120.1.1797	Fd3Rep2	0	NA	GTGCCAGCMGCCGCGGTAA	GGACTACHVGGGTWTCTAAT	lab.colony	Mali	An. coluzzii	lab.colony	lab.colony	NA	NA	NA	D_0__Eukaryota	D_1__Archaeplastida	D_2__Chloroplastida	D_3__Charophyta	NA	NA	NA
DQ790120.1.1797	IML30VRep1	0	NA	GTGCCAGCMGCCGCGGTAA	GGACTACHVGGGTWTCTAAT	lab.colony	IML.IML30	An. coluzzii	lab.colony	lab.colony	NA	NA	NA	D_0__Eukaryota	D_1__Archaeplastida	D_2__Chloroplastida	D_3__Charophyta	NA	NA	NA
DQ790120.1.1797	Fd9Rep2	0	NA	GTGCCAGCMGCCGCGGTAA	GGACTACHVGGGTWTCTAAT	lab.colony	Burkina	An. coluzzii	lab.colony	lab.colony	NA	NA	NA	D_0__Eukaryota	D_1__Archaeplastida	D_2__Chloroplastida	D_3__Charophyta	NA	NA	NA
DQ790120.1.1797	IML30VRep2	0	NA	GTGCCAGCMGCCGCGGTAA	GGACTACHVGGGTWTCTAAT	lab.colony	IML.IML30	An. coluzzii	lab.colony	lab.colony	NA	NA	NA	D_0__Eukaryota	D_1__Archaeplastida	D_2__Chloroplastida	D_3__Charophyta	NA	NA	NA
DQ790120.1.1797	NguossoRep2	0	NA	GTGCCAGCMGCCGCGGTAA	GGACTACHVGGGTWTCTAAT	lab.colony	Paris	An. coluzzii	lab.colony	lab.colony	NA	NA	NA	D_0__Eukaryota	D_1__Archaeplastida	D_2__Chloroplastida	D_3__Charophyta	NA	NA	NA
DQ910904.1.1717	Fd5Rep2	0	NA	GTGCCAGCMGCCGCGGTAA	GGACTACHVGGGTWTCTAAT	lab.colony	Mali	An. coluzzii	lab.colony	lab.colony	NA	NA	NA	D_0__Eukaryota	NA	NA	NA	NA	NA	NA
DQ910904.1.1717	NguossoRep2	0	NA	GTGCCAGCMGCCGCGGTAA	GGACTACHVGGGTWTCTAAT	lab.colony	Paris	An. coluzzii	lab.colony	lab.colony	NA	NA	NA	D_0__Eukaryota	NA	NA	NA	NA	NA	NA
DQ910904.1.1717	Fd3Rep2	0	NA	GTGCCAGCMGCCGCGGTAA	GGACTACHVGGGTWTCTAAT	lab.colony	Mali	An. coluzzii	lab.colony	lab.colony	NA	NA	NA	D_0__Eukaryota	NA	NA	NA	NA	NA	NA
DQ910904.1.1717	IML30VRep2	0	NA	GTGCCAGCMGCCGCGGTAA	GGACTACHVGGGTWTCTAAT	lab.colony	IML.IML30	An. coluzzii	lab.colony	lab.colony	NA	NA	NA	D_0__Eukaryota	NA	NA	NA	NA	NA	NA
DQ910904.1.1717	Fd3Rep1	0	NA	GTGCCAGCMGCCGCGGTAA	GGACTACHVGGGTWTCTAAT	lab.colony	Mali	An. coluzzii	lab.colony	lab.colony	NA	NA	NA	D_0__Eukaryota	NA	NA	NA	NA	NA	NA
DQ910904.1.1717	IML30VRep1	0	NA	GTGCCAGCMGCCGCGGTAA	GGACTACHVGGGTWTCTAAT	lab.colony	IML.IML30	An. coluzzii	lab.colony	lab.colony	NA	NA	NA	D_0__Eukaryota	NA	NA	NA	NA	NA	NA
DQ910904.1.1717	Fd9Rep2	0	NA	GTGCCAGCMGCCGCGGTAA	GGACTACHVGGGTWTCTAAT	lab.colony	Burkina	An. coluzzii	lab.colony	lab.colony	NA	NA	NA	D_0__Eukaryota	NA	NA	NA	NA	NA	NA
DQ992187.1.2302	Fd3Rep1	0	NA	GTGCCAGCMGCCGCGGTAA	GGACTACHVGGGTWTCTAAT	lab.colony	Mali	An. coluzzii	lab.colony	lab.colony	NA	NA	NA	D_0__Eukaryota	D_1__Amoebozoa	D_2__Discosea	D_3__Longamoebia	D_4__Centramoebida	D_5__Acanthamoeba	NA
DQ992187.1.2302	IML30VRep1	0	NA	GTGCCAGCMGCCGCGGTAA	GGACTACHVGGGTWTCTAAT	lab.colony	IML.IML30	An. coluzzii	lab.colony	lab.colony	NA	NA	NA	D_0__Eukaryota	D_1__Amoebozoa	D_2__Discosea	D_3__Longamoebia	D_4__Centramoebida	D_5__Acanthamoeba	NA
DQ992187.1.2302	IML30VRep2	0	NA	GTGCCAGCMGCCGCGGTAA	GGACTACHVGGGTWTCTAAT	lab.colony	IML.IML30	An. coluzzii	lab.colony	lab.colony	NA	NA	NA	D_0__Eukaryota	D_1__Amoebozoa	D_2__Discosea	D_3__Longamoebia	D_4__Centramoebida	D_5__Acanthamoeba	NA
DQ992187.1.2302	Fd3Rep2	0	NA	GTGCCAGCMGCCGCGGTAA	GGACTACHVGGGTWTCTAAT	lab.colony	Mali	An. coluzzii	lab.colony	lab.colony	NA	NA	NA	D_0__Eukaryota	D_1__Amoebozoa	D_2__Discosea	D_3__Longamoebia	D_4__Centramoebida	D_5__Acanthamoeba	NA
DQ992187.1.2302	Fd9Rep2	0	NA	GTGCCAGCMGCCGCGGTAA	GGACTACHVGGGTWTCTAAT	lab.colony	Burkina	An. coluzzii	lab.colony	lab.colony	NA	NA	NA	D_0__Eukaryota	D_1__Amoebozoa	D_2__Discosea	D_3__Longamoebia	D_4__Centramoebida	D_5__Acanthamoeba	NA
DQ992187.1.2302	Fd5Rep2	0	NA	GTGCCAGCMGCCGCGGTAA	GGACTACHVGGGTWTCTAAT	lab.colony	Mali	An. coluzzii	lab.colony	lab.colony	NA	NA	NA	D_0__Eukaryota	D_1__Amoebozoa	D_2__Discosea	D_3__Longamoebia	D_4__Centramoebida	D_5__Acanthamoeba	NA
DQ992187.1.2302	NguossoRep2	0	NA	GTGCCAGCMGCCGCGGTAA	GGACTACHVGGGTWTCTAAT	lab.colony	Paris	An. coluzzii	lab.colony	lab.colony	NA	NA	NA	D_0__Eukaryota	D_1__Amoebozoa	D_2__Discosea	D_3__Longamoebia	D_4__Centramoebida	D_5__Acanthamoeba	NA
EF023126.1.1834	Fd5Rep2	0	NA	GTGCCAGCMGCCGCGGTAA	GGACTACHVGGGTWTCTAAT	lab.colony	Mali	An. coluzzii	lab.colony	lab.colony	NA	NA	NA	D_0__Eukaryota	D_1__Archaeplastida	D_2__Chloroplastida	D_3__Charophyta	D_9__Magnoliophyta	NA	NA
EF023126.1.1834	Fd9Rep2	0	NA	GTGCCAGCMGCCGCGGTAA	GGACTACHVGGGTWTCTAAT	lab.colony	Burkina	An. coluzzii	lab.colony	lab.colony	NA	NA	NA	D_0__Eukaryota	D_1__Archaeplastida	D_2__Chloroplastida	D_3__Charophyta	D_9__Magnoliophyta	NA	NA
EF023126.1.1834	Fd3Rep2	0	NA	GTGCCAGCMGCCGCGGTAA	GGACTACHVGGGTWTCTAAT	lab.colony	Mali	An. coluzzii	lab.colony	lab.colony	NA	NA	NA	D_0__Eukaryota	D_1__Archaeplastida	D_2__Chloroplastida	D_3__Charophyta	D_9__Magnoliophyta	NA	NA
EF023126.1.1834	Fd3Rep1	0	NA	GTGCCAGCMGCCGCGGTAA	GGACTACHVGGGTWTCTAAT	lab.colony	Mali	An. coluzzii	lab.colony	lab.colony	NA	NA	NA	D_0__Eukaryota	D_1__Archaeplastida	D_2__Chloroplastida	D_3__Charophyta	D_9__Magnoliophyta	NA	NA
EF023126.1.1834	IML30VRep2	0	NA	GTGCCAGCMGCCGCGGTAA	GGACTACHVGGGTWTCTAAT	lab.colony	IML.IML30	An. coluzzii	lab.colony	lab.colony	NA	NA	NA	D_0__Eukaryota	D_1__Archaeplastida	D_2__Chloroplastida	D_3__Charophyta	D_9__Magnoliophyta	NA	NA
EF023126.1.1834	IML30VRep1	0	NA	GTGCCAGCMGCCGCGGTAA	GGACTACHVGGGTWTCTAAT	lab.colony	IML.IML30	An. coluzzii	lab.colony	lab.colony	NA	NA	NA	D_0__Eukaryota	D_1__Archaeplastida	D_2__Chloroplastida	D_3__Charophyta	D_9__Magnoliophyta	NA	NA
EF023126.1.1834	NguossoRep2	0	NA	GTGCCAGCMGCCGCGGTAA	GGACTACHVGGGTWTCTAAT	lab.colony	Paris	An. coluzzii	lab.colony	lab.colony	NA	NA	NA	D_0__Eukaryota	D_1__Archaeplastida	D_2__Chloroplastida	D_3__Charophyta	D_9__Magnoliophyta	NA	NA
EF023308.1.1787	Fd3Rep1	0	NA	GTGCCAGCMGCCGCGGTAA	GGACTACHVGGGTWTCTAAT	lab.colony	Mali	An. coluzzii	lab.colony	lab.colony	NA	NA	NA	D_0__Eukaryota	D_1__Opisthokonta	D_2__Nucletmycea	D_3__Fungi	NA	NA	NA
EF023308.1.1787	Fd3Rep2	0	NA	GTGCCAGCMGCCGCGGTAA	GGACTACHVGGGTWTCTAAT	lab.colony	Mali	An. coluzzii	lab.colony	lab.colony	NA	NA	NA	D_0__Eukaryota	D_1__Opisthokonta	D_2__Nucletmycea	D_3__Fungi	NA	NA	NA
EF023308.1.1787	Fd9Rep2	0	NA	GTGCCAGCMGCCGCGGTAA	GGACTACHVGGGTWTCTAAT	lab.colony	Burkina	An. coluzzii	lab.colony	lab.colony	NA	NA	NA	D_0__Eukaryota	D_1__Opisthokonta	D_2__Nucletmycea	D_3__Fungi	NA	NA	NA
EF023308.1.1787	IML30VRep1	0	NA	GTGCCAGCMGCCGCGGTAA	GGACTACHVGGGTWTCTAAT	lab.colony	IML.IML30	An. coluzzii	lab.colony	lab.colony	NA	NA	NA	D_0__Eukaryota	D_1__Opisthokonta	D_2__Nucletmycea	D_3__Fungi	NA	NA	NA
EF023308.1.1787	Fd5Rep2	0	NA	GTGCCAGCMGCCGCGGTAA	GGACTACHVGGGTWTCTAAT	lab.colony	Mali	An. coluzzii	lab.colony	lab.colony	NA	NA	NA	D_0__Eukaryota	D_1__Opisthokonta	D_2__Nucletmycea	D_3__Fungi	NA	NA	NA
EF023308.1.1787	IML30VRep2	0	NA	GTGCCAGCMGCCGCGGTAA	GGACTACHVGGGTWTCTAAT	lab.colony	IML.IML30	An. coluzzii	lab.colony	lab.colony	NA	NA	NA	D_0__Eukaryota	D_1__Opisthokonta	D_2__Nucletmycea	D_3__Fungi	NA	NA	NA
EF023308.1.1787	NguossoRep2	0	NA	GTGCCAGCMGCCGCGGTAA	GGACTACHVGGGTWTCTAAT	lab.colony	Paris	An. coluzzii	lab.colony	lab.colony	NA	NA	NA	D_0__Eukaryota	D_1__Opisthokonta	D_2__Nucletmycea	D_3__Fungi	NA	NA	NA
EF023339.1.1787	Fd5Rep2	0	NA	GTGCCAGCMGCCGCGGTAA	GGACTACHVGGGTWTCTAAT	lab.colony	Mali	An. coluzzii	lab.colony	lab.colony	NA	NA	NA	D_0__Eukaryota	D_1__Archaeplastida	D_2__Chloroplastida	D_3__Charophyta	NA	NA	NA
EF023339.1.1787	Fd3Rep2	0	NA	GTGCCAGCMGCCGCGGTAA	GGACTACHVGGGTWTCTAAT	lab.colony	Mali	An. coluzzii	lab.colony	lab.colony	NA	NA	NA	D_0__Eukaryota	D_1__Archaeplastida	D_2__Chloroplastida	D_3__Charophyta	NA	NA	NA
EF023339.1.1787	IML30VRep1	0	NA	GTGCCAGCMGCCGCGGTAA	GGACTACHVGGGTWTCTAAT	lab.colony	IML.IML30	An. coluzzii	lab.colony	lab.colony	NA	NA	NA	D_0__Eukaryota	D_1__Archaeplastida	D_2__Chloroplastida	D_3__Charophyta	NA	NA	NA
EF023339.1.1787	Fd3Rep1	0	NA	GTGCCAGCMGCCGCGGTAA	GGACTACHVGGGTWTCTAAT	lab.colony	Mali	An. coluzzii	lab.colony	lab.colony	NA	NA	NA	D_0__Eukaryota	D_1__Archaeplastida	D_2__Chloroplastida	D_3__Charophyta	NA	NA	NA
EF023339.1.1787	Fd9Rep2	0	NA	GTGCCAGCMGCCGCGGTAA	GGACTACHVGGGTWTCTAAT	lab.colony	Burkina	An. coluzzii	lab.colony	lab.colony	NA	NA	NA	D_0__Eukaryota	D_1__Archaeplastida	D_2__Chloroplastida	D_3__Charophyta	NA	NA	NA
EF023339.1.1787	IML30VRep2	0	NA	GTGCCAGCMGCCGCGGTAA	GGACTACHVGGGTWTCTAAT	lab.colony	IML.IML30	An. coluzzii	lab.colony	lab.colony	NA	NA	NA	D_0__Eukaryota	D_1__Archaeplastida	D_2__Chloroplastida	D_3__Charophyta	NA	NA	NA
EF023339.1.1787	NguossoRep2	0	NA	GTGCCAGCMGCCGCGGTAA	GGACTACHVGGGTWTCTAAT	lab.colony	Paris	An. coluzzii	lab.colony	lab.colony	NA	NA	NA	D_0__Eukaryota	D_1__Archaeplastida	D_2__Chloroplastida	D_3__Charophyta	NA	NA	NA
EF023374.1.1818	Fd3Rep1	0	NA	GTGCCAGCMGCCGCGGTAA	GGACTACHVGGGTWTCTAAT	lab.colony	Mali	An. coluzzii	lab.colony	lab.colony	NA	NA	NA	D_0__Eukaryota	D_1__Opisthokonta	D_2__Nucletmycea	D_3__Fungi	D_9__Tricholomataceae	NA	NA
EF023374.1.1818	IML30VRep1	0	NA	GTGCCAGCMGCCGCGGTAA	GGACTACHVGGGTWTCTAAT	lab.colony	IML.IML30	An. coluzzii	lab.colony	lab.colony	NA	NA	NA	D_0__Eukaryota	D_1__Opisthokonta	D_2__Nucletmycea	D_3__Fungi	D_9__Tricholomataceae	NA	NA
EF023374.1.1818	IML30VRep2	0	NA	GTGCCAGCMGCCGCGGTAA	GGACTACHVGGGTWTCTAAT	lab.colony	IML.IML30	An. coluzzii	lab.colony	lab.colony	NA	NA	NA	D_0__Eukaryota	D_1__Opisthokonta	D_2__Nucletmycea	D_3__Fungi	D_9__Tricholomataceae	NA	NA
EF023374.1.1818	Fd5Rep2	0	NA	GTGCCAGCMGCCGCGGTAA	GGACTACHVGGGTWTCTAAT	lab.colony	Mali	An. coluzzii	lab.colony	lab.colony	NA	NA	NA	D_0__Eukaryota	D_1__Opisthokonta	D_2__Nucletmycea	D_3__Fungi	D_9__Tricholomataceae	NA	NA
EF023374.1.1818	Fd3Rep2	0	NA	GTGCCAGCMGCCGCGGTAA	GGACTACHVGGGTWTCTAAT	lab.colony	Mali	An. coluzzii	lab.colony	lab.colony	NA	NA	NA	D_0__Eukaryota	D_1__Opisthokonta	D_2__Nucletmycea	D_3__Fungi	D_9__Tricholomataceae	NA	NA
EF023374.1.1818	Fd9Rep2	0	NA	GTGCCAGCMGCCGCGGTAA	GGACTACHVGGGTWTCTAAT	lab.colony	Burkina	An. coluzzii	lab.colony	lab.colony	NA	NA	NA	D_0__Eukaryota	D_1__Opisthokonta	D_2__Nucletmycea	D_3__Fungi	D_9__Tricholomataceae	NA	NA
EF023374.1.1818	NguossoRep2	0	NA	GTGCCAGCMGCCGCGGTAA	GGACTACHVGGGTWTCTAAT	lab.colony	Paris	An. coluzzii	lab.colony	lab.colony	NA	NA	NA	D_0__Eukaryota	D_1__Opisthokonta	D_2__Nucletmycea	D_3__Fungi	D_9__Tricholomataceae	NA	NA
EF023533.1.1793	Fd3Rep2	0	NA	GTGCCAGCMGCCGCGGTAA	GGACTACHVGGGTWTCTAAT	lab.colony	Mali	An. coluzzii	lab.colony	lab.colony	NA	NA	NA	D_0__Eukaryota	D_1__Archaeplastida	D_2__Chloroplastida	D_3__Chlorophyta	D_4__Trebouxiophyceae	D_5__Chlorella	D_6__Chloroidium saccharophilum
EF023533.1.1793	Fd3Rep1	0	NA	GTGCCAGCMGCCGCGGTAA	GGACTACHVGGGTWTCTAAT	lab.colony	Mali	An. coluzzii	lab.colony	lab.colony	NA	NA	NA	D_0__Eukaryota	D_1__Archaeplastida	D_2__Chloroplastida	D_3__Chlorophyta	D_4__Trebouxiophyceae	D_5__Chlorella	D_6__Chloroidium saccharophilum
EF023533.1.1793	NguossoRep2	0	NA	GTGCCAGCMGCCGCGGTAA	GGACTACHVGGGTWTCTAAT	lab.colony	Paris	An. coluzzii	lab.colony	lab.colony	NA	NA	NA	D_0__Eukaryota	D_1__Archaeplastida	D_2__Chloroplastida	D_3__Chlorophyta	D_4__Trebouxiophyceae	D_5__Chlorella	D_6__Chloroidium saccharophilum
EF023533.1.1793	IML30VRep2	0	NA	GTGCCAGCMGCCGCGGTAA	GGACTACHVGGGTWTCTAAT	lab.colony	IML.IML30	An. coluzzii	lab.colony	lab.colony	NA	NA	NA	D_0__Eukaryota	D_1__Archaeplastida	D_2__Chloroplastida	D_3__Chlorophyta	D_4__Trebouxiophyceae	D_5__Chlorella	D_6__Chloroidium saccharophilum
EF023533.1.1793	IML30VRep1	0	NA	GTGCCAGCMGCCGCGGTAA	GGACTACHVGGGTWTCTAAT	lab.colony	IML.IML30	An. coluzzii	lab.colony	lab.colony	NA	NA	NA	D_0__Eukaryota	D_1__Archaeplastida	D_2__Chloroplastida	D_3__Chlorophyta	D_4__Trebouxiophyceae	D_5__Chlorella	D_6__Chloroidium saccharophilum
EF023533.1.1793	Fd9Rep2	0	NA	GTGCCAGCMGCCGCGGTAA	GGACTACHVGGGTWTCTAAT	lab.colony	Burkina	An. coluzzii	lab.colony	lab.colony	NA	NA	NA	D_0__Eukaryota	D_1__Archaeplastida	D_2__Chloroplastida	D_3__Chlorophyta	D_4__Trebouxiophyceae	D_5__Chlorella	D_6__Chloroidium saccharophilum
EF023533.1.1793	Fd5Rep2	0	NA	GTGCCAGCMGCCGCGGTAA	GGACTACHVGGGTWTCTAAT	lab.colony	Mali	An. coluzzii	lab.colony	lab.colony	NA	NA	NA	D_0__Eukaryota	D_1__Archaeplastida	D_2__Chloroplastida	D_3__Chlorophyta	D_4__Trebouxiophyceae	D_5__Chlorella	D_6__Chloroidium saccharophilum
EF023585.1.1800	Fd3Rep1	0	NA	GTGCCAGCMGCCGCGGTAA	GGACTACHVGGGTWTCTAAT	lab.colony	Mali	An. coluzzii	lab.colony	lab.colony	NA	NA	NA	D_0__Eukaryota	D_1__SAR	D_2__Rhizaria	D_3__Cercozoa	D_4__Thecofilosea	D_5__uncultured	D_6__uncultured eukaryote
EF023585.1.1800	Fd3Rep2	0	NA	GTGCCAGCMGCCGCGGTAA	GGACTACHVGGGTWTCTAAT	lab.colony	Mali	An. coluzzii	lab.colony	lab.colony	NA	NA	NA	D_0__Eukaryota	D_1__SAR	D_2__Rhizaria	D_3__Cercozoa	D_4__Thecofilosea	D_5__uncultured	D_6__uncultured eukaryote
EF023585.1.1800	Fd5Rep2	0	NA	GTGCCAGCMGCCGCGGTAA	GGACTACHVGGGTWTCTAAT	lab.colony	Mali	An. coluzzii	lab.colony	lab.colony	NA	NA	NA	D_0__Eukaryota	D_1__SAR	D_2__Rhizaria	D_3__Cercozoa	D_4__Thecofilosea	D_5__uncultured	D_6__uncultured eukaryote
EF023585.1.1800	Fd9Rep2	0	NA	GTGCCAGCMGCCGCGGTAA	GGACTACHVGGGTWTCTAAT	lab.colony	Burkina	An. coluzzii	lab.colony	lab.colony	NA	NA	NA	D_0__Eukaryota	D_1__SAR	D_2__Rhizaria	D_3__Cercozoa	D_4__Thecofilosea	D_5__uncultured	D_6__uncultured eukaryote
EF023585.1.1800	NguossoRep2	0	NA	GTGCCAGCMGCCGCGGTAA	GGACTACHVGGGTWTCTAAT	lab.colony	Paris	An. coluzzii	lab.colony	lab.colony	NA	NA	NA	D_0__Eukaryota	D_1__SAR	D_2__Rhizaria	D_3__Cercozoa	D_4__Thecofilosea	D_5__uncultured	D_6__uncultured eukaryote
EF023585.1.1800	IML30VRep2	0	NA	GTGCCAGCMGCCGCGGTAA	GGACTACHVGGGTWTCTAAT	lab.colony	IML.IML30	An. coluzzii	lab.colony	lab.colony	NA	NA	NA	D_0__Eukaryota	D_1__SAR	D_2__Rhizaria	D_3__Cercozoa	D_4__Thecofilosea	D_5__uncultured	D_6__uncultured eukaryote
EF023585.1.1800	IML30VRep1	0	NA	GTGCCAGCMGCCGCGGTAA	GGACTACHVGGGTWTCTAAT	lab.colony	IML.IML30	An. coluzzii	lab.colony	lab.colony	NA	NA	NA	D_0__Eukaryota	D_1__SAR	D_2__Rhizaria	D_3__Cercozoa	D_4__Thecofilosea	D_5__uncultured	D_6__uncultured eukaryote
EF023687.1.1788	Fd3Rep2	0	NA	GTGCCAGCMGCCGCGGTAA	GGACTACHVGGGTWTCTAAT	lab.colony	Mali	An. coluzzii	lab.colony	lab.colony	NA	NA	NA	D_0__Eukaryota	D_1__Opisthokonta	D_2__Nucletmycea	D_3__Fungi	NA	NA	NA
EF023687.1.1788	Fd9Rep2	0	NA	GTGCCAGCMGCCGCGGTAA	GGACTACHVGGGTWTCTAAT	lab.colony	Burkina	An. coluzzii	lab.colony	lab.colony	NA	NA	NA	D_0__Eukaryota	D_1__Opisthokonta	D_2__Nucletmycea	D_3__Fungi	NA	NA	NA
EF023687.1.1788	IML30VRep1	0	NA	GTGCCAGCMGCCGCGGTAA	GGACTACHVGGGTWTCTAAT	lab.colony	IML.IML30	An. coluzzii	lab.colony	lab.colony	NA	NA	NA	D_0__Eukaryota	D_1__Opisthokonta	D_2__Nucletmycea	D_3__Fungi	NA	NA	NA
EF023687.1.1788	Fd5Rep2	0	NA	GTGCCAGCMGCCGCGGTAA	GGACTACHVGGGTWTCTAAT	lab.colony	Mali	An. coluzzii	lab.colony	lab.colony	NA	NA	NA	D_0__Eukaryota	D_1__Opisthokonta	D_2__Nucletmycea	D_3__Fungi	NA	NA	NA
EF023687.1.1788	Fd3Rep1	0	NA	GTGCCAGCMGCCGCGGTAA	GGACTACHVGGGTWTCTAAT	lab.colony	Mali	An. coluzzii	lab.colony	lab.colony	NA	NA	NA	D_0__Eukaryota	D_1__Opisthokonta	D_2__Nucletmycea	D_3__Fungi	NA	NA	NA
EF023687.1.1788	IML30VRep2	0	NA	GTGCCAGCMGCCGCGGTAA	GGACTACHVGGGTWTCTAAT	lab.colony	IML.IML30	An. coluzzii	lab.colony	lab.colony	NA	NA	NA	D_0__Eukaryota	D_1__Opisthokonta	D_2__Nucletmycea	D_3__Fungi	NA	NA	NA
EF023687.1.1788	NguossoRep2	0	NA	GTGCCAGCMGCCGCGGTAA	GGACTACHVGGGTWTCTAAT	lab.colony	Paris	An. coluzzii	lab.colony	lab.colony	NA	NA	NA	D_0__Eukaryota	D_1__Opisthokonta	D_2__Nucletmycea	D_3__Fungi	NA	NA	NA
EF023842.1.1790	Fd3Rep2	0	NA	GTGCCAGCMGCCGCGGTAA	GGACTACHVGGGTWTCTAAT	lab.colony	Mali	An. coluzzii	lab.colony	lab.colony	NA	NA	NA	D_0__Eukaryota	D_1__Archaeplastida	D_2__Chloroplastida	D_3__Charophyta	D_9__Magnoliophyta	D_10__Brassicales	D_11__Cicer arietinum (chickpea)
EF023842.1.1790	Fd3Rep1	0	NA	GTGCCAGCMGCCGCGGTAA	GGACTACHVGGGTWTCTAAT	lab.colony	Mali	An. coluzzii	lab.colony	lab.colony	NA	NA	NA	D_0__Eukaryota	D_1__Archaeplastida	D_2__Chloroplastida	D_3__Charophyta	D_9__Magnoliophyta	D_10__Brassicales	D_11__Cicer arietinum (chickpea)
EF023842.1.1790	IML30VRep1	0	NA	GTGCCAGCMGCCGCGGTAA	GGACTACHVGGGTWTCTAAT	lab.colony	IML.IML30	An. coluzzii	lab.colony	lab.colony	NA	NA	NA	D_0__Eukaryota	D_1__Archaeplastida	D_2__Chloroplastida	D_3__Charophyta	D_9__Magnoliophyta	D_10__Brassicales	D_11__Cicer arietinum (chickpea)
EF023842.1.1790	IML30VRep2	0	NA	GTGCCAGCMGCCGCGGTAA	GGACTACHVGGGTWTCTAAT	lab.colony	IML.IML30	An. coluzzii	lab.colony	lab.colony	NA	NA	NA	D_0__Eukaryota	D_1__Archaeplastida	D_2__Chloroplastida	D_3__Charophyta	D_9__Magnoliophyta	D_10__Brassicales	D_11__Cicer arietinum (chickpea)
EF023842.1.1790	NguossoRep2	0	NA	GTGCCAGCMGCCGCGGTAA	GGACTACHVGGGTWTCTAAT	lab.colony	Paris	An. coluzzii	lab.colony	lab.colony	NA	NA	NA	D_0__Eukaryota	D_1__Archaeplastida	D_2__Chloroplastida	D_3__Charophyta	D_9__Magnoliophyta	D_10__Brassicales	D_11__Cicer arietinum (chickpea)
EF023842.1.1790	Fd9Rep2	0	NA	GTGCCAGCMGCCGCGGTAA	GGACTACHVGGGTWTCTAAT	lab.colony	Burkina	An. coluzzii	lab.colony	lab.colony	NA	NA	NA	D_0__Eukaryota	D_1__Archaeplastida	D_2__Chloroplastida	D_3__Charophyta	D_9__Magnoliophyta	D_10__Brassicales	D_11__Cicer arietinum (chickpea)
EF024680.1.1789	Fd3Rep1	0	NA	GTGCCAGCMGCCGCGGTAA	GGACTACHVGGGTWTCTAAT	lab.colony	Mali	An. coluzzii	lab.colony	lab.colony	NA	NA	NA	D_0__Eukaryota	D_1__SAR	D_2__Rhizaria	D_3__Cercozoa	D_6__Rhizaspididae	D_7__Rhogostoma	NA
EF024680.1.1789	IML30VRep1	0	NA	GTGCCAGCMGCCGCGGTAA	GGACTACHVGGGTWTCTAAT	lab.colony	IML.IML30	An. coluzzii	lab.colony	lab.colony	NA	NA	NA	D_0__Eukaryota	D_1__SAR	D_2__Rhizaria	D_3__Cercozoa	D_6__Rhizaspididae	D_7__Rhogostoma	NA
EF024680.1.1789	Fd5Rep2	0	NA	GTGCCAGCMGCCGCGGTAA	GGACTACHVGGGTWTCTAAT	lab.colony	Mali	An. coluzzii	lab.colony	lab.colony	NA	NA	NA	D_0__Eukaryota	D_1__SAR	D_2__Rhizaria	D_3__Cercozoa	D_6__Rhizaspididae	D_7__Rhogostoma	NA
EF024680.1.1789	Fd3Rep2	0	NA	GTGCCAGCMGCCGCGGTAA	GGACTACHVGGGTWTCTAAT	lab.colony	Mali	An. coluzzii	lab.colony	lab.colony	NA	NA	NA	D_0__Eukaryota	D_1__SAR	D_2__Rhizaria	D_3__Cercozoa	D_6__Rhizaspididae	D_7__Rhogostoma	NA
EF024680.1.1789	IML30VRep2	0	NA	GTGCCAGCMGCCGCGGTAA	GGACTACHVGGGTWTCTAAT	lab.colony	IML.IML30	An. coluzzii	lab.colony	lab.colony	NA	NA	NA	D_0__Eukaryota	D_1__SAR	D_2__Rhizaria	D_3__Cercozoa	D_6__Rhizaspididae	D_7__Rhogostoma	NA
EF024680.1.1789	Fd9Rep2	0	NA	GTGCCAGCMGCCGCGGTAA	GGACTACHVGGGTWTCTAAT	lab.colony	Burkina	An. coluzzii	lab.colony	lab.colony	NA	NA	NA	D_0__Eukaryota	D_1__SAR	D_2__Rhizaria	D_3__Cercozoa	D_6__Rhizaspididae	D_7__Rhogostoma	NA
EF024680.1.1789	NguossoRep2	0	NA	GTGCCAGCMGCCGCGGTAA	GGACTACHVGGGTWTCTAAT	lab.colony	Paris	An. coluzzii	lab.colony	lab.colony	NA	NA	NA	D_0__Eukaryota	D_1__SAR	D_2__Rhizaria	D_3__Cercozoa	D_6__Rhizaspididae	D_7__Rhogostoma	NA
EF058251.1.1734	IML30VRep2	0	NA	GTGCCAGCMGCCGCGGTAA	GGACTACHVGGGTWTCTAAT	lab.colony	IML.IML30	An. coluzzii	lab.colony	lab.colony	NA	NA	NA	D_0__Eukaryota	D_1__SAR	D_2__Alveolata	D_3__Dinoflagellata	NA	NA	NA
EF058251.1.1734	NguossoRep2	0	NA	GTGCCAGCMGCCGCGGTAA	GGACTACHVGGGTWTCTAAT	lab.colony	Paris	An. coluzzii	lab.colony	lab.colony	NA	NA	NA	D_0__Eukaryota	D_1__SAR	D_2__Alveolata	D_3__Dinoflagellata	NA	NA	NA
EF058251.1.1734	Fd3Rep2	0	NA	GTGCCAGCMGCCGCGGTAA	GGACTACHVGGGTWTCTAAT	lab.colony	Mali	An. coluzzii	lab.colony	lab.colony	NA	NA	NA	D_0__Eukaryota	D_1__SAR	D_2__Alveolata	D_3__Dinoflagellata	NA	NA	NA
EF058251.1.1734	Fd3Rep1	0	NA	GTGCCAGCMGCCGCGGTAA	GGACTACHVGGGTWTCTAAT	lab.colony	Mali	An. coluzzii	lab.colony	lab.colony	NA	NA	NA	D_0__Eukaryota	D_1__SAR	D_2__Alveolata	D_3__Dinoflagellata	NA	NA	NA
EF058251.1.1734	Fd5Rep2	0	NA	GTGCCAGCMGCCGCGGTAA	GGACTACHVGGGTWTCTAAT	lab.colony	Mali	An. coluzzii	lab.colony	lab.colony	NA	NA	NA	D_0__Eukaryota	D_1__SAR	D_2__Alveolata	D_3__Dinoflagellata	NA	NA	NA
EF058251.1.1734	Fd9Rep2	0	NA	GTGCCAGCMGCCGCGGTAA	GGACTACHVGGGTWTCTAAT	lab.colony	Burkina	An. coluzzii	lab.colony	lab.colony	NA	NA	NA	D_0__Eukaryota	D_1__SAR	D_2__Alveolata	D_3__Dinoflagellata	NA	NA	NA
EF058251.1.1734	IML30VRep1	0	NA	GTGCCAGCMGCCGCGGTAA	GGACTACHVGGGTWTCTAAT	lab.colony	IML.IML30	An. coluzzii	lab.colony	lab.colony	NA	NA	NA	D_0__Eukaryota	D_1__SAR	D_2__Alveolata	D_3__Dinoflagellata	NA	NA	NA
EF070265.1.1635	Fd3Rep2	0	NA	GTGCCAGCMGCCGCGGTAA	GGACTACHVGGGTWTCTAAT	lab.colony	Mali	An. coluzzii	lab.colony	lab.colony	NA	NA	NA	D_0__Eukaryota	D_1__SAR	D_2__Alveolata	D_3__Ciliophora	D_7__Hymenostomatia	NA	NA
EF070265.1.1635	NguossoRep2	0	NA	GTGCCAGCMGCCGCGGTAA	GGACTACHVGGGTWTCTAAT	lab.colony	Paris	An. coluzzii	lab.colony	lab.colony	NA	NA	NA	D_0__Eukaryota	D_1__SAR	D_2__Alveolata	D_3__Ciliophora	D_7__Hymenostomatia	NA	NA
EF070265.1.1635	Fd5Rep2	0	NA	GTGCCAGCMGCCGCGGTAA	GGACTACHVGGGTWTCTAAT	lab.colony	Mali	An. coluzzii	lab.colony	lab.colony	NA	NA	NA	D_0__Eukaryota	D_1__SAR	D_2__Alveolata	D_3__Ciliophora	D_7__Hymenostomatia	NA	NA
EF070265.1.1635	Fd9Rep2	0	NA	GTGCCAGCMGCCGCGGTAA	GGACTACHVGGGTWTCTAAT	lab.colony	Burkina	An. coluzzii	lab.colony	lab.colony	NA	NA	NA	D_0__Eukaryota	D_1__SAR	D_2__Alveolata	D_3__Ciliophora	D_7__Hymenostomatia	NA	NA
EF070265.1.1635	Fd3Rep1	0	NA	GTGCCAGCMGCCGCGGTAA	GGACTACHVGGGTWTCTAAT	lab.colony	Mali	An. coluzzii	lab.colony	lab.colony	NA	NA	NA	D_0__Eukaryota	D_1__SAR	D_2__Alveolata	D_3__Ciliophora	D_7__Hymenostomatia	NA	NA
EF100360.1.1228	Fd9Rep2	0	NA	GTGCCAGCMGCCGCGGTAA	GGACTACHVGGGTWTCTAAT	lab.colony	Burkina	An. coluzzii	lab.colony	lab.colony	NA	NA	NA	D_0__Eukaryota	D_1__Opisthokonta	D_2__Nucletmycea	D_3__Fungi	D_7__Dothideomycetes	NA	NA
EF100360.1.1228	Fd3Rep2	0	NA	GTGCCAGCMGCCGCGGTAA	GGACTACHVGGGTWTCTAAT	lab.colony	Mali	An. coluzzii	lab.colony	lab.colony	NA	NA	NA	D_0__Eukaryota	D_1__Opisthokonta	D_2__Nucletmycea	D_3__Fungi	D_7__Dothideomycetes	NA	NA
EF100360.1.1228	IML30VRep2	0	NA	GTGCCAGCMGCCGCGGTAA	GGACTACHVGGGTWTCTAAT	lab.colony	IML.IML30	An. coluzzii	lab.colony	lab.colony	NA	NA	NA	D_0__Eukaryota	D_1__Opisthokonta	D_2__Nucletmycea	D_3__Fungi	D_7__Dothideomycetes	NA	NA
EF100360.1.1228	Fd3Rep1	0	NA	GTGCCAGCMGCCGCGGTAA	GGACTACHVGGGTWTCTAAT	lab.colony	Mali	An. coluzzii	lab.colony	lab.colony	NA	NA	NA	D_0__Eukaryota	D_1__Opisthokonta	D_2__Nucletmycea	D_3__Fungi	D_7__Dothideomycetes	NA	NA
EF100360.1.1228	IML30VRep1	0	NA	GTGCCAGCMGCCGCGGTAA	GGACTACHVGGGTWTCTAAT	lab.colony	IML.IML30	An. coluzzii	lab.colony	lab.colony	NA	NA	NA	D_0__Eukaryota	D_1__Opisthokonta	D_2__Nucletmycea	D_3__Fungi	D_7__Dothideomycetes	NA	NA
EF100360.1.1228	Fd5Rep2	0	NA	GTGCCAGCMGCCGCGGTAA	GGACTACHVGGGTWTCTAAT	lab.colony	Mali	An. coluzzii	lab.colony	lab.colony	NA	NA	NA	D_0__Eukaryota	D_1__Opisthokonta	D_2__Nucletmycea	D_3__Fungi	D_7__Dothideomycetes	NA	NA
EF100360.1.1228	NguossoRep2	0	NA	GTGCCAGCMGCCGCGGTAA	GGACTACHVGGGTWTCTAAT	lab.colony	Paris	An. coluzzii	lab.colony	lab.colony	NA	NA	NA	D_0__Eukaryota	D_1__Opisthokonta	D_2__Nucletmycea	D_3__Fungi	D_7__Dothideomycetes	NA	NA
EF999899.1.2150	IML30VRep1	0	NA	GTGCCAGCMGCCGCGGTAA	GGACTACHVGGGTWTCTAAT	lab.colony	IML.IML30	An. coluzzii	lab.colony	lab.colony	NA	NA	NA	D_0__Eukaryota	D_1__Excavata	D_2__Discoba	D_3__Discicristata	D_8__Euglenaceae	D_9__Trachelomonas	NA
EF999899.1.2150	Fd9Rep2	0	NA	GTGCCAGCMGCCGCGGTAA	GGACTACHVGGGTWTCTAAT	lab.colony	Burkina	An. coluzzii	lab.colony	lab.colony	NA	NA	NA	D_0__Eukaryota	D_1__Excavata	D_2__Discoba	D_3__Discicristata	D_8__Euglenaceae	D_9__Trachelomonas	NA
EF999899.1.2150	Fd3Rep2	0	NA	GTGCCAGCMGCCGCGGTAA	GGACTACHVGGGTWTCTAAT	lab.colony	Mali	An. coluzzii	lab.colony	lab.colony	NA	NA	NA	D_0__Eukaryota	D_1__Excavata	D_2__Discoba	D_3__Discicristata	D_8__Euglenaceae	D_9__Trachelomonas	NA
EF999899.1.2150	NguossoRep2	0	NA	GTGCCAGCMGCCGCGGTAA	GGACTACHVGGGTWTCTAAT	lab.colony	Paris	An. coluzzii	lab.colony	lab.colony	NA	NA	NA	D_0__Eukaryota	D_1__Excavata	D_2__Discoba	D_3__Discicristata	D_8__Euglenaceae	D_9__Trachelomonas	NA
EF999899.1.2150	Fd5Rep2	0	NA	GTGCCAGCMGCCGCGGTAA	GGACTACHVGGGTWTCTAAT	lab.colony	Mali	An. coluzzii	lab.colony	lab.colony	NA	NA	NA	D_0__Eukaryota	D_1__Excavata	D_2__Discoba	D_3__Discicristata	D_8__Euglenaceae	D_9__Trachelomonas	NA
EF999899.1.2150	Fd3Rep1	0	NA	GTGCCAGCMGCCGCGGTAA	GGACTACHVGGGTWTCTAAT	lab.colony	Mali	An. coluzzii	lab.colony	lab.colony	NA	NA	NA	D_0__Eukaryota	D_1__Excavata	D_2__Discoba	D_3__Discicristata	D_8__Euglenaceae	D_9__Trachelomonas	NA
EF999899.1.2150	IML30VRep2	0	NA	GTGCCAGCMGCCGCGGTAA	GGACTACHVGGGTWTCTAAT	lab.colony	IML.IML30	An. coluzzii	lab.colony	lab.colony	NA	NA	NA	D_0__Eukaryota	D_1__Excavata	D_2__Discoba	D_3__Discicristata	D_8__Euglenaceae	D_9__Trachelomonas	NA
EU011929.1.1795	IML30VRep1	0	NA	GTGCCAGCMGCCGCGGTAA	GGACTACHVGGGTWTCTAAT	lab.colony	IML.IML30	An. coluzzii	lab.colony	lab.colony	NA	NA	NA	D_0__Eukaryota	D_1__Opisthokonta	D_2__Holozoa	D_3__Choanomonada	D_4__Craspedida	D_5__Salpingoecidae	D_6__Salpingoeca sp. ATCC 50153
EU011929.1.1795	Fd3Rep2	0	NA	GTGCCAGCMGCCGCGGTAA	GGACTACHVGGGTWTCTAAT	lab.colony	Mali	An. coluzzii	lab.colony	lab.colony	NA	NA	NA	D_0__Eukaryota	D_1__Opisthokonta	D_2__Holozoa	D_3__Choanomonada	D_4__Craspedida	D_5__Salpingoecidae	D_6__Salpingoeca sp. ATCC 50153
EU011929.1.1795	Fd5Rep2	0	NA	GTGCCAGCMGCCGCGGTAA	GGACTACHVGGGTWTCTAAT	lab.colony	Mali	An. coluzzii	lab.colony	lab.colony	NA	NA	NA	D_0__Eukaryota	D_1__Opisthokonta	D_2__Holozoa	D_3__Choanomonada	D_4__Craspedida	D_5__Salpingoecidae	D_6__Salpingoeca sp. ATCC 50153
EU011929.1.1795	Fd3Rep1	0	NA	GTGCCAGCMGCCGCGGTAA	GGACTACHVGGGTWTCTAAT	lab.colony	Mali	An. coluzzii	lab.colony	lab.colony	NA	NA	NA	D_0__Eukaryota	D_1__Opisthokonta	D_2__Holozoa	D_3__Choanomonada	D_4__Craspedida	D_5__Salpingoecidae	D_6__Salpingoeca sp. ATCC 50153
EU011929.1.1795	Fd9Rep2	0	NA	GTGCCAGCMGCCGCGGTAA	GGACTACHVGGGTWTCTAAT	lab.colony	Burkina	An. coluzzii	lab.colony	lab.colony	NA	NA	NA	D_0__Eukaryota	D_1__Opisthokonta	D_2__Holozoa	D_3__Choanomonada	D_4__Craspedida	D_5__Salpingoecidae	D_6__Salpingoeca sp. ATCC 50153
EU011929.1.1795	IML30VRep2	0	NA	GTGCCAGCMGCCGCGGTAA	GGACTACHVGGGTWTCTAAT	lab.colony	IML.IML30	An. coluzzii	lab.colony	lab.colony	NA	NA	NA	D_0__Eukaryota	D_1__Opisthokonta	D_2__Holozoa	D_3__Choanomonada	D_4__Craspedida	D_5__Salpingoecidae	D_6__Salpingoeca sp. ATCC 50153
EU011929.1.1795	NguossoRep2	0	NA	GTGCCAGCMGCCGCGGTAA	GGACTACHVGGGTWTCTAAT	lab.colony	Paris	An. coluzzii	lab.colony	lab.colony	NA	NA	NA	D_0__Eukaryota	D_1__Opisthokonta	D_2__Holozoa	D_3__Choanomonada	D_4__Craspedida	D_5__Salpingoecidae	D_6__Salpingoeca sp. ATCC 50153
EU186022.1.1834	Fd9Rep2	0	NA	GTGCCAGCMGCCGCGGTAA	GGACTACHVGGGTWTCTAAT	lab.colony	Burkina	An. coluzzii	lab.colony	lab.colony	NA	NA	NA	D_0__Eukaryota	D_1__Amoebozoa	D_2__Gracilipodida	D_3__Flamella	D_4__Flamella arnhemensis	D_5__Flamella arnhemensis	D_6__Flamella arnhemensis
EU186022.1.1834	Fd5Rep2	0	NA	GTGCCAGCMGCCGCGGTAA	GGACTACHVGGGTWTCTAAT	lab.colony	Mali	An. coluzzii	lab.colony	lab.colony	NA	NA	NA	D_0__Eukaryota	D_1__Amoebozoa	D_2__Gracilipodida	D_3__Flamella	D_4__Flamella arnhemensis	D_5__Flamella arnhemensis	D_6__Flamella arnhemensis
EU186022.1.1834	IML30VRep1	0	NA	GTGCCAGCMGCCGCGGTAA	GGACTACHVGGGTWTCTAAT	lab.colony	IML.IML30	An. coluzzii	lab.colony	lab.colony	NA	NA	NA	D_0__Eukaryota	D_1__Amoebozoa	D_2__Gracilipodida	D_3__Flamella	D_4__Flamella arnhemensis	D_5__Flamella arnhemensis	D_6__Flamella arnhemensis
EU186022.1.1834	IML30VRep2	0	NA	GTGCCAGCMGCCGCGGTAA	GGACTACHVGGGTWTCTAAT	lab.colony	IML.IML30	An. coluzzii	lab.colony	lab.colony	NA	NA	NA	D_0__Eukaryota	D_1__Amoebozoa	D_2__Gracilipodida	D_3__Flamella	D_4__Flamella arnhemensis	D_5__Flamella arnhemensis	D_6__Flamella arnhemensis
EU910612.1.1769	Fd3Rep1	0	NA	GTGCCAGCMGCCGCGGTAA	GGACTACHVGGGTWTCTAAT	lab.colony	Mali	An. coluzzii	lab.colony	lab.colony	NA	NA	NA	D_0__Eukaryota	D_1__Archaeplastida	D_2__Chloroplastida	D_3__Chlorophyta	D_4__Chlorophyceae	D_5__Desmodesmus	NA
EU910612.1.1769	Fd5Rep2	0	NA	GTGCCAGCMGCCGCGGTAA	GGACTACHVGGGTWTCTAAT	lab.colony	Mali	An. coluzzii	lab.colony	lab.colony	NA	NA	NA	D_0__Eukaryota	D_1__Archaeplastida	D_2__Chloroplastida	D_3__Chlorophyta	D_4__Chlorophyceae	D_5__Desmodesmus	NA
EU910612.1.1769	Fd9Rep2	0	NA	GTGCCAGCMGCCGCGGTAA	GGACTACHVGGGTWTCTAAT	lab.colony	Burkina	An. coluzzii	lab.colony	lab.colony	NA	NA	NA	D_0__Eukaryota	D_1__Archaeplastida	D_2__Chloroplastida	D_3__Chlorophyta	D_4__Chlorophyceae	D_5__Desmodesmus	NA
EU910612.1.1769	IML30VRep1	0	NA	GTGCCAGCMGCCGCGGTAA	GGACTACHVGGGTWTCTAAT	lab.colony	IML.IML30	An. coluzzii	lab.colony	lab.colony	NA	NA	NA	D_0__Eukaryota	D_1__Archaeplastida	D_2__Chloroplastida	D_3__Chlorophyta	D_4__Chlorophyceae	D_5__Desmodesmus	NA
EU910612.1.1769	NguossoRep2	0	NA	GTGCCAGCMGCCGCGGTAA	GGACTACHVGGGTWTCTAAT	lab.colony	Paris	An. coluzzii	lab.colony	lab.colony	NA	NA	NA	D_0__Eukaryota	D_1__Archaeplastida	D_2__Chloroplastida	D_3__Chlorophyta	D_4__Chlorophyceae	D_5__Desmodesmus	NA
EU910612.1.1769	Fd3Rep2	0	NA	GTGCCAGCMGCCGCGGTAA	GGACTACHVGGGTWTCTAAT	lab.colony	Mali	An. coluzzii	lab.colony	lab.colony	NA	NA	NA	D_0__Eukaryota	D_1__Archaeplastida	D_2__Chloroplastida	D_3__Chlorophyta	D_4__Chlorophyceae	D_5__Desmodesmus	NA
EU910612.1.1769	IML30VRep2	0	NA	GTGCCAGCMGCCGCGGTAA	GGACTACHVGGGTWTCTAAT	lab.colony	IML.IML30	An. coluzzii	lab.colony	lab.colony	NA	NA	NA	D_0__Eukaryota	D_1__Archaeplastida	D_2__Chloroplastida	D_3__Chlorophyta	D_4__Chlorophyceae	D_5__Desmodesmus	NA
FJ715936.1.3363	IML30VRep1	0	NA	GTGCCAGCMGCCGCGGTAA	GGACTACHVGGGTWTCTAAT	lab.colony	IML.IML30	An. coluzzii	lab.colony	lab.colony	NA	NA	NA	D_0__Eukaryota	D_1__Archaeplastida	D_2__Chloroplastida	D_3__Chlorophyta	D_4__Chlorophyceae	NA	NA
FJ715936.1.3363	Fd3Rep1	0	NA	GTGCCAGCMGCCGCGGTAA	GGACTACHVGGGTWTCTAAT	lab.colony	Mali	An. coluzzii	lab.colony	lab.colony	NA	NA	NA	D_0__Eukaryota	D_1__Archaeplastida	D_2__Chloroplastida	D_3__Chlorophyta	D_4__Chlorophyceae	NA	NA
FJ715936.1.3363	Fd9Rep2	0	NA	GTGCCAGCMGCCGCGGTAA	GGACTACHVGGGTWTCTAAT	lab.colony	Burkina	An. coluzzii	lab.colony	lab.colony	NA	NA	NA	D_0__Eukaryota	D_1__Archaeplastida	D_2__Chloroplastida	D_3__Chlorophyta	D_4__Chlorophyceae	NA	NA
FJ715936.1.3363	Fd3Rep2	0	NA	GTGCCAGCMGCCGCGGTAA	GGACTACHVGGGTWTCTAAT	lab.colony	Mali	An. coluzzii	lab.colony	lab.colony	NA	NA	NA	D_0__Eukaryota	D_1__Archaeplastida	D_2__Chloroplastida	D_3__Chlorophyta	D_4__Chlorophyceae	NA	NA
FJ715936.1.3363	Fd5Rep2	0	NA	GTGCCAGCMGCCGCGGTAA	GGACTACHVGGGTWTCTAAT	lab.colony	Mali	An. coluzzii	lab.colony	lab.colony	NA	NA	NA	D_0__Eukaryota	D_1__Archaeplastida	D_2__Chloroplastida	D_3__Chlorophyta	D_4__Chlorophyceae	NA	NA
FJ715936.1.3363	NguossoRep2	0	NA	GTGCCAGCMGCCGCGGTAA	GGACTACHVGGGTWTCTAAT	lab.colony	Paris	An. coluzzii	lab.colony	lab.colony	NA	NA	NA	D_0__Eukaryota	D_1__Archaeplastida	D_2__Chloroplastida	D_3__Chlorophyta	D_4__Chlorophyceae	NA	NA
FJ715936.1.3363	IML30VRep2	0	NA	GTGCCAGCMGCCGCGGTAA	GGACTACHVGGGTWTCTAAT	lab.colony	IML.IML30	An. coluzzii	lab.colony	lab.colony	NA	NA	NA	D_0__Eukaryota	D_1__Archaeplastida	D_2__Chloroplastida	D_3__Chlorophyta	D_4__Chlorophyceae	NA	NA
FJ719607.1.2284	IML30VRep1	0	NA	GTGCCAGCMGCCGCGGTAA	GGACTACHVGGGTWTCTAAT	lab.colony	IML.IML30	An. coluzzii	lab.colony	lab.colony	NA	NA	NA	D_0__Eukaryota	D_1__Excavata	D_2__Discoba	D_3__Discicristata	D_8__Euglenaceae	D_9__Euglena	D_10__Euglena agilis
FJ719607.1.2284	Fd9Rep2	0	NA	GTGCCAGCMGCCGCGGTAA	GGACTACHVGGGTWTCTAAT	lab.colony	Burkina	An. coluzzii	lab.colony	lab.colony	NA	NA	NA	D_0__Eukaryota	D_1__Excavata	D_2__Discoba	D_3__Discicristata	D_8__Euglenaceae	D_9__Euglena	D_10__Euglena agilis
FJ719607.1.2284	Fd5Rep2	0	NA	GTGCCAGCMGCCGCGGTAA	GGACTACHVGGGTWTCTAAT	lab.colony	Mali	An. coluzzii	lab.colony	lab.colony	NA	NA	NA	D_0__Eukaryota	D_1__Excavata	D_2__Discoba	D_3__Discicristata	D_8__Euglenaceae	D_9__Euglena	D_10__Euglena agilis
FJ719607.1.2284	Fd3Rep2	0	NA	GTGCCAGCMGCCGCGGTAA	GGACTACHVGGGTWTCTAAT	lab.colony	Mali	An. coluzzii	lab.colony	lab.colony	NA	NA	NA	D_0__Eukaryota	D_1__Excavata	D_2__Discoba	D_3__Discicristata	D_8__Euglenaceae	D_9__Euglena	D_10__Euglena agilis
FJ719607.1.2284	Fd3Rep1	0	NA	GTGCCAGCMGCCGCGGTAA	GGACTACHVGGGTWTCTAAT	lab.colony	Mali	An. coluzzii	lab.colony	lab.colony	NA	NA	NA	D_0__Eukaryota	D_1__Excavata	D_2__Discoba	D_3__Discicristata	D_8__Euglenaceae	D_9__Euglena	D_10__Euglena agilis
FJ719607.1.2284	IML30VRep2	0	NA	GTGCCAGCMGCCGCGGTAA	GGACTACHVGGGTWTCTAAT	lab.colony	IML.IML30	An. coluzzii	lab.colony	lab.colony	NA	NA	NA	D_0__Eukaryota	D_1__Excavata	D_2__Discoba	D_3__Discicristata	D_8__Euglenaceae	D_9__Euglena	D_10__Euglena agilis
FJ719607.1.2284	NguossoRep2	0	NA	GTGCCAGCMGCCGCGGTAA	GGACTACHVGGGTWTCTAAT	lab.colony	Paris	An. coluzzii	lab.colony	lab.colony	NA	NA	NA	D_0__Eukaryota	D_1__Excavata	D_2__Discoba	D_3__Discicristata	D_8__Euglenaceae	D_9__Euglena	D_10__Euglena agilis
FJ719608.1.2295	IML30VRep1	0	NA	GTGCCAGCMGCCGCGGTAA	GGACTACHVGGGTWTCTAAT	lab.colony	IML.IML30	An. coluzzii	lab.colony	lab.colony	NA	NA	NA	D_0__Eukaryota	D_1__Excavata	D_2__Discoba	D_3__Discicristata	D_8__Euglenaceae	D_9__Euglena	D_10__Euglena agilis
FJ719608.1.2295	Fd3Rep2	0	NA	GTGCCAGCMGCCGCGGTAA	GGACTACHVGGGTWTCTAAT	lab.colony	Mali	An. coluzzii	lab.colony	lab.colony	NA	NA	NA	D_0__Eukaryota	D_1__Excavata	D_2__Discoba	D_3__Discicristata	D_8__Euglenaceae	D_9__Euglena	D_10__Euglena agilis
FJ719608.1.2295	Fd9Rep2	0	NA	GTGCCAGCMGCCGCGGTAA	GGACTACHVGGGTWTCTAAT	lab.colony	Burkina	An. coluzzii	lab.colony	lab.colony	NA	NA	NA	D_0__Eukaryota	D_1__Excavata	D_2__Discoba	D_3__Discicristata	D_8__Euglenaceae	D_9__Euglena	D_10__Euglena agilis
FJ719608.1.2295	IML30VRep2	0	NA	GTGCCAGCMGCCGCGGTAA	GGACTACHVGGGTWTCTAAT	lab.colony	IML.IML30	An. coluzzii	lab.colony	lab.colony	NA	NA	NA	D_0__Eukaryota	D_1__Excavata	D_2__Discoba	D_3__Discicristata	D_8__Euglenaceae	D_9__Euglena	D_10__Euglena agilis
FJ719608.1.2295	Fd3Rep1	0	NA	GTGCCAGCMGCCGCGGTAA	GGACTACHVGGGTWTCTAAT	lab.colony	Mali	An. coluzzii	lab.colony	lab.colony	NA	NA	NA	D_0__Eukaryota	D_1__Excavata	D_2__Discoba	D_3__Discicristata	D_8__Euglenaceae	D_9__Euglena	D_10__Euglena agilis
FJ719608.1.2295	NguossoRep2	0	NA	GTGCCAGCMGCCGCGGTAA	GGACTACHVGGGTWTCTAAT	lab.colony	Paris	An. coluzzii	lab.colony	lab.colony	NA	NA	NA	D_0__Eukaryota	D_1__Excavata	D_2__Discoba	D_3__Discicristata	D_8__Euglenaceae	D_9__Euglena	D_10__Euglena agilis
FJ719608.1.2295	Fd5Rep2	0	NA	GTGCCAGCMGCCGCGGTAA	GGACTACHVGGGTWTCTAAT	lab.colony	Mali	An. coluzzii	lab.colony	lab.colony	NA	NA	NA	D_0__Eukaryota	D_1__Excavata	D_2__Discoba	D_3__Discicristata	D_8__Euglenaceae	D_9__Euglena	D_10__Euglena agilis
FJ719634.1.2186	NguossoRep2	0	NA	GTGCCAGCMGCCGCGGTAA	GGACTACHVGGGTWTCTAAT	lab.colony	Paris	An. coluzzii	lab.colony	lab.colony	NA	NA	NA	D_0__Eukaryota	D_1__Excavata	D_2__Discoba	D_3__Discicristata	D_8__Phacaceae	D_9__Phacus	NA
FJ719634.1.2186	IML30VRep1	0	NA	GTGCCAGCMGCCGCGGTAA	GGACTACHVGGGTWTCTAAT	lab.colony	IML.IML30	An. coluzzii	lab.colony	lab.colony	NA	NA	NA	D_0__Eukaryota	D_1__Excavata	D_2__Discoba	D_3__Discicristata	D_8__Phacaceae	D_9__Phacus	NA
FJ719634.1.2186	Fd9Rep2	0	NA	GTGCCAGCMGCCGCGGTAA	GGACTACHVGGGTWTCTAAT	lab.colony	Burkina	An. coluzzii	lab.colony	lab.colony	NA	NA	NA	D_0__Eukaryota	D_1__Excavata	D_2__Discoba	D_3__Discicristata	D_8__Phacaceae	D_9__Phacus	NA
FJ719634.1.2186	IML30VRep2	0	NA	GTGCCAGCMGCCGCGGTAA	GGACTACHVGGGTWTCTAAT	lab.colony	IML.IML30	An. coluzzii	lab.colony	lab.colony	NA	NA	NA	D_0__Eukaryota	D_1__Excavata	D_2__Discoba	D_3__Discicristata	D_8__Phacaceae	D_9__Phacus	NA
FJ719634.1.2186	Fd3Rep2	0	NA	GTGCCAGCMGCCGCGGTAA	GGACTACHVGGGTWTCTAAT	lab.colony	Mali	An. coluzzii	lab.colony	lab.colony	NA	NA	NA	D_0__Eukaryota	D_1__Excavata	D_2__Discoba	D_3__Discicristata	D_8__Phacaceae	D_9__Phacus	NA
FJ719634.1.2186	Fd3Rep1	0	NA	GTGCCAGCMGCCGCGGTAA	GGACTACHVGGGTWTCTAAT	lab.colony	Mali	An. coluzzii	lab.colony	lab.colony	NA	NA	NA	D_0__Eukaryota	D_1__Excavata	D_2__Discoba	D_3__Discicristata	D_8__Phacaceae	D_9__Phacus	NA
FJ719634.1.2186	Fd5Rep2	0	NA	GTGCCAGCMGCCGCGGTAA	GGACTACHVGGGTWTCTAAT	lab.colony	Mali	An. coluzzii	lab.colony	lab.colony	NA	NA	NA	D_0__Eukaryota	D_1__Excavata	D_2__Discoba	D_3__Discicristata	D_8__Phacaceae	D_9__Phacus	NA
FM178228.1.1592	Fd9Rep2	0	NA	GTGCCAGCMGCCGCGGTAA	GGACTACHVGGGTWTCTAAT	lab.colony	Burkina	An. coluzzii	lab.colony	lab.colony	NA	NA	NA	D_0__Eukaryota	D_1__Opisthokonta	D_2__Nucletmycea	D_3__Fungi	NA	NA	NA
FM178228.1.1592	Fd3Rep2	0	NA	GTGCCAGCMGCCGCGGTAA	GGACTACHVGGGTWTCTAAT	lab.colony	Mali	An. coluzzii	lab.colony	lab.colony	NA	NA	NA	D_0__Eukaryota	D_1__Opisthokonta	D_2__Nucletmycea	D_3__Fungi	NA	NA	NA
FM178228.1.1592	Fd3Rep1	0	NA	GTGCCAGCMGCCGCGGTAA	GGACTACHVGGGTWTCTAAT	lab.colony	Mali	An. coluzzii	lab.colony	lab.colony	NA	NA	NA	D_0__Eukaryota	D_1__Opisthokonta	D_2__Nucletmycea	D_3__Fungi	NA	NA	NA
FM178228.1.1592	Fd5Rep2	0	NA	GTGCCAGCMGCCGCGGTAA	GGACTACHVGGGTWTCTAAT	lab.colony	Mali	An. coluzzii	lab.colony	lab.colony	NA	NA	NA	D_0__Eukaryota	D_1__Opisthokonta	D_2__Nucletmycea	D_3__Fungi	NA	NA	NA
FM178228.1.1592	IML30VRep1	0	NA	GTGCCAGCMGCCGCGGTAA	GGACTACHVGGGTWTCTAAT	lab.colony	IML.IML30	An. coluzzii	lab.colony	lab.colony	NA	NA	NA	D_0__Eukaryota	D_1__Opisthokonta	D_2__Nucletmycea	D_3__Fungi	NA	NA	NA
FM178228.1.1592	IML30VRep2	0	NA	GTGCCAGCMGCCGCGGTAA	GGACTACHVGGGTWTCTAAT	lab.colony	IML.IML30	An. coluzzii	lab.colony	lab.colony	NA	NA	NA	D_0__Eukaryota	D_1__Opisthokonta	D_2__Nucletmycea	D_3__Fungi	NA	NA	NA
FM178228.1.1592	NguossoRep2	0	NA	GTGCCAGCMGCCGCGGTAA	GGACTACHVGGGTWTCTAAT	lab.colony	Paris	An. coluzzii	lab.colony	lab.colony	NA	NA	NA	D_0__Eukaryota	D_1__Opisthokonta	D_2__Nucletmycea	D_3__Fungi	NA	NA	NA
FM178233.1.1607	Fd3Rep1	0	NA	GTGCCAGCMGCCGCGGTAA	GGACTACHVGGGTWTCTAAT	lab.colony	Mali	An. coluzzii	lab.colony	lab.colony	NA	NA	NA	D_0__Eukaryota	D_1__Opisthokonta	D_2__Nucletmycea	D_3__Fungi	D_9__Tremellaceae	NA	NA
FM178233.1.1607	Fd5Rep2	0	NA	GTGCCAGCMGCCGCGGTAA	GGACTACHVGGGTWTCTAAT	lab.colony	Mali	An. coluzzii	lab.colony	lab.colony	NA	NA	NA	D_0__Eukaryota	D_1__Opisthokonta	D_2__Nucletmycea	D_3__Fungi	D_9__Tremellaceae	NA	NA
FM178233.1.1607	IML30VRep2	0	NA	GTGCCAGCMGCCGCGGTAA	GGACTACHVGGGTWTCTAAT	lab.colony	IML.IML30	An. coluzzii	lab.colony	lab.colony	NA	NA	NA	D_0__Eukaryota	D_1__Opisthokonta	D_2__Nucletmycea	D_3__Fungi	D_9__Tremellaceae	NA	NA
FM178233.1.1607	IML30VRep1	0	NA	GTGCCAGCMGCCGCGGTAA	GGACTACHVGGGTWTCTAAT	lab.colony	IML.IML30	An. coluzzii	lab.colony	lab.colony	NA	NA	NA	D_0__Eukaryota	D_1__Opisthokonta	D_2__Nucletmycea	D_3__Fungi	D_9__Tremellaceae	NA	NA
FM178233.1.1607	Fd9Rep2	0	NA	GTGCCAGCMGCCGCGGTAA	GGACTACHVGGGTWTCTAAT	lab.colony	Burkina	An. coluzzii	lab.colony	lab.colony	NA	NA	NA	D_0__Eukaryota	D_1__Opisthokonta	D_2__Nucletmycea	D_3__Fungi	D_9__Tremellaceae	NA	NA
FM178233.1.1607	NguossoRep2	0	NA	GTGCCAGCMGCCGCGGTAA	GGACTACHVGGGTWTCTAAT	lab.colony	Paris	An. coluzzii	lab.colony	lab.colony	NA	NA	NA	D_0__Eukaryota	D_1__Opisthokonta	D_2__Nucletmycea	D_3__Fungi	D_9__Tremellaceae	NA	NA
FM178238.1.1328	Fd3Rep2	0	NA	GTGCCAGCMGCCGCGGTAA	GGACTACHVGGGTWTCTAAT	lab.colony	Mali	An. coluzzii	lab.colony	lab.colony	NA	NA	NA	D_0__Eukaryota	D_1__Opisthokonta	D_2__Nucletmycea	D_3__Fungi	D_9__Trichosporonaceae	D_10__Trichosporon	NA
FM178238.1.1328	Fd5Rep2	0	NA	GTGCCAGCMGCCGCGGTAA	GGACTACHVGGGTWTCTAAT	lab.colony	Mali	An. coluzzii	lab.colony	lab.colony	NA	NA	NA	D_0__Eukaryota	D_1__Opisthokonta	D_2__Nucletmycea	D_3__Fungi	D_9__Trichosporonaceae	D_10__Trichosporon	NA
FM178238.1.1328	IML30VRep1	0	NA	GTGCCAGCMGCCGCGGTAA	GGACTACHVGGGTWTCTAAT	lab.colony	IML.IML30	An. coluzzii	lab.colony	lab.colony	NA	NA	NA	D_0__Eukaryota	D_1__Opisthokonta	D_2__Nucletmycea	D_3__Fungi	D_9__Trichosporonaceae	D_10__Trichosporon	NA
FM178238.1.1328	IML30VRep2	0	NA	GTGCCAGCMGCCGCGGTAA	GGACTACHVGGGTWTCTAAT	lab.colony	IML.IML30	An. coluzzii	lab.colony	lab.colony	NA	NA	NA	D_0__Eukaryota	D_1__Opisthokonta	D_2__Nucletmycea	D_3__Fungi	D_9__Trichosporonaceae	D_10__Trichosporon	NA
FM178238.1.1328	Fd3Rep1	0	NA	GTGCCAGCMGCCGCGGTAA	GGACTACHVGGGTWTCTAAT	lab.colony	Mali	An. coluzzii	lab.colony	lab.colony	NA	NA	NA	D_0__Eukaryota	D_1__Opisthokonta	D_2__Nucletmycea	D_3__Fungi	D_9__Trichosporonaceae	D_10__Trichosporon	NA
FM178238.1.1328	Fd9Rep2	0	NA	GTGCCAGCMGCCGCGGTAA	GGACTACHVGGGTWTCTAAT	lab.colony	Burkina	An. coluzzii	lab.colony	lab.colony	NA	NA	NA	D_0__Eukaryota	D_1__Opisthokonta	D_2__Nucletmycea	D_3__Fungi	D_9__Trichosporonaceae	D_10__Trichosporon	NA
FM178238.1.1328	NguossoRep2	0	NA	GTGCCAGCMGCCGCGGTAA	GGACTACHVGGGTWTCTAAT	lab.colony	Paris	An. coluzzii	lab.colony	lab.colony	NA	NA	NA	D_0__Eukaryota	D_1__Opisthokonta	D_2__Nucletmycea	D_3__Fungi	D_9__Trichosporonaceae	D_10__Trichosporon	NA
FM205857.1.3055	NguossoRep2	0	NA	GTGCCAGCMGCCGCGGTAA	GGACTACHVGGGTWTCTAAT	lab.colony	Paris	An. coluzzii	lab.colony	lab.colony	NA	NA	NA	D_0__Eukaryota	D_1__Archaeplastida	D_2__Chloroplastida	D_3__Chlorophyta	D_4__Trebouxiophyceae	NA	NA
FM205857.1.3055	Fd3Rep1	0	NA	GTGCCAGCMGCCGCGGTAA	GGACTACHVGGGTWTCTAAT	lab.colony	Mali	An. coluzzii	lab.colony	lab.colony	NA	NA	NA	D_0__Eukaryota	D_1__Archaeplastida	D_2__Chloroplastida	D_3__Chlorophyta	D_4__Trebouxiophyceae	NA	NA
FM205857.1.3055	Fd3Rep2	0	NA	GTGCCAGCMGCCGCGGTAA	GGACTACHVGGGTWTCTAAT	lab.colony	Mali	An. coluzzii	lab.colony	lab.colony	NA	NA	NA	D_0__Eukaryota	D_1__Archaeplastida	D_2__Chloroplastida	D_3__Chlorophyta	D_4__Trebouxiophyceae	NA	NA
FM205857.1.3055	Fd9Rep2	0	NA	GTGCCAGCMGCCGCGGTAA	GGACTACHVGGGTWTCTAAT	lab.colony	Burkina	An. coluzzii	lab.colony	lab.colony	NA	NA	NA	D_0__Eukaryota	D_1__Archaeplastida	D_2__Chloroplastida	D_3__Chlorophyta	D_4__Trebouxiophyceae	NA	NA
FM205857.1.3055	IML30VRep2	0	NA	GTGCCAGCMGCCGCGGTAA	GGACTACHVGGGTWTCTAAT	lab.colony	IML.IML30	An. coluzzii	lab.colony	lab.colony	NA	NA	NA	D_0__Eukaryota	D_1__Archaeplastida	D_2__Chloroplastida	D_3__Chlorophyta	D_4__Trebouxiophyceae	NA	NA
FM205857.1.3055	IML30VRep1	0	NA	GTGCCAGCMGCCGCGGTAA	GGACTACHVGGGTWTCTAAT	lab.colony	IML.IML30	An. coluzzii	lab.colony	lab.colony	NA	NA	NA	D_0__Eukaryota	D_1__Archaeplastida	D_2__Chloroplastida	D_3__Chlorophyta	D_4__Trebouxiophyceae	NA	NA
FM205857.1.3055	Fd5Rep2	0	NA	GTGCCAGCMGCCGCGGTAA	GGACTACHVGGGTWTCTAAT	lab.colony	Mali	An. coluzzii	lab.colony	lab.colony	NA	NA	NA	D_0__Eukaryota	D_1__Archaeplastida	D_2__Chloroplastida	D_3__Chlorophyta	D_4__Trebouxiophyceae	NA	NA
FR717536.2.1770	IML30VRep1	0	NA	GTGCCAGCMGCCGCGGTAA	GGACTACHVGGGTWTCTAAT	lab.colony	IML.IML30	An. coluzzii	lab.colony	lab.colony	NA	NA	NA	D_0__Eukaryota	D_1__Archaeplastida	D_2__Chloroplastida	D_3__Chlorophyta	D_4__Chlorophyceae	NA	NA
FR717536.2.1770	Fd9Rep2	0	NA	GTGCCAGCMGCCGCGGTAA	GGACTACHVGGGTWTCTAAT	lab.colony	Burkina	An. coluzzii	lab.colony	lab.colony	NA	NA	NA	D_0__Eukaryota	D_1__Archaeplastida	D_2__Chloroplastida	D_3__Chlorophyta	D_4__Chlorophyceae	NA	NA
FR717536.2.1770	Fd3Rep2	0	NA	GTGCCAGCMGCCGCGGTAA	GGACTACHVGGGTWTCTAAT	lab.colony	Mali	An. coluzzii	lab.colony	lab.colony	NA	NA	NA	D_0__Eukaryota	D_1__Archaeplastida	D_2__Chloroplastida	D_3__Chlorophyta	D_4__Chlorophyceae	NA	NA
FR717536.2.1770	Fd5Rep2	0	NA	GTGCCAGCMGCCGCGGTAA	GGACTACHVGGGTWTCTAAT	lab.colony	Mali	An. coluzzii	lab.colony	lab.colony	NA	NA	NA	D_0__Eukaryota	D_1__Archaeplastida	D_2__Chloroplastida	D_3__Chlorophyta	D_4__Chlorophyceae	NA	NA
[truncated: 17,124 more rows]
