# Supplementary material for: Comprehensive Ecological and Geographic Characterization of Eukaryotic and Prokaryotic Microbiomes in African Anopheles
Source: Front Microbiol. 2021 May 12;12:635772. doi: 10.3389/fmicb.2021.635772 (PMC8153677; doi:10.3389/fmicb.2021.635772)
Supplement: Supplementary Table 4 — Prokaryotic OTUs. [file Table_4.xlsx]

## Sheet: TaxTable16S_otu
Supplementary Table 4. Prokaryotic OTUs
OTU	Sample	Abundance	BarcodeSequence	LinkerPrimerSequence	ReversePrimer	Source	Country	Mosquito Species	Geographic sublocation	2La Inversion	Larval Site Description	Larval Pool Status	Larval Site Ecology	Rank1	Rank2	Rank3	Rank4	Rank5	Rank6	Rank7
AY837748.1.1498	UnKenPool3	3431	NA	GTGCCAGCMGCCGCGGTAA	GGACTACHVGGGTWTCTAAT	Field	Kenya	An. funestus	Itumbu	Not.applicable	pond	Permanent	Semi-forest	D_0__Bacteria	D_1__Proteobacteria	D_2__Gammaproteobacteria	D_3__Enterobacteriales	D_4__Enterobacteriaceae	D_5__Serratia	NA
EF018476.1.1391	UnKenPool3	1263	NA	GTGCCAGCMGCCGCGGTAA	GGACTACHVGGGTWTCTAAT	Field	Kenya	An. funestus	Itumbu	Not.applicable	pond	Permanent	Semi-forest	D_0__Bacteria	D_1__Proteobacteria	D_2__Betaproteobacteria	D_3__Burkholderiales	D_4__Comamonadaceae	NA	NA
New.ReferenceOTU199	UnKenPool3	1087	NA	GTGCCAGCMGCCGCGGTAA	GGACTACHVGGGTWTCTAAT	Field	Kenya	An. funestus	Itumbu	Not.applicable	pond	Permanent	Semi-forest	D_0__Bacteria	D_1__Proteobacteria	D_2__Betaproteobacteria	D_3__Burkholderiales	D_4__Alcaligenaceae	D_5__Pusillimonas	NA
New.ReferenceOTU137	UnKenPool3	568	NA	GTGCCAGCMGCCGCGGTAA	GGACTACHVGGGTWTCTAAT	Field	Kenya	An. funestus	Itumbu	Not.applicable	pond	Permanent	Semi-forest	D_0__Bacteria	D_1__Proteobacteria	D_2__Gammaproteobacteria	D_3__Enterobacteriales	D_4__Enterobacteriaceae	NA	NA
GQ379616.1.1236	UnKenPool3	551	NA	GTGCCAGCMGCCGCGGTAA	GGACTACHVGGGTWTCTAAT	Field	Kenya	An. funestus	Itumbu	Not.applicable	pond	Permanent	Semi-forest	D_0__Bacteria	D_1__Proteobacteria	D_2__Betaproteobacteria	D_3__Burkholderiales	D_4__Alcaligenaceae	D_5__uncultured	NA
New.ReferenceOTU182	UnKenPool3	531	NA	GTGCCAGCMGCCGCGGTAA	GGACTACHVGGGTWTCTAAT	Field	Kenya	An. funestus	Itumbu	Not.applicable	pond	Permanent	Semi-forest	D_0__Bacteria	D_1__Proteobacteria	D_2__Betaproteobacteria	D_3__Burkholderiales	D_4__Alcaligenaceae	NA	NA
CU923598.1.1358	UnKenPool3	212	NA	GTGCCAGCMGCCGCGGTAA	GGACTACHVGGGTWTCTAAT	Field	Kenya	An. funestus	Itumbu	Not.applicable	pond	Permanent	Semi-forest	D_0__Bacteria	D_1__Proteobacteria	D_2__Gammaproteobacteria	D_3__Pseudomonadales	D_4__Moraxellaceae	D_5__Acinetobacter	NA
JQ965782.1.1392	UnKenPool3	192	NA	GTGCCAGCMGCCGCGGTAA	GGACTACHVGGGTWTCTAAT	Field	Kenya	An. funestus	Itumbu	Not.applicable	pond	Permanent	Semi-forest	D_0__Bacteria	D_1__Proteobacteria	D_2__Betaproteobacteria	D_3__Burkholderiales	D_4__Comamonadaceae	D_5__Paucibacter	NA
New.CleanUp.ReferenceOTU36681	UnKenPool3	139	NA	GTGCCAGCMGCCGCGGTAA	GGACTACHVGGGTWTCTAAT	Field	Kenya	An. funestus	Itumbu	Not.applicable	pond	Permanent	Semi-forest	D_0__Bacteria	D_1__Proteobacteria	D_2__Alphaproteobacteria	D_3__Rhodospirillales	D_4__Rhodospirillaceae	D_5__uncultured	NA
DQ337014.1.1492	UnKenPool3	111	NA	GTGCCAGCMGCCGCGGTAA	GGACTACHVGGGTWTCTAAT	Field	Kenya	An. funestus	Itumbu	Not.applicable	pond	Permanent	Semi-forest	D_0__Bacteria	D_1__Proteobacteria	D_2__Betaproteobacteria	D_3__Burkholderiales	D_4__Comamonadaceae	D_5__uncultured	D_6__uncultured bacterium
JF709929.1.1398	UnKenPool3	107	NA	GTGCCAGCMGCCGCGGTAA	GGACTACHVGGGTWTCTAAT	Field	Kenya	An. funestus	Itumbu	Not.applicable	pond	Permanent	Semi-forest	D_0__Bacteria	D_1__Firmicutes	D_2__Bacilli	D_3__Bacillales	D_4__Family XII	D_5__Exiguobacterium	NA
New.ReferenceOTU77	UnKenPool3	104	NA	GTGCCAGCMGCCGCGGTAA	GGACTACHVGGGTWTCTAAT	Field	Kenya	An. funestus	Itumbu	Not.applicable	pond	Permanent	Semi-forest	D_0__Bacteria	D_1__Proteobacteria	D_2__Betaproteobacteria	D_3__Burkholderiales	D_4__Comamonadaceae	D_5__Sphaerotilus	NA
HM011225.1.1408	UnKenPool3	102	NA	GTGCCAGCMGCCGCGGTAA	GGACTACHVGGGTWTCTAAT	Field	Kenya	An. funestus	Itumbu	Not.applicable	pond	Permanent	Semi-forest	D_0__Bacteria	D_1__Actinobacteria	D_2__Actinobacteria	D_3__Corynebacteriales	D_4__Mycobacteriaceae	D_5__Mycobacterium	NA
JN023988.1.1438	UnKenPool3	86	NA	GTGCCAGCMGCCGCGGTAA	GGACTACHVGGGTWTCTAAT	Field	Kenya	An. funestus	Itumbu	Not.applicable	pond	Permanent	Semi-forest	D_0__Bacteria	D_1__Proteobacteria	D_2__Alphaproteobacteria	D_3__Sphingomonadales	D_4__Sphingomonadaceae	D_5__Novosphingobium	D_6__uncultured bacterium
DQ125688.1.1407	UnKenPool3	78	NA	GTGCCAGCMGCCGCGGTAA	GGACTACHVGGGTWTCTAAT	Field	Kenya	An. funestus	Itumbu	Not.applicable	pond	Permanent	Semi-forest	D_0__Bacteria	D_1__Proteobacteria	D_2__Alphaproteobacteria	D_3__Rhizobiales	D_4__Rhizobiaceae	D_5__Rhizobium	D_6__uncultured bacterium
New.CleanUp.ReferenceOTU98276	UnKenPool3	69	NA	GTGCCAGCMGCCGCGGTAA	GGACTACHVGGGTWTCTAAT	Field	Kenya	An. funestus	Itumbu	Not.applicable	pond	Permanent	Semi-forest	D_0__Bacteria	D_1__Proteobacteria	D_2__Gammaproteobacteria	D_3__Xanthomonadales	D_4__Xanthomonadaceae	D_5__Pseudoxanthomonas	NA
KC358338.1.1269	UnKenPool3	55	NA	GTGCCAGCMGCCGCGGTAA	GGACTACHVGGGTWTCTAAT	Field	Kenya	An. funestus	Itumbu	Not.applicable	pond	Permanent	Semi-forest	D_0__Bacteria	D_1__Proteobacteria	D_2__Betaproteobacteria	D_3__Neisseriales	D_4__Neisseriaceae	D_5__Vogesella	NA
DQ264506.1.1503	UnKenPool3	52	NA	GTGCCAGCMGCCGCGGTAA	GGACTACHVGGGTWTCTAAT	Field	Kenya	An. funestus	Itumbu	Not.applicable	pond	Permanent	Semi-forest	D_0__Bacteria	D_1__Proteobacteria	D_2__Betaproteobacteria	D_3__Burkholderiales	D_4__Comamonadaceae	D_5__Variovorax	NA
EF519707.1.1268	UnKenPool3	37	NA	GTGCCAGCMGCCGCGGTAA	GGACTACHVGGGTWTCTAAT	Field	Kenya	An. funestus	Itumbu	Not.applicable	pond	Permanent	Semi-forest	D_0__Bacteria	D_1__Proteobacteria	D_2__Alphaproteobacteria	D_3__Rhizobiales	D_4__Bradyrhizobiaceae	D_5__Bosea	D_6__uncultured bacterium
KC907395.1.1453	UnKenPool3	34	NA	GTGCCAGCMGCCGCGGTAA	GGACTACHVGGGTWTCTAAT	Field	Kenya	An. funestus	Itumbu	Not.applicable	pond	Permanent	Semi-forest	D_0__Bacteria	D_1__Proteobacteria	D_2__Alphaproteobacteria	D_3__Sphingomonadales	D_4__Sphingomonadaceae	D_5__Novosphingobium	NA
FJ562171.1.1242	UnKenPool3	33	NA	GTGCCAGCMGCCGCGGTAA	GGACTACHVGGGTWTCTAAT	Field	Kenya	An. funestus	Itumbu	Not.applicable	pond	Permanent	Semi-forest	D_0__Bacteria	D_1__Proteobacteria	D_2__Alphaproteobacteria	D_3__Rhizobiales	D_4__Bradyrhizobiaceae	D_5__Bradyrhizobium	NA
New.ReferenceOTU151	UnKenPool3	32	NA	GTGCCAGCMGCCGCGGTAA	GGACTACHVGGGTWTCTAAT	Field	Kenya	An. funestus	Itumbu	Not.applicable	pond	Permanent	Semi-forest	D_0__Bacteria	D_1__Proteobacteria	D_2__Alphaproteobacteria	D_3__Rhizobiales	D_4__Rhizobiaceae	D_5__Rhizobium	NA
JN656793.1.1508	UnKenPool3	31	NA	GTGCCAGCMGCCGCGGTAA	GGACTACHVGGGTWTCTAAT	Field	Kenya	An. funestus	Itumbu	Not.applicable	pond	Permanent	Semi-forest	D_0__Bacteria	D_1__Proteobacteria	D_2__Gammaproteobacteria	D_3__NKB5	NA	NA	NA
FJ999604.1.1348	UnKenPool3	29	NA	GTGCCAGCMGCCGCGGTAA	GGACTACHVGGGTWTCTAAT	Field	Kenya	An. funestus	Itumbu	Not.applicable	pond	Permanent	Semi-forest	D_0__Bacteria	D_1__Actinobacteria	D_2__Actinobacteria	D_3__PeM15	D_4__uncultured bacterium	D_5__uncultured bacterium	D_6__uncultured bacterium
AGUD01000068.8968.10508	UnKenPool3	28	NA	GTGCCAGCMGCCGCGGTAA	GGACTACHVGGGTWTCTAAT	Field	Kenya	An. funestus	Itumbu	Not.applicable	pond	Permanent	Semi-forest	D_0__Bacteria	D_1__Actinobacteria	D_2__Thermoleophilia	D_3__Solirubrobacterales	D_4__Patulibacteraceae	D_5__Patulibacter	NA
AQXU01000006.219.1736	UnKenPool3	26	NA	GTGCCAGCMGCCGCGGTAA	GGACTACHVGGGTWTCTAAT	Field	Kenya	An. funestus	Itumbu	Not.applicable	pond	Permanent	Semi-forest	D_0__Bacteria	D_1__Proteobacteria	D_2__Betaproteobacteria	D_3__Neisseriales	D_4__Neisseriaceae	D_5__Leeia	NA
AB355058.1.1482	UnKenPool3	25	NA	GTGCCAGCMGCCGCGGTAA	GGACTACHVGGGTWTCTAAT	Field	Kenya	An. funestus	Itumbu	Not.applicable	pond	Permanent	Semi-forest	D_0__Bacteria	D_1__Actinobacteria	D_2__Actinobacteria	D_3__PeM15	D_4__uncultured bacterium	D_5__uncultured bacterium	D_6__uncultured bacterium
FJ382199.1.1323	UnKenPool3	25	NA	GTGCCAGCMGCCGCGGTAA	GGACTACHVGGGTWTCTAAT	Field	Kenya	An. funestus	Itumbu	Not.applicable	pond	Permanent	Semi-forest	D_0__Bacteria	D_1__Proteobacteria	D_2__Alphaproteobacteria	D_3__Rhodobacterales	D_4__Rhodobacteraceae	D_5__Rhodobacter	D_6__uncultured bacterium
JF904874.1.1327	UnKenPool3	25	NA	GTGCCAGCMGCCGCGGTAA	GGACTACHVGGGTWTCTAAT	Field	Kenya	An. funestus	Itumbu	Not.applicable	pond	Permanent	Semi-forest	D_0__Bacteria	D_1__Proteobacteria	D_2__Betaproteobacteria	D_3__Neisseriales	D_4__Neisseriaceae	D_5__Pseudogulbenkiania	NA
New.CleanUp.ReferenceOTU73110	UnKenPool3	22	NA	GTGCCAGCMGCCGCGGTAA	GGACTACHVGGGTWTCTAAT	Field	Kenya	An. funestus	Itumbu	Not.applicable	pond	Permanent	Semi-forest	D_0__Bacteria	D_1__Actinobacteria	D_2__Thermoleophilia	D_3__Solirubrobacterales	D_4__Patulibacteraceae	D_5__Patulibacter	D_6__uncultured bacterium
FJ976568.1.1388	UnKenPool3	20	NA	GTGCCAGCMGCCGCGGTAA	GGACTACHVGGGTWTCTAAT	Field	Kenya	An. funestus	Itumbu	Not.applicable	pond	Permanent	Semi-forest	D_0__Bacteria	D_1__Proteobacteria	D_2__Gammaproteobacteria	D_3__Pseudomonadales	D_4__Moraxellaceae	D_5__Acinetobacter	NA
HE589809.1.1451	UnKenPool3	17	NA	GTGCCAGCMGCCGCGGTAA	GGACTACHVGGGTWTCTAAT	Field	Kenya	An. funestus	Itumbu	Not.applicable	pond	Permanent	Semi-forest	D_0__Bacteria	D_1__Proteobacteria	D_2__Betaproteobacteria	D_3__Burkholderiales	D_4__Comamonadaceae	NA	NA
New.ReferenceOTU201	UnKenPool3	16	NA	GTGCCAGCMGCCGCGGTAA	GGACTACHVGGGTWTCTAAT	Field	Kenya	An. funestus	Itumbu	Not.applicable	pond	Permanent	Semi-forest	D_0__Bacteria	D_1__Actinobacteria	D_2__Thermoleophilia	D_3__Solirubrobacterales	D_4__480-2	NA	NA
JF429362.1.1449	UnKenPool3	15	NA	GTGCCAGCMGCCGCGGTAA	GGACTACHVGGGTWTCTAAT	Field	Kenya	An. funestus	Itumbu	Not.applicable	pond	Permanent	Semi-forest	D_0__Bacteria	D_1__Proteobacteria	D_2__Alphaproteobacteria	D_3__Rhizobiales	D_4__Methylocystaceae	D_5__Methylocystis	NA
JQ966282.1.1402	UnKenPool3	14	NA	GTGCCAGCMGCCGCGGTAA	GGACTACHVGGGTWTCTAAT	Field	Kenya	An. funestus	Itumbu	Not.applicable	pond	Permanent	Semi-forest	D_0__Bacteria	D_1__Proteobacteria	D_2__Betaproteobacteria	D_3__Burkholderiales	D_4__Oxalobacteraceae	D_5__Undibacterium	NA
New.ReferenceOTU51	UnKenPool3	14	NA	GTGCCAGCMGCCGCGGTAA	GGACTACHVGGGTWTCTAAT	Field	Kenya	An. funestus	Itumbu	Not.applicable	pond	Permanent	Semi-forest	D_0__Bacteria	D_1__Proteobacteria	D_2__Alphaproteobacteria	D_3__Rhizobiales	D_4__Methylobacteriaceae	D_5__Meganema	NA
AY328824.1.1374	UnKenPool3	13	NA	GTGCCAGCMGCCGCGGTAA	GGACTACHVGGGTWTCTAAT	Field	Kenya	An. funestus	Itumbu	Not.applicable	pond	Permanent	Semi-forest	D_0__Bacteria	D_1__Proteobacteria	D_2__Alphaproteobacteria	D_3__Sphingomonadales	D_4__Sphingomonadaceae	D_5__Novosphingobium	NA
EU669635.1.1461	UnKenPool3	13	NA	GTGCCAGCMGCCGCGGTAA	GGACTACHVGGGTWTCTAAT	Field	Kenya	An. funestus	Itumbu	Not.applicable	pond	Permanent	Semi-forest	D_0__Bacteria	D_1__Chloroflexi	D_2__KD4-96	NA	NA	NA	NA
GQ150494.1.1400	UnKenPool3	13	NA	GTGCCAGCMGCCGCGGTAA	GGACTACHVGGGTWTCTAAT	Field	Kenya	An. funestus	Itumbu	Not.applicable	pond	Permanent	Semi-forest	D_0__Bacteria	D_1__Actinobacteria	D_2__Actinobacteria	D_3__Propionibacteriales	D_4__Nocardioidaceae	D_5__Nocardioides	NA
GU127235.1.1250	UnKenPool3	13	NA	GTGCCAGCMGCCGCGGTAA	GGACTACHVGGGTWTCTAAT	Field	Kenya	An. funestus	Itumbu	Not.applicable	pond	Permanent	Semi-forest	D_0__Bacteria	D_1__Proteobacteria	D_2__Betaproteobacteria	D_3__Methylophilales	D_4__Methylophilaceae	NA	NA
EU801622.1.1502	UnKenPool3	12	NA	GTGCCAGCMGCCGCGGTAA	GGACTACHVGGGTWTCTAAT	Field	Kenya	An. funestus	Itumbu	Not.applicable	pond	Permanent	Semi-forest	D_0__Bacteria	D_1__Proteobacteria	D_2__Betaproteobacteria	D_3__Methylophilales	D_4__Methylophilaceae	D_5__Methylophilus	D_6__uncultured bacterium
FJ984331.1.1418	UnKenPool3	12	NA	GTGCCAGCMGCCGCGGTAA	GGACTACHVGGGTWTCTAAT	Field	Kenya	An. funestus	Itumbu	Not.applicable	pond	Permanent	Semi-forest	D_0__Bacteria	D_1__Proteobacteria	D_2__Betaproteobacteria	D_3__Burkholderiales	D_4__Alcaligenaceae	D_5__uncultured	NA
KF010706.1.1446	UnKenPool3	12	NA	GTGCCAGCMGCCGCGGTAA	GGACTACHVGGGTWTCTAAT	Field	Kenya	An. funestus	Itumbu	Not.applicable	pond	Permanent	Semi-forest	D_0__Bacteria	D_1__Proteobacteria	D_2__Alphaproteobacteria	D_3__Rhizobiales	D_4__Methylobacteriaceae	D_5__Methylobacterium	D_6__uncultured bacterium
AB089102.1.1355	UnKenPool3	11	NA	GTGCCAGCMGCCGCGGTAA	GGACTACHVGGGTWTCTAAT	Field	Kenya	An. funestus	Itumbu	Not.applicable	pond	Permanent	Semi-forest	D_0__Bacteria	D_1__Proteobacteria	D_2__Betaproteobacteria	D_3__Neisseriales	D_4__Neisseriaceae	D_5__Aquitalea	NA
AB220090.1.1368	UnKenPool3	11	NA	GTGCCAGCMGCCGCGGTAA	GGACTACHVGGGTWTCTAAT	Field	Kenya	An. funestus	Itumbu	Not.applicable	pond	Permanent	Semi-forest	D_0__Bacteria	D_1__Proteobacteria	D_2__Alphaproteobacteria	D_3__Rhizobiales	D_4__Methylobacteriaceae	D_5__Methylobacterium	NA
JN868839.1.1481	UnKenPool3	11	NA	GTGCCAGCMGCCGCGGTAA	GGACTACHVGGGTWTCTAAT	Field	Kenya	An. funestus	Itumbu	Not.applicable	pond	Permanent	Semi-forest	D_0__Bacteria	D_1__Proteobacteria	D_2__Alphaproteobacteria	D_3__Caulobacterales	D_4__Caulobacteraceae	D_5__Brevundimonas	NA
AB608058.1.1459	UnKenPool3	10	NA	GTGCCAGCMGCCGCGGTAA	GGACTACHVGGGTWTCTAAT	Field	Kenya	An. funestus	Itumbu	Not.applicable	pond	Permanent	Semi-forest	D_0__Bacteria	D_1__Proteobacteria	D_2__Betaproteobacteria	D_3__Burkholderiales	D_4__Comamonadaceae	D_5__Acidovorax	D_6__uncultured bacterium
AM778025.1.1612	UnKenPool3	10	NA	GTGCCAGCMGCCGCGGTAA	GGACTACHVGGGTWTCTAAT	Field	Kenya	An. funestus	Itumbu	Not.applicable	pond	Permanent	Semi-forest	D_0__Bacteria	D_1__Proteobacteria	D_2__Betaproteobacteria	D_3__Burkholderiales	D_4__Comamonadaceae	D_5__Tepidimonas	NA
EU730987.1.1454	UnKenPool3	10	NA	GTGCCAGCMGCCGCGGTAA	GGACTACHVGGGTWTCTAAT	Field	Kenya	An. funestus	Itumbu	Not.applicable	pond	Permanent	Semi-forest	D_0__Bacteria	D_1__Proteobacteria	D_2__Alphaproteobacteria	D_3__Sphingomonadales	D_4__Sphingomonadaceae	D_5__Sphingobium	D_6__uncultured bacterium
HM263007.1.1312	UnKenPool3	10	NA	GTGCCAGCMGCCGCGGTAA	GGACTACHVGGGTWTCTAAT	Field	Kenya	An. funestus	Itumbu	Not.applicable	pond	Permanent	Semi-forest	D_0__Bacteria	D_1__Proteobacteria	D_2__Alphaproteobacteria	D_3__Rhizobiales	D_4__F0723	NA	NA
JF808978.1.1497	UnKenPool3	10	NA	GTGCCAGCMGCCGCGGTAA	GGACTACHVGGGTWTCTAAT	Field	Kenya	An. funestus	Itumbu	Not.applicable	pond	Permanent	Semi-forest	D_0__Bacteria	D_1__Proteobacteria	D_2__Gammaproteobacteria	D_3__Pseudomonadales	D_4__Pseudomonadaceae	D_5__Pseudomonas	NA
JN869040.1.1510	UnKenPool3	10	NA	GTGCCAGCMGCCGCGGTAA	GGACTACHVGGGTWTCTAAT	Field	Kenya	An. funestus	Itumbu	Not.applicable	pond	Permanent	Semi-forest	D_0__Bacteria	D_1__Actinobacteria	D_2__Actinobacteria	D_3__Frankiales	D_4__Geodermatophilaceae	D_5__uncultured	NA
AB698735.1.1446	UnKenPool3	9	NA	GTGCCAGCMGCCGCGGTAA	GGACTACHVGGGTWTCTAAT	Field	Kenya	An. funestus	Itumbu	Not.applicable	pond	Permanent	Semi-forest	D_0__Bacteria	D_1__Proteobacteria	D_2__Alphaproteobacteria	D_3__Rhizobiales	D_4__Methylobacteriaceae	D_5__Methylobacterium	NA
JF111396.1.1335	UnKenPool3	9	NA	GTGCCAGCMGCCGCGGTAA	GGACTACHVGGGTWTCTAAT	Field	Kenya	An. funestus	Itumbu	Not.applicable	pond	Permanent	Semi-forest	D_0__Bacteria	D_1__Actinobacteria	D_2__Actinobacteria	D_3__Propionibacteriales	D_4__Nocardioidaceae	D_5__Nocardioides	NA
New.ReferenceOTU183	UnKenPool3	9	NA	GTGCCAGCMGCCGCGGTAA	GGACTACHVGGGTWTCTAAT	Field	Kenya	An. funestus	Itumbu	Not.applicable	pond	Permanent	Semi-forest	D_0__Bacteria	D_1__Actinobacteria	D_2__Actinobacteria	D_3__Micrococcales	D_4__Microbacteriaceae	D_5__Agromyces	D_6__uncultured bacterium
CU926479.1.1339	UnKenPool3	8	NA	GTGCCAGCMGCCGCGGTAA	GGACTACHVGGGTWTCTAAT	Field	Kenya	An. funestus	Itumbu	Not.applicable	pond	Permanent	Semi-forest	D_0__Bacteria	D_1__Actinobacteria	D_2__Actinobacteria	D_3__Frankiales	D_4__Sporichthyaceae	D_5__uncultured	NA
EF466114.1.1398	UnKenPool3	8	NA	GTGCCAGCMGCCGCGGTAA	GGACTACHVGGGTWTCTAAT	Field	Kenya	An. funestus	Itumbu	Not.applicable	pond	Permanent	Semi-forest	D_0__Bacteria	D_1__Actinobacteria	D_2__Actinobacteria	D_3__Propionibacteriales	D_4__Nocardioidaceae	D_5__Nocardioides	NA
EF515904.1.1457	UnKenPool3	8	NA	GTGCCAGCMGCCGCGGTAA	GGACTACHVGGGTWTCTAAT	Field	Kenya	An. funestus	Itumbu	Not.applicable	pond	Permanent	Semi-forest	D_0__Bacteria	D_1__Proteobacteria	D_2__Betaproteobacteria	D_3__Burkholderiales	D_4__Comamonadaceae	NA	NA
New.CleanUp.ReferenceOTU63827	UnKenPool3	8	NA	GTGCCAGCMGCCGCGGTAA	GGACTACHVGGGTWTCTAAT	Field	Kenya	An. funestus	Itumbu	Not.applicable	pond	Permanent	Semi-forest	D_0__Bacteria	D_1__Actinobacteria	D_2__Actinobacteria	D_3__Frankiales	D_4__Cryptosporangiaceae	D_5__Fodinicola	D_6__uncultured bacterium
AM936175.1.1305	UnKenPool3	7	NA	GTGCCAGCMGCCGCGGTAA	GGACTACHVGGGTWTCTAAT	Field	Kenya	An. funestus	Itumbu	Not.applicable	pond	Permanent	Semi-forest	D_0__Bacteria	D_1__Proteobacteria	D_2__Alphaproteobacteria	D_3__Rhodospirillales	D_4__Rhodospirillales Incertae Sedis	D_5__Reyranella	D_6__uncultured bacterium
EU800906.1.1499	UnKenPool3	7	NA	GTGCCAGCMGCCGCGGTAA	GGACTACHVGGGTWTCTAAT	Field	Kenya	An. funestus	Itumbu	Not.applicable	pond	Permanent	Semi-forest	D_0__Bacteria	D_1__Proteobacteria	D_2__Betaproteobacteria	NA	NA	NA	NA
HM481349.1.1458	UnKenPool3	7	NA	GTGCCAGCMGCCGCGGTAA	GGACTACHVGGGTWTCTAAT	Field	Kenya	An. funestus	Itumbu	Not.applicable	pond	Permanent	Semi-forest	D_0__Bacteria	D_1__Proteobacteria	D_2__Betaproteobacteria	D_3__Burkholderiales	D_4__Comamonadaceae	D_5__uncultured	NA
JF042354.1.1271	UnKenPool3	7	NA	GTGCCAGCMGCCGCGGTAA	GGACTACHVGGGTWTCTAAT	Field	Kenya	An. funestus	Itumbu	Not.applicable	pond	Permanent	Semi-forest	D_0__Bacteria	D_1__Proteobacteria	D_2__Alphaproteobacteria	D_3__Sphingomonadales	D_4__Sphingomonadaceae	D_5__Novosphingobium	NA
AB286568.1.1465	UnKenPool3	6	NA	GTGCCAGCMGCCGCGGTAA	GGACTACHVGGGTWTCTAAT	Field	Kenya	An. funestus	Itumbu	Not.applicable	pond	Permanent	Semi-forest	D_0__Bacteria	D_1__Proteobacteria	D_2__Betaproteobacteria	D_3__Nitrosomonadales	D_4__Nitrosomonadaceae	D_5__uncultured	D_6__uncultured bacterium
AB672247.1.1469	UnKenPool3	6	NA	GTGCCAGCMGCCGCGGTAA	GGACTACHVGGGTWTCTAAT	Field	Kenya	An. funestus	Itumbu	Not.applicable	pond	Permanent	Semi-forest	D_0__Bacteria	D_1__Actinobacteria	D_2__Thermoleophilia	D_3__Gaiellales	D_4__uncultured	D_5__uncultured bacterium	D_6__uncultured bacterium
CU919511.1.1285	UnKenPool3	6	NA	GTGCCAGCMGCCGCGGTAA	GGACTACHVGGGTWTCTAAT	Field	Kenya	An. funestus	Itumbu	Not.applicable	pond	Permanent	Semi-forest	D_0__Bacteria	D_1__Proteobacteria	D_2__Alphaproteobacteria	D_3__Rhodobacterales	D_4__Rhodobacteraceae	NA	NA
EF019788.1.1354	UnKenPool3	6	NA	GTGCCAGCMGCCGCGGTAA	GGACTACHVGGGTWTCTAAT	Field	Kenya	An. funestus	Itumbu	Not.applicable	pond	Permanent	Semi-forest	D_0__Bacteria	D_1__Actinobacteria	D_2__Acidimicrobiia	D_3__Acidimicrobiales	D_4__Acidimicrobiales Incertae Sedis	D_5__Candidatus Microthrix	D_6__uncultured bacterium
EU979017.1.1468	UnKenPool3	6	NA	GTGCCAGCMGCCGCGGTAA	GGACTACHVGGGTWTCTAAT	Field	Kenya	An. funestus	Itumbu	Not.applicable	pond	Permanent	Semi-forest	D_0__Bacteria	D_1__Actinobacteria	D_2__Actinobacteria	D_3__Propionibacteriales	D_4__Nocardioidaceae	D_5__Nocardioides	NA
FJ529717.1.1466	UnKenPool3	6	NA	GTGCCAGCMGCCGCGGTAA	GGACTACHVGGGTWTCTAAT	Field	Kenya	An. funestus	Itumbu	Not.applicable	pond	Permanent	Semi-forest	D_0__Bacteria	D_1__Actinobacteria	D_2__Actinobacteria	D_3__Micrococcales	D_4__Microbacteriaceae	D_5__Agromyces	NA
HQ806741.1.1365	UnKenPool3	6	NA	GTGCCAGCMGCCGCGGTAA	GGACTACHVGGGTWTCTAAT	Field	Kenya	An. funestus	Itumbu	Not.applicable	pond	Permanent	Semi-forest	D_0__Bacteria	D_1__Proteobacteria	D_2__Alphaproteobacteria	D_3__Caulobacterales	D_4__Caulobacteraceae	D_5__Brevundimonas	NA
JF146888.1.1343	UnKenPool3	6	NA	GTGCCAGCMGCCGCGGTAA	GGACTACHVGGGTWTCTAAT	Field	Kenya	An. funestus	Itumbu	Not.applicable	pond	Permanent	Semi-forest	D_0__Bacteria	D_1__Actinobacteria	D_2__Actinobacteria	D_3__Micrococcales	D_4__Intrasporangiaceae	D_5__Tetrasphaera	D_6__uncultured bacterium
JQ996709.1.1472	UnKenPool3	6	NA	GTGCCAGCMGCCGCGGTAA	GGACTACHVGGGTWTCTAAT	Field	Kenya	An. funestus	Itumbu	Not.applicable	pond	Permanent	Semi-forest	D_0__Bacteria	D_1__Proteobacteria	D_2__Alphaproteobacteria	D_3__Rhizobiales	D_4__alphaI cluster	D_5__uncultured bacterium	D_6__uncultured bacterium
New.CleanUp.ReferenceOTU132348	UnKenPool3	6	NA	GTGCCAGCMGCCGCGGTAA	GGACTACHVGGGTWTCTAAT	Field	Kenya	An. funestus	Itumbu	Not.applicable	pond	Permanent	Semi-forest	D_0__Bacteria	D_1__Proteobacteria	D_2__Betaproteobacteria	D_3__TRA3-20	D_4__uncultured bacterium	D_5__uncultured bacterium	D_6__uncultured bacterium
New.CleanUp.ReferenceOTU84382	UnKenPool3	6	NA	GTGCCAGCMGCCGCGGTAA	GGACTACHVGGGTWTCTAAT	Field	Kenya	An. funestus	Itumbu	Not.applicable	pond	Permanent	Semi-forest	D_0__Bacteria	D_1__Proteobacteria	D_2__Alphaproteobacteria	D_3__Rhizobiales	D_4__Rhizobiaceae	D_5__Rhizobium	NA
New.ReferenceOTU216	UnKenPool3	6	NA	GTGCCAGCMGCCGCGGTAA	GGACTACHVGGGTWTCTAAT	Field	Kenya	An. funestus	Itumbu	Not.applicable	pond	Permanent	Semi-forest	D_0__Bacteria	D_1__Proteobacteria	D_2__Betaproteobacteria	D_3__Burkholderiales	D_4__Comamonadaceae	NA	NA
AF289150.1.1481	UnKenPool3	5	NA	GTGCCAGCMGCCGCGGTAA	GGACTACHVGGGTWTCTAAT	Field	Kenya	An. funestus	Itumbu	Not.applicable	pond	Permanent	Semi-forest	D_0__Bacteria	D_1__Actinobacteria	D_2__Actinobacteria	D_3__Micrococcales	D_4__Microbacteriaceae	D_5__Candidatus Rhodoluna	D_6__uncultured bacterium
AM936710.1.1343	UnKenPool3	5	NA	GTGCCAGCMGCCGCGGTAA	GGACTACHVGGGTWTCTAAT	Field	Kenya	An. funestus	Itumbu	Not.applicable	pond	Permanent	Semi-forest	D_0__Bacteria	D_1__Actinobacteria	D_2__Acidimicrobiia	D_3__Acidimicrobiales	D_4__uncultured	NA	NA
CU923365.1.1325	UnKenPool3	5	NA	GTGCCAGCMGCCGCGGTAA	GGACTACHVGGGTWTCTAAT	Field	Kenya	An. funestus	Itumbu	Not.applicable	pond	Permanent	Semi-forest	D_0__Bacteria	D_1__Proteobacteria	D_2__Betaproteobacteria	D_3__Burkholderiales	D_4__Comamonadaceae	D_5__Leptothrix	D_6__uncultured organism
EU134682.1.1380	UnKenPool3	5	NA	GTGCCAGCMGCCGCGGTAA	GGACTACHVGGGTWTCTAAT	Field	Kenya	An. funestus	Itumbu	Not.applicable	pond	Permanent	Semi-forest	D_0__Bacteria	D_1__Firmicutes	D_2__Bacilli	D_3__Bacillales	D_4__Family XII	D_5__Exiguobacterium	NA
EU528198.1.1336	UnKenPool3	5	NA	GTGCCAGCMGCCGCGGTAA	GGACTACHVGGGTWTCTAAT	Field	Kenya	An. funestus	Itumbu	Not.applicable	pond	Permanent	Semi-forest	D_0__Bacteria	D_1__Proteobacteria	D_2__Betaproteobacteria	D_3__Burkholderiales	D_4__Oxalobacteraceae	D_5__Massilia	NA
FJ529982.1.1445	UnKenPool3	5	NA	GTGCCAGCMGCCGCGGTAA	GGACTACHVGGGTWTCTAAT	Field	Kenya	An. funestus	Itumbu	Not.applicable	pond	Permanent	Semi-forest	D_0__Bacteria	D_1__Proteobacteria	D_2__Alphaproteobacteria	D_3__Caulobacterales	D_4__Caulobacteraceae	D_5__Phenylobacterium	NA
GQ097342.1.1304	UnKenPool3	5	NA	GTGCCAGCMGCCGCGGTAA	GGACTACHVGGGTWTCTAAT	Field	Kenya	An. funestus	Itumbu	Not.applicable	pond	Permanent	Semi-forest	D_0__Bacteria	D_1__Proteobacteria	D_2__Alphaproteobacteria	D_3__Rhizobiales	D_4__Methylobacteriaceae	D_5__Methylobacterium	NA
JN399237.1.1409	UnKenPool3	5	NA	GTGCCAGCMGCCGCGGTAA	GGACTACHVGGGTWTCTAAT	Field	Kenya	An. funestus	Itumbu	Not.applicable	pond	Permanent	Semi-forest	D_0__Bacteria	D_1__Proteobacteria	D_2__Alphaproteobacteria	D_3__Rhizobiales	D_4__Bradyrhizobiaceae	D_5__Rhodoblastus	D_6__Rhodoblastus acidophilus
KF733304.1.1401	UnKenPool3	5	NA	GTGCCAGCMGCCGCGGTAA	GGACTACHVGGGTWTCTAAT	Field	Kenya	An. funestus	Itumbu	Not.applicable	pond	Permanent	Semi-forest	D_0__Bacteria	D_1__Actinobacteria	D_2__Actinobacteria	D_3__Propionibacteriales	D_4__Nocardioidaceae	D_5__Aeromicrobium	NA
New.CleanUp.ReferenceOTU107752	UnKenPool3	5	NA	GTGCCAGCMGCCGCGGTAA	GGACTACHVGGGTWTCTAAT	Field	Kenya	An. funestus	Itumbu	Not.applicable	pond	Permanent	Semi-forest	D_0__Bacteria	D_1__Proteobacteria	D_2__Alphaproteobacteria	D_3__Rhodospirillales	D_4__Acetobacteraceae	NA	NA
New.CleanUp.ReferenceOTU138030	UnKenPool3	5	NA	GTGCCAGCMGCCGCGGTAA	GGACTACHVGGGTWTCTAAT	Field	Kenya	An. funestus	Itumbu	Not.applicable	pond	Permanent	Semi-forest	D_0__Bacteria	D_1__Proteobacteria	D_2__Gammaproteobacteria	D_3__Enterobacteriales	D_4__Enterobacteriaceae	NA	NA
New.ReferenceOTU101	UnKenPool3	5	NA	GTGCCAGCMGCCGCGGTAA	GGACTACHVGGGTWTCTAAT	Field	Kenya	An. funestus	Itumbu	Not.applicable	pond	Permanent	Semi-forest	D_0__Bacteria	D_1__Proteobacteria	D_2__Alphaproteobacteria	D_3__Rhodobacterales	D_4__Rhodobacteraceae	NA	NA
New.ReferenceOTU192	UnKenPool3	5	NA	GTGCCAGCMGCCGCGGTAA	GGACTACHVGGGTWTCTAAT	Field	Kenya	An. funestus	Itumbu	Not.applicable	pond	Permanent	Semi-forest	D_0__Bacteria	D_1__Proteobacteria	D_2__Betaproteobacteria	D_3__Burkholderiales	NA	NA	NA
AB608666.1.1458	UnKenPool3	4	NA	GTGCCAGCMGCCGCGGTAA	GGACTACHVGGGTWTCTAAT	Field	Kenya	An. funestus	Itumbu	Not.applicable	pond	Permanent	Semi-forest	D_0__Bacteria	D_1__Proteobacteria	D_2__Betaproteobacteria	D_3__Rhodocyclales	D_4__Rhodocyclaceae	D_5__uncultured	D_6__uncultured bacterium
AF234128.1.1372	UnKenPool3	4	NA	GTGCCAGCMGCCGCGGTAA	GGACTACHVGGGTWTCTAAT	Field	Kenya	An. funestus	Itumbu	Not.applicable	pond	Permanent	Semi-forest	D_0__Bacteria	D_1__Chloroflexi	D_2__Gitt-GS-136	NA	NA	NA	NA
AJ421936.1.1422	UnKenPool3	4	NA	GTGCCAGCMGCCGCGGTAA	GGACTACHVGGGTWTCTAAT	Field	Kenya	An. funestus	Itumbu	Not.applicable	pond	Permanent	Semi-forest	D_0__Bacteria	D_1__Proteobacteria	D_2__Betaproteobacteria	D_3__SC-I-84	NA	NA	NA
CU924144.1.1345	UnKenPool3	4	NA	GTGCCAGCMGCCGCGGTAA	GGACTACHVGGGTWTCTAAT	Field	Kenya	An. funestus	Itumbu	Not.applicable	pond	Permanent	Semi-forest	D_0__Bacteria	D_1__Actinobacteria	D_2__Acidimicrobiia	D_3__Acidimicrobiales	D_4__Iamiaceae	D_5__Iamia	D_6__uncultured bacterium
DQ015832.1.1513	UnKenPool3	4	NA	GTGCCAGCMGCCGCGGTAA	GGACTACHVGGGTWTCTAAT	Field	Kenya	An. funestus	Itumbu	Not.applicable	pond	Permanent	Semi-forest	D_0__Bacteria	D_1__Proteobacteria	D_2__Gammaproteobacteria	D_3__Oceanospirillales	D_4__Halomonadaceae	D_5__Halomonas	NA
DQ497771.1.1403	UnKenPool3	4	NA	GTGCCAGCMGCCGCGGTAA	GGACTACHVGGGTWTCTAAT	Field	Kenya	An. funestus	Itumbu	Not.applicable	pond	Permanent	Semi-forest	D_0__Bacteria	D_1__Proteobacteria	D_2__Betaproteobacteria	D_3__Burkholderiales	D_4__Comamonadaceae	D_5__uncultured	NA
EF019136.1.1335	UnKenPool3	4	NA	GTGCCAGCMGCCGCGGTAA	GGACTACHVGGGTWTCTAAT	Field	Kenya	An. funestus	Itumbu	Not.applicable	pond	Permanent	Semi-forest	D_0__Bacteria	D_1__Chloroflexi	D_2__KD4-96	NA	NA	NA	NA
EU234228.1.1513	UnKenPool3	4	NA	GTGCCAGCMGCCGCGGTAA	GGACTACHVGGGTWTCTAAT	Field	Kenya	An. funestus	Itumbu	Not.applicable	pond	Permanent	Semi-forest	D_0__Bacteria	D_1__Proteobacteria	D_2__Betaproteobacteria	D_3__Burkholderiales	D_4__Comamonadaceae	D_5__Paucibacter	NA
FJ232654.1.1345	UnKenPool3	4	NA	GTGCCAGCMGCCGCGGTAA	GGACTACHVGGGTWTCTAAT	Field	Kenya	An. funestus	Itumbu	Not.applicable	pond	Permanent	Semi-forest	D_0__Bacteria	D_1__Planctomycetes	D_2__Planctomycetacia	D_3__Planctomycetales	D_4__Planctomycetaceae	D_5__uncultured	D_6__uncultured bacterium
FJ375362.1.1346	UnKenPool3	4	NA	GTGCCAGCMGCCGCGGTAA	GGACTACHVGGGTWTCTAAT	Field	Kenya	An. funestus	Itumbu	Not.applicable	pond	Permanent	Semi-forest	D_0__Bacteria	D_1__Proteobacteria	D_2__Alphaproteobacteria	D_3__Rhodospirillales	D_4__Rhodospirillaceae	D_5__Azospirillum	NA
FN687458.1.1386	UnKenPool3	4	NA	GTGCCAGCMGCCGCGGTAA	GGACTACHVGGGTWTCTAAT	Field	Kenya	An. funestus	Itumbu	Not.applicable	pond	Permanent	Semi-forest	D_0__Bacteria	D_1__Actinobacteria	D_2__Actinobacteria	D_3__Frankiales	D_4__Geodermatophilaceae	D_5__uncultured	D_6__uncultured bacterium
GQ396873.1.1499	UnKenPool3	4	NA	GTGCCAGCMGCCGCGGTAA	GGACTACHVGGGTWTCTAAT	Field	Kenya	An. funestus	Itumbu	Not.applicable	pond	Permanent	Semi-forest	D_0__Bacteria	D_1__Actinobacteria	D_2__Actinobacteria	D_3__Propionibacteriales	D_4__Nocardioidaceae	D_5__Nocardioides	NA
GU179642.1.1379	UnKenPool3	4	NA	GTGCCAGCMGCCGCGGTAA	GGACTACHVGGGTWTCTAAT	Field	Kenya	An. funestus	Itumbu	Not.applicable	pond	Permanent	Semi-forest	D_0__Bacteria	D_1__Proteobacteria	D_2__Betaproteobacteria	D_3__Burkholderiales	D_4__Comamonadaceae	NA	NA
HQ728209.1.1508	UnKenPool3	4	NA	GTGCCAGCMGCCGCGGTAA	GGACTACHVGGGTWTCTAAT	Field	Kenya	An. funestus	Itumbu	Not.applicable	pond	Permanent	Semi-forest	D_0__Bacteria	D_1__Proteobacteria	D_2__Gammaproteobacteria	D_3__Enterobacteriales	D_4__Enterobacteriaceae	D_5__Enterobacter	NA
JF168545.1.1310	UnKenPool3	4	NA	GTGCCAGCMGCCGCGGTAA	GGACTACHVGGGTWTCTAAT	Field	Kenya	An. funestus	Itumbu	Not.applicable	pond	Permanent	Semi-forest	D_0__Bacteria	D_1__Chloroflexi	D_2__Chloroflexia	D_3__Chloroflexales	D_4__FFCH7168	D_5__uncultured bacterium	D_6__uncultured bacterium
JF830160.1.1486	UnKenPool3	4	NA	GTGCCAGCMGCCGCGGTAA	GGACTACHVGGGTWTCTAAT	Field	Kenya	An. funestus	Itumbu	Not.applicable	pond	Permanent	Semi-forest	D_0__Bacteria	D_1__Actinobacteria	D_2__Acidimicrobiia	D_3__Acidimicrobiales	D_4__uncultured	D_5__uncultured bacterium	D_6__uncultured bacterium
JQ958634.1.1463	UnKenPool3	4	NA	GTGCCAGCMGCCGCGGTAA	GGACTACHVGGGTWTCTAAT	Field	Kenya	An. funestus	Itumbu	Not.applicable	pond	Permanent	Semi-forest	D_0__Bacteria	D_1__Bacteroidetes	D_2__Flavobacteriia	D_3__Flavobacteriales	D_4__Flavobacteriaceae	D_5__Flavobacterium	NA
New.CleanUp.ReferenceOTU28398	UnKenPool3	4	NA	GTGCCAGCMGCCGCGGTAA	GGACTACHVGGGTWTCTAAT	Field	Kenya	An. funestus	Itumbu	Not.applicable	pond	Permanent	Semi-forest	D_0__Bacteria	D_1__Proteobacteria	D_2__Alphaproteobacteria	D_3__Rhizobiales	D_4__Beijerinckiaceae	D_5__uncultured	NA
New.CleanUp.ReferenceOTU38288	UnKenPool3	4	NA	GTGCCAGCMGCCGCGGTAA	GGACTACHVGGGTWTCTAAT	Field	Kenya	An. funestus	Itumbu	Not.applicable	pond	Permanent	Semi-forest	D_0__Bacteria	D_1__Actinobacteria	D_2__Thermoleophilia	D_3__Solirubrobacterales	D_4__Conexibacteraceae	D_5__Conexibacter	D_6__uncultured bacterium
AB074520.1.1380	UnKenPool3	3	NA	GTGCCAGCMGCCGCGGTAA	GGACTACHVGGGTWTCTAAT	Field	Kenya	An. funestus	Itumbu	Not.applicable	pond	Permanent	Semi-forest	D_0__Bacteria	D_1__Proteobacteria	D_2__Alphaproteobacteria	D_3__Rhodospirillales	D_4__Rhodospirillaceae	D_5__Novispirillum	NA
AB486524.1.1369	UnKenPool3	3	NA	GTGCCAGCMGCCGCGGTAA	GGACTACHVGGGTWTCTAAT	Field	Kenya	An. funestus	Itumbu	Not.applicable	pond	Permanent	Semi-forest	D_0__Bacteria	D_1__Actinobacteria	D_2__Thermoleophilia	D_3__Gaiellales	D_4__Gaiellaceae	D_5__Gaiella	NA
AF408951.1.1377	UnKenPool3	3	NA	GTGCCAGCMGCCGCGGTAA	GGACTACHVGGGTWTCTAAT	Field	Kenya	An. funestus	Itumbu	Not.applicable	pond	Permanent	Semi-forest	D_0__Bacteria	D_1__Actinobacteria	D_2__Actinobacteria	D_3__Micrococcales	D_4__Intrasporangiaceae	D_5__Terrabacter	NA
AM157297.1.1226	UnKenPool3	3	NA	GTGCCAGCMGCCGCGGTAA	GGACTACHVGGGTWTCTAAT	Field	Kenya	An. funestus	Itumbu	Not.applicable	pond	Permanent	Semi-forest	D_0__Bacteria	D_1__Proteobacteria	D_2__Betaproteobacteria	D_3__Burkholderiales	D_4__Comamonadaceae	D_5__Aquabacterium	D_6__uncultured bacterium
AM162404.1.1419	UnKenPool3	3	NA	GTGCCAGCMGCCGCGGTAA	GGACTACHVGGGTWTCTAAT	Field	Kenya	An. funestus	Itumbu	Not.applicable	pond	Permanent	Semi-forest	D_0__Bacteria	D_1__Proteobacteria	D_2__Alphaproteobacteria	D_3__Rhodospirillales	D_4__Acetobacteraceae	D_5__uncultured	D_6__uncultured soil bacterium
AY212608.1.1204	UnKenPool3	3	NA	GTGCCAGCMGCCGCGGTAA	GGACTACHVGGGTWTCTAAT	Field	Kenya	An. funestus	Itumbu	Not.applicable	pond	Permanent	Semi-forest	D_0__Bacteria	D_1__Proteobacteria	D_2__Alphaproteobacteria	D_3__Sphingomonadales	D_4__Sphingomonadaceae	D_5__Sphingopyxis	NA
EF018814.1.1366	UnKenPool3	3	NA	GTGCCAGCMGCCGCGGTAA	GGACTACHVGGGTWTCTAAT	Field	Kenya	An. funestus	Itumbu	Not.applicable	pond	Permanent	Semi-forest	D_0__Bacteria	D_1__Actinobacteria	D_2__Actinobacteria	D_3__Micrococcales	D_4__Intrasporangiaceae	D_5__Oryzihumus	NA
EF019109.1.1392	UnKenPool3	3	NA	GTGCCAGCMGCCGCGGTAA	GGACTACHVGGGTWTCTAAT	Field	Kenya	An. funestus	Itumbu	Not.applicable	pond	Permanent	Semi-forest	D_0__Bacteria	D_1__Actinobacteria	D_2__Thermoleophilia	D_3__Gaiellales	D_4__uncultured	NA	NA
EF441885.1.1322	UnKenPool3	3	NA	GTGCCAGCMGCCGCGGTAA	GGACTACHVGGGTWTCTAAT	Field	Kenya	An. funestus	Itumbu	Not.applicable	pond	Permanent	Semi-forest	D_0__Bacteria	D_1__Proteobacteria	D_2__Alphaproteobacteria	D_3__Caulobacterales	D_4__Caulobacteraceae	D_5__Brevundimonas	NA
EF516398.1.1454	UnKenPool3	3	NA	GTGCCAGCMGCCGCGGTAA	GGACTACHVGGGTWTCTAAT	Field	Kenya	An. funestus	Itumbu	Not.applicable	pond	Permanent	Semi-forest	D_0__Bacteria	D_1__Proteobacteria	D_2__Betaproteobacteria	D_3__SC-I-84	D_4__uncultured bacterium	D_5__uncultured bacterium	D_6__uncultured bacterium
FJ478830.1.1477	UnKenPool3	3	NA	GTGCCAGCMGCCGCGGTAA	GGACTACHVGGGTWTCTAAT	Field	Kenya	An. funestus	Itumbu	Not.applicable	pond	Permanent	Semi-forest	D_0__Bacteria	D_1__Actinobacteria	D_2__Actinobacteria	D_3__Frankiales	D_4__Frankiaceae	D_5__Jatrophihabitans	NA
FJ950618.1.1449	UnKenPool3	3	NA	GTGCCAGCMGCCGCGGTAA	GGACTACHVGGGTWTCTAAT	Field	Kenya	An. funestus	Itumbu	Not.applicable	pond	Permanent	Semi-forest	D_0__Bacteria	D_1__Proteobacteria	D_2__Gammaproteobacteria	D_3__Pseudomonadales	D_4__Pseudomonadaceae	D_5__Pseudomonas	D_6__uncultured bacterium
FN386714.1.1415	UnKenPool3	3	NA	GTGCCAGCMGCCGCGGTAA	GGACTACHVGGGTWTCTAAT	Field	Kenya	An. funestus	Itumbu	Not.applicable	pond	Permanent	Semi-forest	D_0__Bacteria	D_1__Actinobacteria	D_2__Actinobacteria	D_3__Propionibacteriales	D_4__Nocardioidaceae	D_5__Nocardioides	D_6__uncultured bacterium
GU940889.1.1356	UnKenPool3	3	NA	GTGCCAGCMGCCGCGGTAA	GGACTACHVGGGTWTCTAAT	Field	Kenya	An. funestus	Itumbu	Not.applicable	pond	Permanent	Semi-forest	D_0__Bacteria	D_1__Proteobacteria	D_2__Alphaproteobacteria	D_3__Sphingomonadales	D_4__Sphingomonadaceae	D_5__Sphingomonas	D_6__uncultured bacterium
HE589880.1.1406	UnKenPool3	3	NA	GTGCCAGCMGCCGCGGTAA	GGACTACHVGGGTWTCTAAT	Field	Kenya	An. funestus	Itumbu	Not.applicable	pond	Permanent	Semi-forest	D_0__Bacteria	D_1__Proteobacteria	D_2__Alphaproteobacteria	D_3__Rhizobiales	D_4__Methylobacteriaceae	D_5__Methylobacterium	D_6__uncultured bacterium
HM069102.1.1465	UnKenPool3	3	NA	GTGCCAGCMGCCGCGGTAA	GGACTACHVGGGTWTCTAAT	Field	Kenya	An. funestus	Itumbu	Not.applicable	pond	Permanent	Semi-forest	D_0__Bacteria	D_1__Chloroflexi	D_2__JG37-AG-4	D_3__uncultured bacterium	D_4__uncultured bacterium	D_5__uncultured bacterium	D_6__uncultured bacterium
HM773483.1.1389	UnKenPool3	3	NA	GTGCCAGCMGCCGCGGTAA	GGACTACHVGGGTWTCTAAT	Field	Kenya	An. funestus	Itumbu	Not.applicable	pond	Permanent	Semi-forest	D_0__Bacteria	D_1__Proteobacteria	D_2__Alphaproteobacteria	D_3__Rhizobiales	D_4__Methylobacteriaceae	D_5__Meganema	D_6__uncultured bacterium
HM773486.1.1448	UnKenPool3	3	NA	GTGCCAGCMGCCGCGGTAA	GGACTACHVGGGTWTCTAAT	Field	Kenya	An. funestus	Itumbu	Not.applicable	pond	Permanent	Semi-forest	D_0__Bacteria	D_1__Proteobacteria	D_2__Alphaproteobacteria	D_3__Rhizobiales	NA	NA	NA
HQ642779.1.1239	UnKenPool3	3	NA	GTGCCAGCMGCCGCGGTAA	GGACTACHVGGGTWTCTAAT	Field	Kenya	An. funestus	Itumbu	Not.applicable	pond	Permanent	Semi-forest	D_0__Bacteria	D_1__Actinobacteria	D_2__Thermoleophilia	D_3__Gaiellales	D_4__uncultured	D_5__uncultured bacterium	D_6__uncultured bacterium
JN869136.1.1473	UnKenPool3	3	NA	GTGCCAGCMGCCGCGGTAA	GGACTACHVGGGTWTCTAAT	Field	Kenya	An. funestus	Itumbu	Not.applicable	pond	Permanent	Semi-forest	D_0__Bacteria	D_1__Proteobacteria	D_2__Alphaproteobacteria	D_3__Rhizobiales	D_4__Methylobacteriaceae	D_5__Methylobacterium	D_6__uncultured organism
JX223485.1.1501	UnKenPool3	3	NA	GTGCCAGCMGCCGCGGTAA	GGACTACHVGGGTWTCTAAT	Field	Kenya	An. funestus	Itumbu	Not.applicable	pond	Permanent	Semi-forest	D_0__Bacteria	D_1__Proteobacteria	D_2__Betaproteobacteria	D_3__Burkholderiales	D_4__Comamonadaceae	NA	NA
KC189682.1.1443	UnKenPool3	3	NA	GTGCCAGCMGCCGCGGTAA	GGACTACHVGGGTWTCTAAT	Field	Kenya	An. funestus	Itumbu	Not.applicable	pond	Permanent	Semi-forest	D_0__Bacteria	D_1__Proteobacteria	D_2__Alphaproteobacteria	D_3__Rickettsiales	D_4__SM2D12	D_5__uncultured bacterium	D_6__uncultured bacterium
KC295210.1.1456	UnKenPool3	3	NA	GTGCCAGCMGCCGCGGTAA	GGACTACHVGGGTWTCTAAT	Field	Kenya	An. funestus	Itumbu	Not.applicable	pond	Permanent	Semi-forest	D_0__Bacteria	D_1__Proteobacteria	D_2__Gammaproteobacteria	D_3__Pseudomonadales	D_4__Moraxellaceae	D_5__Acinetobacter	D_6__uncultured bacterium
KC331393.1.1356	UnKenPool3	3	NA	GTGCCAGCMGCCGCGGTAA	GGACTACHVGGGTWTCTAAT	Field	Kenya	An. funestus	Itumbu	Not.applicable	pond	Permanent	Semi-forest	D_0__Bacteria	D_1__Proteobacteria	D_2__Alphaproteobacteria	D_3__Rhodospirillales	D_4__Acetobacteraceae	D_5__Roseomonas	D_6__uncultured bacterium
KC554220.1.1512	UnKenPool3	3	NA	GTGCCAGCMGCCGCGGTAA	GGACTACHVGGGTWTCTAAT	Field	Kenya	An. funestus	Itumbu	Not.applicable	pond	Permanent	Semi-forest	D_0__Bacteria	D_1__Actinobacteria	D_2__Actinobacteria	D_3__Kineosporiales	D_4__Kineosporiaceae	D_5__Kineosporia	D_6__uncultured bacterium
KC554290.1.1527	UnKenPool3	3	NA	GTGCCAGCMGCCGCGGTAA	GGACTACHVGGGTWTCTAAT	Field	Kenya	An. funestus	Itumbu	Not.applicable	pond	Permanent	Semi-forest	D_0__Bacteria	D_1__Actinobacteria	D_2__Thermoleophilia	D_3__Solirubrobacterales	D_4__Solirubrobacteraceae	D_5__Solirubrobacter	D_6__uncultured bacterium
KF771437.1.1507	UnKenPool3	3	NA	GTGCCAGCMGCCGCGGTAA	GGACTACHVGGGTWTCTAAT	Field	Kenya	An. funestus	Itumbu	Not.applicable	pond	Permanent	Semi-forest	D_0__Bacteria	D_1__Proteobacteria	D_2__Betaproteobacteria	D_3__Burkholderiales	D_4__Comamonadaceae	NA	NA
New.CleanUp.ReferenceOTU127563	UnKenPool3	3	NA	GTGCCAGCMGCCGCGGTAA	GGACTACHVGGGTWTCTAAT	Field	Kenya	An. funestus	Itumbu	Not.applicable	pond	Permanent	Semi-forest	D_0__Bacteria	D_1__Proteobacteria	D_2__Betaproteobacteria	D_3__Burkholderiales	D_4__Comamonadaceae	D_5__Comamonas	D_6__uncultured bacterium
New.CleanUp.ReferenceOTU129638	UnKenPool3	3	NA	GTGCCAGCMGCCGCGGTAA	GGACTACHVGGGTWTCTAAT	Field	Kenya	An. funestus	Itumbu	Not.applicable	pond	Permanent	Semi-forest	D_0__Bacteria	D_1__Proteobacteria	D_2__Alphaproteobacteria	D_3__Rhodospirillales	D_4__Acetobacteraceae	NA	NA
New.CleanUp.ReferenceOTU70171	UnKenPool3	3	NA	GTGCCAGCMGCCGCGGTAA	GGACTACHVGGGTWTCTAAT	Field	Kenya	An. funestus	Itumbu	Not.applicable	pond	Permanent	Semi-forest	Unassigned	NA	NA	NA	NA	NA	NA
New.CleanUp.ReferenceOTU8318	UnKenPool3	3	NA	GTGCCAGCMGCCGCGGTAA	GGACTACHVGGGTWTCTAAT	Field	Kenya	An. funestus	Itumbu	Not.applicable	pond	Permanent	Semi-forest	Unassigned	NA	NA	NA	NA	NA	NA
New.ReferenceOTU121	UnKenPool3	3	NA	GTGCCAGCMGCCGCGGTAA	GGACTACHVGGGTWTCTAAT	Field	Kenya	An. funestus	Itumbu	Not.applicable	pond	Permanent	Semi-forest	D_0__Bacteria	D_1__Bacteroidetes	D_2__Bacteroidia	D_3__Bacteroidales	D_4__Porphyromonadaceae	D_5__Dysgonomonas	NA
AB167239.1.1443	UnKenPool3	2	NA	GTGCCAGCMGCCGCGGTAA	GGACTACHVGGGTWTCTAAT	Field	Kenya	An. funestus	Itumbu	Not.applicable	pond	Permanent	Semi-forest	D_0__Bacteria	D_1__Actinobacteria	D_2__Thermoleophilia	D_3__Solirubrobacterales	D_4__Patulibacteraceae	D_5__Patulibacter	NA
AB255080.1.1473	UnKenPool3	2	NA	GTGCCAGCMGCCGCGGTAA	GGACTACHVGGGTWTCTAAT	Field	Kenya	An. funestus	Itumbu	Not.applicable	pond	Permanent	Semi-forest	D_0__Bacteria	D_1__Actinobacteria	D_2__Actinobacteria	D_3__Corynebacteriales	D_4__Mycobacteriaceae	D_5__Mycobacterium	NA
AB374386.1.1539	UnKenPool3	2	NA	GTGCCAGCMGCCGCGGTAA	GGACTACHVGGGTWTCTAAT	Field	Kenya	An. funestus	Itumbu	Not.applicable	pond	Permanent	Semi-forest	D_0__Bacteria	D_1__Actinobacteria	D_2__Thermoleophilia	D_3__Solirubrobacterales	D_4__Patulibacteraceae	D_5__Patulibacter	D_6__uncultured bacterium
AF418952.1.1502	UnKenPool3	2	NA	GTGCCAGCMGCCGCGGTAA	GGACTACHVGGGTWTCTAAT	Field	Kenya	An. funestus	Itumbu	Not.applicable	pond	Permanent	Semi-forest	D_0__Bacteria	D_1__Proteobacteria	D_2__Betaproteobacteria	D_3__Burkholderiales	D_4__Alcaligenaceae	D_5__uncultured	NA
AM939566.1.1457	UnKenPool3	2	NA	GTGCCAGCMGCCGCGGTAA	GGACTACHVGGGTWTCTAAT	Field	Kenya	An. funestus	Itumbu	Not.applicable	pond	Permanent	Semi-forest	D_0__Bacteria	D_1__Actinobacteria	D_2__Actinobacteria	D_3__Micrococcales	D_4__Microbacteriaceae	D_5__Candidatus Planktoluna	NA
AY212575.1.1517	UnKenPool3	2	NA	GTGCCAGCMGCCGCGGTAA	GGACTACHVGGGTWTCTAAT	Field	Kenya	An. funestus	Itumbu	Not.applicable	pond	Permanent	Semi-forest	D_0__Bacteria	D_1__Proteobacteria	D_2__Betaproteobacteria	D_3__Burkholderiales	D_4__Alcaligenaceae	D_5__uncultured	D_6__uncultured bacterium
AY948355.1.1257	UnKenPool3	2	NA	GTGCCAGCMGCCGCGGTAA	GGACTACHVGGGTWTCTAAT	Field	Kenya	An. funestus	Itumbu	Not.applicable	pond	Permanent	Semi-forest	D_0__Bacteria	D_1__Actinobacteria	D_2__Actinobacteria	D_3__PeM15	D_4__uncultured bacterium	D_5__uncultured bacterium	D_6__uncultured bacterium
DQ129294.1.1282	UnKenPool3	2	NA	GTGCCAGCMGCCGCGGTAA	GGACTACHVGGGTWTCTAAT	Field	Kenya	An. funestus	Itumbu	Not.applicable	pond	Permanent	Semi-forest	D_0__Bacteria	D_1__Proteobacteria	D_2__Alphaproteobacteria	D_3__Rhizobiales	D_4__Aurantimonadaceae	D_5__Aureimonas	NA
DQ400851.1.1484	UnKenPool3	2	NA	GTGCCAGCMGCCGCGGTAA	GGACTACHVGGGTWTCTAAT	Field	Kenya	An. funestus	Itumbu	Not.applicable	pond	Permanent	Semi-forest	D_0__Bacteria	D_1__Proteobacteria	D_2__Gammaproteobacteria	D_3__Oceanospirillales	D_4__Halomonadaceae	D_5__Halomonas	NA
DQ451455.1.1440	UnKenPool3	2	NA	GTGCCAGCMGCCGCGGTAA	GGACTACHVGGGTWTCTAAT	Field	Kenya	An. funestus	Itumbu	Not.applicable	pond	Permanent	Semi-forest	D_0__Bacteria	D_1__Proteobacteria	D_2__Alphaproteobacteria	D_3__Rhizobiales	D_4__Xanthobacteraceae	D_5__uncultured	D_6__uncultured bacterium
DQ643090.1.1270	UnKenPool3	2	NA	GTGCCAGCMGCCGCGGTAA	GGACTACHVGGGTWTCTAAT	Field	Kenya	An. funestus	Itumbu	Not.applicable	pond	Permanent	Semi-forest	D_0__Bacteria	D_1__Proteobacteria	D_2__Betaproteobacteria	D_3__Burkholderiales	D_4__Alcaligenaceae	D_5__uncultured	NA
EF019402.1.1333	UnKenPool3	2	NA	GTGCCAGCMGCCGCGGTAA	GGACTACHVGGGTWTCTAAT	Field	Kenya	An. funestus	Itumbu	Not.applicable	pond	Permanent	Semi-forest	D_0__Bacteria	D_1__Proteobacteria	D_2__Alphaproteobacteria	D_3__Rhizobiales	D_4__Methylobacteriaceae	D_5__Methylobacterium	NA
EF157198.1.1445	UnKenPool3	2	NA	GTGCCAGCMGCCGCGGTAA	GGACTACHVGGGTWTCTAAT	Field	Kenya	An. funestus	Itumbu	Not.applicable	pond	Permanent	Semi-forest	D_0__Bacteria	D_1__Actinobacteria	D_2__Actinobacteria	D_3__Micrococcales	D_4__Microbacteriaceae	D_5__Amnibacterium	NA
EU773236.1.1297	UnKenPool3	2	NA	GTGCCAGCMGCCGCGGTAA	GGACTACHVGGGTWTCTAAT	Field	Kenya	An. funestus	Itumbu	Not.applicable	pond	Permanent	Semi-forest	D_0__Bacteria	D_1__Actinobacteria	D_2__Actinobacteria	D_3__Micrococcales	D_4__Micrococcaceae	D_5__Kocuria	NA
FJ232691.1.1334	UnKenPool3	2	NA	GTGCCAGCMGCCGCGGTAA	GGACTACHVGGGTWTCTAAT	Field	Kenya	An. funestus	Itumbu	Not.applicable	pond	Permanent	Semi-forest	D_0__Bacteria	D_1__Planctomycetes	D_2__Planctomycetacia	D_3__Planctomycetales	D_4__Planctomycetaceae	D_5__Singulisphaera	D_6__uncultured bacterium
FJ535023.1.1490	UnKenPool3	2	NA	GTGCCAGCMGCCGCGGTAA	GGACTACHVGGGTWTCTAAT	Field	Kenya	An. funestus	Itumbu	Not.applicable	pond	Permanent	Semi-forest	D_0__Bacteria	D_1__Proteobacteria	D_2__Betaproteobacteria	D_3__Burkholderiales	D_4__Comamonadaceae	D_5__Pelomonas	NA
FJ557873.1.1382	UnKenPool3	2	NA	GTGCCAGCMGCCGCGGTAA	GGACTACHVGGGTWTCTAAT	Field	Kenya	An. funestus	Itumbu	Not.applicable	pond	Permanent	Semi-forest	D_0__Bacteria	D_1__Actinobacteria	D_2__Actinobacteria	D_3__Corynebacteriales	D_4__Corynebacteriaceae	D_5__Corynebacterium	D_6__uncultured bacterium
FJ592517.1.1370	UnKenPool3	2	NA	GTGCCAGCMGCCGCGGTAA	GGACTACHVGGGTWTCTAAT	Field	Kenya	An. funestus	Itumbu	Not.applicable	pond	Permanent	Semi-forest	D_0__Bacteria	D_1__Proteobacteria	D_2__Betaproteobacteria	D_3__Burkholderiales	D_4__Comamonadaceae	NA	NA
FJ675406.1.1395	UnKenPool3	2	NA	GTGCCAGCMGCCGCGGTAA	GGACTACHVGGGTWTCTAAT	Field	Kenya	An. funestus	Itumbu	Not.applicable	pond	Permanent	Semi-forest	D_0__Bacteria	D_1__Actinobacteria	D_2__Thermoleophilia	D_3__Gaiellales	D_4__uncultured	D_5__uncultured bacterium	D_6__uncultured bacterium
FJ796074.1.1441	UnKenPool3	2	NA	GTGCCAGCMGCCGCGGTAA	GGACTACHVGGGTWTCTAAT	Field	Kenya	An. funestus	Itumbu	Not.applicable	pond	Permanent	Semi-forest	D_0__Bacteria	D_1__Actinobacteria	D_2__Actinobacteria	D_3__Micrococcales	D_4__Intrasporangiaceae	D_5__uncultured	D_6__uncultured bacterium
FJ817375.1.1422	UnKenPool3	2	NA	GTGCCAGCMGCCGCGGTAA	GGACTACHVGGGTWTCTAAT	Field	Kenya	An. funestus	Itumbu	Not.applicable	pond	Permanent	Semi-forest	D_0__Bacteria	D_1__Actinobacteria	D_2__Actinobacteria	D_3__Pseudonocardiales	D_4__Pseudonocardiaceae	D_5__Pseudonocardia	NA
FJ824049.1.1407	UnKenPool3	2	NA	GTGCCAGCMGCCGCGGTAA	GGACTACHVGGGTWTCTAAT	Field	Kenya	An. funestus	Itumbu	Not.applicable	pond	Permanent	Semi-forest	D_0__Bacteria	D_1__Planctomycetes	D_2__Planctomycetacia	D_3__Planctomycetales	D_4__Planctomycetaceae	D_5__uncultured	D_6__uncultured bacterium
FN824844.1.1270	UnKenPool3	2	NA	GTGCCAGCMGCCGCGGTAA	GGACTACHVGGGTWTCTAAT	Field	Kenya	An. funestus	Itumbu	Not.applicable	pond	Permanent	Semi-forest	D_0__Bacteria	D_1__Chloroflexi	D_2__Caldilineae	D_3__Caldilineales	D_4__Caldilineaceae	D_5__uncultured	D_6__uncultured bacterium
GQ402819.1.1404	UnKenPool3	2	NA	GTGCCAGCMGCCGCGGTAA	GGACTACHVGGGTWTCTAAT	Field	Kenya	An. funestus	Itumbu	Not.applicable	pond	Permanent	Semi-forest	D_0__Bacteria	D_1__Proteobacteria	D_2__Alphaproteobacteria	D_3__Rhizobiales	D_4__alphaI cluster	D_5__uncultured bacterium	D_6__uncultured bacterium
GQ500821.1.1430	UnKenPool3	2	NA	GTGCCAGCMGCCGCGGTAA	GGACTACHVGGGTWTCTAAT	Field	Kenya	An. funestus	Itumbu	Not.applicable	pond	Permanent	Semi-forest	D_0__Bacteria	D_1__Proteobacteria	D_2__Alphaproteobacteria	D_3__Caulobacterales	D_4__Hyphomonadaceae	D_5__Hirschia	D_6__uncultured bacterium
GQ500892.1.1448	UnKenPool3	2	NA	GTGCCAGCMGCCGCGGTAA	GGACTACHVGGGTWTCTAAT	Field	Kenya	An. funestus	Itumbu	Not.applicable	pond	Permanent	Semi-forest	D_0__Bacteria	D_1__Proteobacteria	D_2__Alphaproteobacteria	D_3__Rhizobiales	D_4__MNG7	D_5__uncultured bacterium	D_6__uncultured bacterium
GU940893.1.1348	UnKenPool3	2	NA	GTGCCAGCMGCCGCGGTAA	GGACTACHVGGGTWTCTAAT	Field	Kenya	An. funestus	Itumbu	Not.applicable	pond	Permanent	Semi-forest	D_0__Bacteria	D_1__Proteobacteria	D_2__Alphaproteobacteria	D_3__Caulobacterales	D_4__Caulobacteraceae	D_5__Caulobacter	NA
HE589870.1.1405	UnKenPool3	2	NA	GTGCCAGCMGCCGCGGTAA	GGACTACHVGGGTWTCTAAT	Field	Kenya	An. funestus	Itumbu	Not.applicable	pond	Permanent	Semi-forest	D_0__Bacteria	D_1__Proteobacteria	D_2__Alphaproteobacteria	D_3__Rhizobiales	D_4__Xanthobacteraceae	D_5__Aquabacter	NA
HM332783.1.1356	UnKenPool3	2	NA	GTGCCAGCMGCCGCGGTAA	GGACTACHVGGGTWTCTAAT	Field	Kenya	An. funestus	Itumbu	Not.applicable	pond	Permanent	Semi-forest	D_0__Bacteria	D_1__Actinobacteria	D_2__Actinobacteria	D_3__Propionibacteriales	D_4__Nocardioidaceae	D_5__Nocardioides	NA
HM566657.1.1345	UnKenPool3	2	NA	GTGCCAGCMGCCGCGGTAA	GGACTACHVGGGTWTCTAAT	Field	Kenya	An. funestus	Itumbu	Not.applicable	pond	Permanent	Semi-forest	D_0__Bacteria	D_1__Firmicutes	D_2__Bacilli	D_3__Bacillales	D_4__Bacillaceae	D_5__Bacillus	NA
HM798800.1.1361	UnKenPool3	2	NA	GTGCCAGCMGCCGCGGTAA	GGACTACHVGGGTWTCTAAT	Field	Kenya	An. funestus	Itumbu	Not.applicable	pond	Permanent	Semi-forest	D_0__Bacteria	D_1__Proteobacteria	D_2__Alphaproteobacteria	D_3__Sphingomonadales	D_4__Sphingomonadaceae	D_5__Sphingopyxis	D_6__uncultured bacterium
HQ114081.1.1455	UnKenPool3	2	NA	GTGCCAGCMGCCGCGGTAA	GGACTACHVGGGTWTCTAAT	Field	Kenya	An. funestus	Itumbu	Not.applicable	pond	Permanent	Semi-forest	D_0__Bacteria	D_1__Proteobacteria	D_2__Betaproteobacteria	D_3__SC-I-84	D_4__uncultured bacterium	D_5__uncultured bacterium	D_6__uncultured bacterium
HQ259087.1.1391	UnKenPool3	2	NA	GTGCCAGCMGCCGCGGTAA	GGACTACHVGGGTWTCTAAT	Field	Kenya	An. funestus	Itumbu	Not.applicable	pond	Permanent	Semi-forest	D_0__Bacteria	D_1__Bacteroidetes	D_2__Flavobacteriia	D_3__Flavobacteriales	D_4__Flavobacteriaceae	D_5__Chryseobacterium	NA
HQ808447.1.1457	UnKenPool3	2	NA	GTGCCAGCMGCCGCGGTAA	GGACTACHVGGGTWTCTAAT	Field	Kenya	An. funestus	Itumbu	Not.applicable	pond	Permanent	Semi-forest	D_0__Bacteria	D_1__Actinobacteria	D_2__Thermoleophilia	D_3__Gaiellales	D_4__uncultured	D_5__uncultured bacterium	D_6__uncultured bacterium
JF110898.1.1320	UnKenPool3	2	NA	GTGCCAGCMGCCGCGGTAA	GGACTACHVGGGTWTCTAAT	Field	Kenya	An. funestus	Itumbu	Not.applicable	pond	Permanent	Semi-forest	D_0__Bacteria	D_1__Chloroflexi	D_2__KD4-96	D_3__uncultured bacterium	D_4__uncultured bacterium	D_5__uncultured bacterium	D_6__uncultured bacterium
JF120315.1.1322	UnKenPool3	2	NA	GTGCCAGCMGCCGCGGTAA	GGACTACHVGGGTWTCTAAT	Field	Kenya	An. funestus	Itumbu	Not.applicable	pond	Permanent	Semi-forest	D_0__Bacteria	D_1__Chloroflexi	D_2__KD4-96	D_3__uncultured bacterium	D_4__uncultured bacterium	D_5__uncultured bacterium	D_6__uncultured bacterium
JF265791.1.1314	UnKenPool3	2	NA	GTGCCAGCMGCCGCGGTAA	GGACTACHVGGGTWTCTAAT	Field	Kenya	An. funestus	Itumbu	Not.applicable	pond	Permanent	Semi-forest	D_0__Bacteria	D_1__Proteobacteria	D_2__Alphaproteobacteria	D_3__Rhodospirillales	D_4__Rhodospirillales Incertae Sedis	D_5__Reyranella	D_6__uncultured bacterium
JN597284.1.1356	UnKenPool3	2	NA	GTGCCAGCMGCCGCGGTAA	GGACTACHVGGGTWTCTAAT	Field	Kenya	An. funestus	Itumbu	Not.applicable	pond	Permanent	Semi-forest	D_0__Bacteria	D_1__Actinobacteria	D_2__Actinobacteria	D_3__Micrococcales	D_4__Microbacteriaceae	D_5__Leifsonia	NA
JN615640.1.1300	UnKenPool3	2	NA	GTGCCAGCMGCCGCGGTAA	GGACTACHVGGGTWTCTAAT	Field	Kenya	An. funestus	Itumbu	Not.applicable	pond	Permanent	Semi-forest	D_0__Bacteria	D_1__Proteobacteria	D_2__Alphaproteobacteria	D_3__Caulobacterales	D_4__Caulobacteraceae	D_5__Phenylobacterium	D_6__uncultured Phenylobacterium sp.
JN868939.1.1481	UnKenPool3	2	NA	GTGCCAGCMGCCGCGGTAA	GGACTACHVGGGTWTCTAAT	Field	Kenya	An. funestus	Itumbu	Not.applicable	pond	Permanent	Semi-forest	D_0__Bacteria	D_1__Proteobacteria	D_2__Alphaproteobacteria	D_3__Rhizobiales	D_4__Xanthobacteraceae	D_5__Xanthobacter	NA
JQ311847.1.1441	UnKenPool3	2	NA	GTGCCAGCMGCCGCGGTAA	GGACTACHVGGGTWTCTAAT	Field	Kenya	An. funestus	Itumbu	Not.applicable	pond	Permanent	Semi-forest	D_0__Bacteria	D_1__Planctomycetes	D_2__Planctomycetacia	D_3__Planctomycetales	D_4__Planctomycetaceae	D_5__Planctomyces	D_6__uncultured bacterium
JQ427395.1.1479	UnKenPool3	2	NA	GTGCCAGCMGCCGCGGTAA	GGACTACHVGGGTWTCTAAT	Field	Kenya	An. funestus	Itumbu	Not.applicable	pond	Permanent	Semi-forest	D_0__Bacteria	D_1__Actinobacteria	D_2__Acidimicrobiia	D_3__Acidimicrobiales	D_4__uncultured	D_5__uncultured bacterium	D_6__uncultured bacterium
JX133453.1.1319	UnKenPool3	2	NA	GTGCCAGCMGCCGCGGTAA	GGACTACHVGGGTWTCTAAT	Field	Kenya	An. funestus	Itumbu	Not.applicable	pond	Permanent	Semi-forest	D_0__Bacteria	D_1__Proteobacteria	D_2__Alphaproteobacteria	D_3__Rhodospirillales	D_4__Rhodospirillales Incertae Sedis	D_5__Reyranella	D_6__uncultured bacterium
JX223693.1.1490	UnKenPool3	2	NA	GTGCCAGCMGCCGCGGTAA	GGACTACHVGGGTWTCTAAT	Field	Kenya	An. funestus	Itumbu	Not.applicable	pond	Permanent	Semi-forest	D_0__Bacteria	D_1__Proteobacteria	D_2__Betaproteobacteria	D_3__Burkholderiales	D_4__Comamonadaceae	D_5__uncultured	NA
JX223782.1.1297	UnKenPool3	2	NA	GTGCCAGCMGCCGCGGTAA	GGACTACHVGGGTWTCTAAT	Field	Kenya	An. funestus	Itumbu	Not.applicable	pond	Permanent	Semi-forest	D_0__Bacteria	D_1__Proteobacteria	D_2__Betaproteobacteria	D_3__Burkholderiales	D_4__Comamonadaceae	NA	NA
JX225442.1.1462	UnKenPool3	2	NA	GTGCCAGCMGCCGCGGTAA	GGACTACHVGGGTWTCTAAT	Field	Kenya	An. funestus	Itumbu	Not.applicable	pond	Permanent	Semi-forest	D_0__Bacteria	D_1__Proteobacteria	D_2__Betaproteobacteria	D_3__Burkholderiales	D_4__Comamonadaceae	NA	NA
JX949464.1.1401	UnKenPool3	2	NA	GTGCCAGCMGCCGCGGTAA	GGACTACHVGGGTWTCTAAT	Field	Kenya	An. funestus	Itumbu	Not.applicable	pond	Permanent	Semi-forest	D_0__Bacteria	D_1__Actinobacteria	D_2__Actinobacteria	D_3__Propionibacteriales	D_4__Nocardioidaceae	D_5__Nocardioides	D_6__uncultured bacterium
KC253353.1.1475	UnKenPool3	2	NA	GTGCCAGCMGCCGCGGTAA	GGACTACHVGGGTWTCTAAT	Field	Kenya	An. funestus	Itumbu	Not.applicable	pond	Permanent	Semi-forest	D_0__Bacteria	D_1__Actinobacteria	D_2__Actinobacteria	D_3__Micrococcales	D_4__Microbacteriaceae	D_5__Candidatus Rhodoluna	D_6__uncultured actinobacterium
KF147070.1.1387	UnKenPool3	2	NA	GTGCCAGCMGCCGCGGTAA	GGACTACHVGGGTWTCTAAT	Field	Kenya	An. funestus	Itumbu	Not.applicable	pond	Permanent	Semi-forest	D_0__Bacteria	D_1__Proteobacteria	D_2__Gammaproteobacteria	D_3__Pseudomonadales	D_4__Pseudomonadaceae	D_5__Pseudomonas	NA
KF731653.1.1390	UnKenPool3	2	NA	GTGCCAGCMGCCGCGGTAA	GGACTACHVGGGTWTCTAAT	Field	Kenya	An. funestus	Itumbu	Not.applicable	pond	Permanent	Semi-forest	D_0__Bacteria	D_1__Actinobacteria	D_2__Actinobacteria	D_3__Propionibacteriales	D_4__Nocardioidaceae	D_5__Nocardioides	NA
New.CleanUp.ReferenceOTU107616	UnKenPool3	2	NA	GTGCCAGCMGCCGCGGTAA	GGACTACHVGGGTWTCTAAT	Field	Kenya	An. funestus	Itumbu	Not.applicable	pond	Permanent	Semi-forest	D_0__Bacteria	D_1__Proteobacteria	D_2__Alphaproteobacteria	D_3__Rhodospirillales	D_4__Rhodospirillaceae	D_5__uncultured	NA
New.CleanUp.ReferenceOTU110590	UnKenPool3	2	NA	GTGCCAGCMGCCGCGGTAA	GGACTACHVGGGTWTCTAAT	Field	Kenya	An. funestus	Itumbu	Not.applicable	pond	Permanent	Semi-forest	D_0__Bacteria	D_1__Proteobacteria	D_2__Gammaproteobacteria	D_3__Enterobacteriales	D_4__Enterobacteriaceae	D_5__Serratia	NA
New.CleanUp.ReferenceOTU111311	UnKenPool3	2	NA	GTGCCAGCMGCCGCGGTAA	GGACTACHVGGGTWTCTAAT	Field	Kenya	An. funestus	Itumbu	Not.applicable	pond	Permanent	Semi-forest	D_0__Bacteria	D_1__Proteobacteria	D_2__Betaproteobacteria	D_3__Burkholderiales	D_4__Alcaligenaceae	D_5__uncultured	NA
New.CleanUp.ReferenceOTU131541	UnKenPool3	2	NA	GTGCCAGCMGCCGCGGTAA	GGACTACHVGGGTWTCTAAT	Field	Kenya	An. funestus	Itumbu	Not.applicable	pond	Permanent	Semi-forest	D_0__Bacteria	D_1__Chloroflexi	D_2__Anaerolineae	D_3__Anaerolineales	D_4__Anaerolineaceae	D_5__uncultured	D_6__uncultured bacterium
New.CleanUp.ReferenceOTU134934	UnKenPool3	2	NA	GTGCCAGCMGCCGCGGTAA	GGACTACHVGGGTWTCTAAT	Field	Kenya	An. funestus	Itumbu	Not.applicable	pond	Permanent	Semi-forest	D_0__Bacteria	D_1__Proteobacteria	D_2__Deltaproteobacteria	D_3__Bdellovibrionales	D_4__Bdellovibrionaceae	D_5__Bdellovibrio	NA
New.CleanUp.ReferenceOTU27826	UnKenPool3	2	NA	GTGCCAGCMGCCGCGGTAA	GGACTACHVGGGTWTCTAAT	Field	Kenya	An. funestus	Itumbu	Not.applicable	pond	Permanent	Semi-forest	D_0__Bacteria	D_1__Proteobacteria	D_2__Gammaproteobacteria	D_3__Pseudomonadales	D_4__Moraxellaceae	D_5__Acinetobacter	D_6__uncultured Acinetobacter sp.
New.CleanUp.ReferenceOTU64729	UnKenPool3	2	NA	GTGCCAGCMGCCGCGGTAA	GGACTACHVGGGTWTCTAAT	Field	Kenya	An. funestus	Itumbu	Not.applicable	pond	Permanent	Semi-forest	D_0__Bacteria	D_1__Actinobacteria	D_2__Actinobacteria	D_3__Propionibacteriales	D_4__Nocardioidaceae	D_5__Nocardioides	D_6__uncultured bacterium
New.CleanUp.ReferenceOTU79952	UnKenPool3	2	NA	GTGCCAGCMGCCGCGGTAA	GGACTACHVGGGTWTCTAAT	Field	Kenya	An. funestus	Itumbu	Not.applicable	pond	Permanent	Semi-forest	D_0__Bacteria	D_1__Proteobacteria	D_2__Betaproteobacteria	D_3__Burkholderiales	D_4__Oxalobacteraceae	D_5__Undibacterium	NA
New.CleanUp.ReferenceOTU83109	UnKenPool3	2	NA	GTGCCAGCMGCCGCGGTAA	GGACTACHVGGGTWTCTAAT	Field	Kenya	An. funestus	Itumbu	Not.applicable	pond	Permanent	Semi-forest	D_0__Bacteria	D_1__Proteobacteria	D_2__Gammaproteobacteria	D_3__Pseudomonadales	D_4__Moraxellaceae	D_5__Acinetobacter	NA
New.CleanUp.ReferenceOTU8663	UnKenPool3	2	NA	GTGCCAGCMGCCGCGGTAA	GGACTACHVGGGTWTCTAAT	Field	Kenya	An. funestus	Itumbu	Not.applicable	pond	Permanent	Semi-forest	D_0__Bacteria	D_1__Proteobacteria	D_2__Deltaproteobacteria	D_3__Bdellovibrionales	D_4__Bdellovibrionaceae	D_5__Bdellovibrio	D_6__uncultured bacterium
New.CleanUp.ReferenceOTU95700	UnKenPool3	2	NA	GTGCCAGCMGCCGCGGTAA	GGACTACHVGGGTWTCTAAT	Field	Kenya	An. funestus	Itumbu	Not.applicable	pond	Permanent	Semi-forest	D_0__Bacteria	D_1__Proteobacteria	D_2__Gammaproteobacteria	D_3__Enterobacteriales	D_4__Enterobacteriaceae	D_5__Thorsellia	D_6__Thorsellia anophelis
New.ReferenceOTU207	UnKenPool3	2	NA	GTGCCAGCMGCCGCGGTAA	GGACTACHVGGGTWTCTAAT	Field	Kenya	An. funestus	Itumbu	Not.applicable	pond	Permanent	Semi-forest	D_0__Bacteria	D_1__Proteobacteria	D_2__Betaproteobacteria	D_3__Burkholderiales	D_4__Comamonadaceae	NA	NA
AB062283.1.1345	UnKenPool3	1	NA	GTGCCAGCMGCCGCGGTAA	GGACTACHVGGGTWTCTAAT	Field	Kenya	An. funestus	Itumbu	Not.applicable	pond	Permanent	Semi-forest	D_0__Bacteria	D_1__Proteobacteria	D_2__Gammaproteobacteria	D_3__Pseudomonadales	D_4__Moraxellaceae	D_5__Acinetobacter	NA
AB473889.1.1530	UnKenPool3	1	NA	GTGCCAGCMGCCGCGGTAA	GGACTACHVGGGTWTCTAAT	Field	Kenya	An. funestus	Itumbu	Not.applicable	pond	Permanent	Semi-forest	D_0__Bacteria	D_1__Proteobacteria	D_2__Betaproteobacteria	D_3__Burkholderiales	D_4__Comamonadaceae	D_5__uncultured	NA
AB672236.1.1436	UnKenPool3	1	NA	GTGCCAGCMGCCGCGGTAA	GGACTACHVGGGTWTCTAAT	Field	Kenya	An. funestus	Itumbu	Not.applicable	pond	Permanent	Semi-forest	D_0__Bacteria	D_1__Actinobacteria	D_2__Coriobacteriia	D_3__Coriobacteriales	D_4__Coriobacteriaceae	D_5__uncultured	D_6__uncultured bacterium
AB680810.1.1414	UnKenPool3	1	NA	GTGCCAGCMGCCGCGGTAA	GGACTACHVGGGTWTCTAAT	Field	Kenya	An. funestus	Itumbu	Not.applicable	pond	Permanent	Semi-forest	D_0__Bacteria	D_1__Proteobacteria	D_2__Alphaproteobacteria	D_3__Sphingomonadales	D_4__Sphingomonadaceae	D_5__Novosphingobium	NA
AB745425.1.1505	UnKenPool3	1	NA	GTGCCAGCMGCCGCGGTAA	GGACTACHVGGGTWTCTAAT	Field	Kenya	An. funestus	Itumbu	Not.applicable	pond	Permanent	Semi-forest	D_0__Bacteria	D_1__Proteobacteria	D_2__Betaproteobacteria	D_3__Neisseriales	D_4__Neisseriaceae	D_5__Vogesella	NA
AB821131.1.1480	UnKenPool3	1	NA	GTGCCAGCMGCCGCGGTAA	GGACTACHVGGGTWTCTAAT	Field	Kenya	An. funestus	Itumbu	Not.applicable	pond	Permanent	Semi-forest	D_0__Bacteria	D_1__Actinobacteria	D_2__Actinobacteria	D_3__Frankiales	D_4__Acidothermaceae	D_5__Acidothermus	D_6__uncultured bacterium
AF115500.1.1291	UnKenPool3	1	NA	GTGCCAGCMGCCGCGGTAA	GGACTACHVGGGTWTCTAAT	Field	Kenya	An. funestus	Itumbu	Not.applicable	pond	Permanent	Semi-forest	D_0__Bacteria	D_1__Proteobacteria	D_2__Alphaproteobacteria	D_3__Sphingomonadales	D_4__Sphingomonadaceae	D_5__Sphingomonas	D_6__uncultured bacterium
AF517684.1.1427	UnKenPool3	1	NA	GTGCCAGCMGCCGCGGTAA	GGACTACHVGGGTWTCTAAT	Field	Kenya	An. funestus	Itumbu	Not.applicable	pond	Permanent	Semi-forest	D_0__Bacteria	D_1__Actinobacteria	D_2__Actinobacteria	D_3__Corynebacteriales	D_4__Nocardiaceae	D_5__Gordonia	NA
AY250093.1.1455	UnKenPool3	1	NA	GTGCCAGCMGCCGCGGTAA	GGACTACHVGGGTWTCTAAT	Field	Kenya	An. funestus	Itumbu	Not.applicable	pond	Permanent	Semi-forest	D_0__Bacteria	D_1__Proteobacteria	D_2__Betaproteobacteria	D_3__Burkholderiales	D_4__Comamonadaceae	NA	NA
AY923113.1.1219	UnKenPool3	1	NA	GTGCCAGCMGCCGCGGTAA	GGACTACHVGGGTWTCTAAT	Field	Kenya	An. funestus	Itumbu	Not.applicable	pond	Permanent	Semi-forest	D_0__Bacteria	D_1__Proteobacteria	D_2__Alphaproteobacteria	D_3__Rhizobiales	D_4__Methylobacteriaceae	D_5__Methylobacterium	NA
CP001349.3828401.3829872	UnKenPool3	1	NA	GTGCCAGCMGCCGCGGTAA	GGACTACHVGGGTWTCTAAT	Field	Kenya	An. funestus	Itumbu	Not.applicable	pond	Permanent	Semi-forest	D_0__Bacteria	D_1__Proteobacteria	D_2__Alphaproteobacteria	D_3__Rhizobiales	D_4__Methylobacteriaceae	D_5__Methylobacterium	NA
CU466809.1.1353	UnKenPool3	1	NA	GTGCCAGCMGCCGCGGTAA	GGACTACHVGGGTWTCTAAT	Field	Kenya	An. funestus	Itumbu	Not.applicable	pond	Permanent	Semi-forest	D_0__Bacteria	D_1__Proteobacteria	D_2__Gammaproteobacteria	D_3__Pseudomonadales	D_4__Moraxellaceae	D_5__Acinetobacter	NA
CU920376.2.1285	UnKenPool3	1	NA	GTGCCAGCMGCCGCGGTAA	GGACTACHVGGGTWTCTAAT	Field	Kenya	An. funestus	Itumbu	Not.applicable	pond	Permanent	Semi-forest	D_0__Bacteria	D_1__Proteobacteria	D_2__Alphaproteobacteria	D_3__Rhodobacterales	D_4__Rhodobacteraceae	D_5__Rhodobacter	D_6__uncultured bacterium
CU921522.56.1415	UnKenPool3	1	NA	GTGCCAGCMGCCGCGGTAA	GGACTACHVGGGTWTCTAAT	Field	Kenya	An. funestus	Itumbu	Not.applicable	pond	Permanent	Semi-forest	D_0__Bacteria	D_1__Proteobacteria	D_2__Betaproteobacteria	D_3__Burkholderiales	D_4__Comamonadaceae	NA	NA
DQ450173.1.1492	UnKenPool3	1	NA	GTGCCAGCMGCCGCGGTAA	GGACTACHVGGGTWTCTAAT	Field	Kenya	An. funestus	Itumbu	Not.applicable	pond	Permanent	Semi-forest	D_0__Bacteria	D_1__Proteobacteria	D_2__Betaproteobacteria	D_3__Neisseriales	D_4__Neisseriaceae	D_5__Chitinibacter	NA
DQ648955.1.1285	UnKenPool3	1	NA	GTGCCAGCMGCCGCGGTAA	GGACTACHVGGGTWTCTAAT	Field	Kenya	An. funestus	Itumbu	Not.applicable	pond	Permanent	Semi-forest	D_0__Bacteria	D_1__Proteobacteria	D_2__Alphaproteobacteria	D_3__Rhizobiales	D_4__Rhizobiaceae	D_5__Rhizobium	D_6__uncultured bacterium
EF205504.1.1436	UnKenPool3	1	NA	GTGCCAGCMGCCGCGGTAA	GGACTACHVGGGTWTCTAAT	Field	Kenya	An. funestus	Itumbu	Not.applicable	pond	Permanent	Semi-forest	D_0__Bacteria	D_1__Firmicutes	D_2__Clostridia	D_3__Clostridiales	D_4__Clostridiaceae 1	D_5__Clostridium sensu stricto 13	D_6__uncultured bacterium
EU132638.1.1350	UnKenPool3	1	NA	GTGCCAGCMGCCGCGGTAA	GGACTACHVGGGTWTCTAAT	Field	Kenya	An. funestus	Itumbu	Not.applicable	pond	Permanent	Semi-forest	D_0__Bacteria	D_1__Actinobacteria	D_2__Thermoleophilia	D_3__Gaiellales	D_4__uncultured	D_5__uncultured bacterium	D_6__uncultured bacterium
EU132862.1.1362	UnKenPool3	1	NA	GTGCCAGCMGCCGCGGTAA	GGACTACHVGGGTWTCTAAT	Field	Kenya	An. funestus	Itumbu	Not.applicable	pond	Permanent	Semi-forest	D_0__Bacteria	D_1__Actinobacteria	D_2__Thermoleophilia	D_3__Gaiellales	D_4__uncultured	D_5__uncultured bacterium	D_6__uncultured bacterium
EU340186.1.1385	UnKenPool3	1	NA	GTGCCAGCMGCCGCGGTAA	GGACTACHVGGGTWTCTAAT	Field	Kenya	An. funestus	Itumbu	Not.applicable	pond	Permanent	Semi-forest	D_0__Bacteria	D_1__Actinobacteria	D_2__Acidimicrobiia	D_3__Acidimicrobiales	D_4__uncultured	D_5__uncultured bacterium	D_6__uncultured bacterium
EU488186.1.1483	UnKenPool3	1	NA	GTGCCAGCMGCCGCGGTAA	GGACTACHVGGGTWTCTAAT	Field	Kenya	An. funestus	Itumbu	Not.applicable	pond	Permanent	Semi-forest	D_0__Bacteria	D_1__Proteobacteria	D_2__Alphaproteobacteria	D_3__Rhizobiales	D_4__Rhizobiaceae	D_5__Rhizobium	D_6__uncultured bacterium
EU536498.1.1387	UnKenPool3	1	NA	GTGCCAGCMGCCGCGGTAA	GGACTACHVGGGTWTCTAAT	Field	Kenya	An. funestus	Itumbu	Not.applicable	pond	Permanent	Semi-forest	D_0__Bacteria	D_1__Proteobacteria	D_2__Betaproteobacteria	D_3__Burkholderiales	D_4__Comamonadaceae	D_5__Aquabacterium	D_6__uncultured bacterium
EU662646.1.1455	UnKenPool3	1	NA	GTGCCAGCMGCCGCGGTAA	GGACTACHVGGGTWTCTAAT	Field	Kenya	An. funestus	Itumbu	Not.applicable	pond	Permanent	Semi-forest	D_0__Bacteria	D_1__Proteobacteria	D_2__Alphaproteobacteria	D_3__Rhizobiales	D_4__Rhizobiaceae	D_5__Rhizobium	D_6__uncultured bacterium
EU705080.1.1286	UnKenPool3	1	NA	GTGCCAGCMGCCGCGGTAA	GGACTACHVGGGTWTCTAAT	Field	Kenya	An. funestus	Itumbu	Not.applicable	pond	Permanent	Semi-forest	D_0__Bacteria	D_1__Proteobacteria	D_2__Betaproteobacteria	D_3__Burkholderiales	D_4__Alcaligenaceae	D_5__uncultured	NA
EU773894.1.1381	UnKenPool3	1	NA	GTGCCAGCMGCCGCGGTAA	GGACTACHVGGGTWTCTAAT	Field	Kenya	An. funestus	Itumbu	Not.applicable	pond	Permanent	Semi-forest	D_0__Bacteria	D_1__Actinobacteria	D_2__Actinobacteria	D_3__Micrococcales	D_4__Micrococcaceae	D_5__Arthrobacter	D_6__uncultured bacterium
FJ152778.1.1486	UnKenPool3	1	NA	GTGCCAGCMGCCGCGGTAA	GGACTACHVGGGTWTCTAAT	Field	Kenya	An. funestus	Itumbu	Not.applicable	pond	Permanent	Semi-forest	D_0__Bacteria	D_1__Proteobacteria	D_2__Betaproteobacteria	D_3__Burkholderiales	D_4__Comamonadaceae	D_5__Comamonas	D_6__uncultured bacterium
FJ382264.1.1353	UnKenPool3	1	NA	GTGCCAGCMGCCGCGGTAA	GGACTACHVGGGTWTCTAAT	Field	Kenya	An. funestus	Itumbu	Not.applicable	pond	Permanent	Semi-forest	D_0__Bacteria	D_1__Actinobacteria	D_2__Actinobacteria	D_3__Corynebacteriales	D_4__Mycobacteriaceae	D_5__Mycobacterium	D_6__Mycobacterium gordonae
FJ432508.1.1221	UnKenPool3	1	NA	GTGCCAGCMGCCGCGGTAA	GGACTACHVGGGTWTCTAAT	Field	Kenya	An. funestus	Itumbu	Not.applicable	pond	Permanent	Semi-forest	D_0__Bacteria	D_1__Actinobacteria	D_2__Thermoleophilia	D_3__Gaiellales	D_4__uncultured	D_5__uncultured bacterium	D_6__uncultured bacterium
FJ658524.1.1357	UnKenPool3	1	NA	GTGCCAGCMGCCGCGGTAA	GGACTACHVGGGTWTCTAAT	Field	Kenya	An. funestus	Itumbu	Not.applicable	pond	Permanent	Semi-forest	D_0__Bacteria	D_1__Proteobacteria	D_2__Betaproteobacteria	D_3__Burkholderiales	D_4__Alcaligenaceae	D_5__Alcaligenes	NA
FJ802287.1.1223	UnKenPool3	1	NA	GTGCCAGCMGCCGCGGTAA	GGACTACHVGGGTWTCTAAT	Field	Kenya	An. funestus	Itumbu	Not.applicable	pond	Permanent	Semi-forest	D_0__Bacteria	D_1__Proteobacteria	D_2__Betaproteobacteria	D_3__Burkholderiales	D_4__Comamonadaceae	NA	NA
FJ849163.1.1400	UnKenPool3	1	NA	GTGCCAGCMGCCGCGGTAA	GGACTACHVGGGTWTCTAAT	Field	Kenya	An. funestus	Itumbu	Not.applicable	pond	Permanent	Semi-forest	D_0__Bacteria	D_1__Proteobacteria	D_2__Betaproteobacteria	D_3__Nitrosomonadales	D_4__Nitrosomonadaceae	D_5__uncultured	D_6__uncultured bacterium
FJ976092.1.1354	UnKenPool3	1	NA	GTGCCAGCMGCCGCGGTAA	GGACTACHVGGGTWTCTAAT	Field	Kenya	An. funestus	Itumbu	Not.applicable	pond	Permanent	Semi-forest	D_0__Bacteria	D_1__Chlamydiae	D_2__Chlamydiae	D_3__Chlamydiales	D_4__Parachlamydiaceae	D_5__Candidatus Protochlamydia	NA
FJ977394.1.1401	UnKenPool3	1	NA	GTGCCAGCMGCCGCGGTAA	GGACTACHVGGGTWTCTAAT	Field	Kenya	An. funestus	Itumbu	Not.applicable	pond	Permanent	Semi-forest	D_0__Bacteria	D_1__Proteobacteria	D_2__Alphaproteobacteria	D_3__Sphingomonadales	D_4__Sphingomonadaceae	D_5__Sphingomonas	D_6__uncultured Sphingomonadaceae bacterium
FQ659151.1.1302	UnKenPool3	1	NA	GTGCCAGCMGCCGCGGTAA	GGACTACHVGGGTWTCTAAT	Field	Kenya	An. funestus	Itumbu	Not.applicable	pond	Permanent	Semi-forest	D_0__Bacteria	D_1__Proteobacteria	D_2__Alphaproteobacteria	D_3__Rhizobiales	D_4__Hyphomicrobiaceae	D_5__Ancalomicrobium	NA
FQ659454.1.1330	UnKenPool3	1	NA	GTGCCAGCMGCCGCGGTAA	GGACTACHVGGGTWTCTAAT	Field	Kenya	An. funestus	Itumbu	Not.applicable	pond	Permanent	Semi-forest	D_0__Bacteria	D_1__Actinobacteria	D_2__Coriobacteriia	D_3__Coriobacteriales	D_4__Coriobacteriaceae	D_5__uncultured	D_6__uncultured soil bacterium
GQ007245.1.1308	UnKenPool3	1	NA	GTGCCAGCMGCCGCGGTAA	GGACTACHVGGGTWTCTAAT	Field	Kenya	An. funestus	Itumbu	Not.applicable	pond	Permanent	Semi-forest	D_0__Bacteria	D_1__Proteobacteria	D_2__Alphaproteobacteria	D_3__Sphingomonadales	D_4__Sphingomonadaceae	D_5__Sphingobium	NA
GQ050944.1.1307	UnKenPool3	1	NA	GTGCCAGCMGCCGCGGTAA	GGACTACHVGGGTWTCTAAT	Field	Kenya	An. funestus	Itumbu	Not.applicable	pond	Permanent	Semi-forest	D_0__Bacteria	D_1__Proteobacteria	D_2__Alphaproteobacteria	D_3__Sphingomonadales	D_4__Sphingomonadaceae	D_5__Novosphingobium	NA
GQ264512.1.1432	UnKenPool3	1	NA	GTGCCAGCMGCCGCGGTAA	GGACTACHVGGGTWTCTAAT	Field	Kenya	An. funestus	Itumbu	Not.applicable	pond	Permanent	Semi-forest	D_0__Bacteria	D_1__Proteobacteria	D_2__Alphaproteobacteria	D_3__Caulobacterales	D_4__Caulobacteraceae	D_5__Phenylobacterium	NA
GQ397019.1.1492	UnKenPool3	1	NA	GTGCCAGCMGCCGCGGTAA	GGACTACHVGGGTWTCTAAT	Field	Kenya	An. funestus	Itumbu	Not.applicable	pond	Permanent	Semi-forest	D_0__Bacteria	D_1__Actinobacteria	D_2__Acidimicrobiia	D_3__Acidimicrobiales	D_4__Iamiaceae	D_5__Iamia	D_6__uncultured bacterium
GQ472373.1.1497	UnKenPool3	1	NA	GTGCCAGCMGCCGCGGTAA	GGACTACHVGGGTWTCTAAT	Field	Kenya	An. funestus	Itumbu	Not.applicable	pond	Permanent	Semi-forest	D_0__Bacteria	D_1__Planctomycetes	D_2__Planctomycetacia	D_3__Planctomycetales	D_4__Planctomycetaceae	D_5__Planctomyces	D_6__uncultured bacterium
GQ500822.1.1483	UnKenPool3	1	NA	GTGCCAGCMGCCGCGGTAA	GGACTACHVGGGTWTCTAAT	Field	Kenya	An. funestus	Itumbu	Not.applicable	pond	Permanent	Semi-forest	D_0__Bacteria	D_1__Proteobacteria	D_2__Alphaproteobacteria	D_3__Rhizobiales	D_4__MNG7	D_5__uncultured bacterium	D_6__uncultured bacterium
GU118178.1.1404	UnKenPool3	1	NA	GTGCCAGCMGCCGCGGTAA	GGACTACHVGGGTWTCTAAT	Field	Kenya	An. funestus	Itumbu	Not.applicable	pond	Permanent	Semi-forest	D_0__Bacteria	D_1__Proteobacteria	D_2__Alphaproteobacteria	D_3__Caulobacterales	D_4__Caulobacteraceae	D_5__uncultured	D_6__uncultured alpha proteobacterium
GU208467.1.1450	UnKenPool3	1	NA	GTGCCAGCMGCCGCGGTAA	GGACTACHVGGGTWTCTAAT	Field	Kenya	An. funestus	Itumbu	Not.applicable	pond	Permanent	Semi-forest	D_0__Bacteria	D_1__Proteobacteria	D_2__Alphaproteobacteria	D_3__Sphingomonadales	D_4__Sphingomonadaceae	NA	NA
GU247463.1.1238	UnKenPool3	1	NA	GTGCCAGCMGCCGCGGTAA	GGACTACHVGGGTWTCTAAT	Field	Kenya	An. funestus	Itumbu	Not.applicable	pond	Permanent	Semi-forest	D_0__Bacteria	D_1__Proteobacteria	D_2__Betaproteobacteria	D_3__Burkholderiales	D_4__Comamonadaceae	D_5__Sphaerotilus	NA
HE648180.1.1251	UnKenPool3	1	NA	GTGCCAGCMGCCGCGGTAA	GGACTACHVGGGTWTCTAAT	Field	Kenya	An. funestus	Itumbu	Not.applicable	pond	Permanent	Semi-forest	D_0__Bacteria	D_1__Proteobacteria	D_2__Deltaproteobacteria	D_3__Myxococcales	D_4__Cystobacteraceae	D_5__Anaeromyxobacter	D_6__uncultured bacterium
HM127132.1.1445	UnKenPool3	1	NA	GTGCCAGCMGCCGCGGTAA	GGACTACHVGGGTWTCTAAT	Field	Kenya	An. funestus	Itumbu	Not.applicable	pond	Permanent	Semi-forest	D_0__Bacteria	D_1__Actinobacteria	D_2__Actinobacteria	D_3__Micrococcales	D_4__Microbacteriaceae	D_5__Candidatus Rhodoluna	NA
HM557570.1.1378	UnKenPool3	1	NA	GTGCCAGCMGCCGCGGTAA	GGACTACHVGGGTWTCTAAT	Field	Kenya	An. funestus	Itumbu	Not.applicable	pond	Permanent	Semi-forest	D_0__Bacteria	D_1__Proteobacteria	D_2__Gammaproteobacteria	D_3__Xanthomonadales	D_4__Xanthomonadaceae	D_5__Stenotrophomonas	D_6__Stenotrophomonas maltophilia
HM559195.1.1387	UnKenPool3	1	NA	GTGCCAGCMGCCGCGGTAA	GGACTACHVGGGTWTCTAAT	Field	Kenya	An. funestus	Itumbu	Not.applicable	pond	Permanent	Semi-forest	D_0__Bacteria	D_1__Proteobacteria	D_2__Betaproteobacteria	D_3__Burkholderiales	D_4__Alcaligenaceae	D_5__Pusillimonas	NA
HM856568.1.1440	UnKenPool3	1	NA	GTGCCAGCMGCCGCGGTAA	GGACTACHVGGGTWTCTAAT	Field	Kenya	An. funestus	Itumbu	Not.applicable	pond	Permanent	Semi-forest	D_0__Bacteria	D_1__Actinobacteria	D_2__Actinobacteria	D_3__Micrococcales	D_4__Microbacteriaceae	NA	NA
HQ385548.1.1320	UnKenPool3	1	NA	GTGCCAGCMGCCGCGGTAA	GGACTACHVGGGTWTCTAAT	Field	Kenya	An. funestus	Itumbu	Not.applicable	pond	Permanent	Semi-forest	D_0__Bacteria	D_1__Proteobacteria	D_2__Alphaproteobacteria	D_3__Rhodobacterales	D_4__Rhodobacteraceae	D_5__Rhodobacter	D_6__uncultured bacterium
HQ697541.1.1451	UnKenPool3	1	NA	GTGCCAGCMGCCGCGGTAA	GGACTACHVGGGTWTCTAAT	Field	Kenya	An. funestus	Itumbu	Not.applicable	pond	Permanent	Semi-forest	D_0__Bacteria	D_1__Proteobacteria	D_2__Alphaproteobacteria	D_3__Rhizobiales	D_4__Xanthobacteraceae	D_5__uncultured	D_6__uncultured bacterium
JF124644.1.1349	UnKenPool3	1	NA	GTGCCAGCMGCCGCGGTAA	GGACTACHVGGGTWTCTAAT	Field	Kenya	An. funestus	Itumbu	Not.applicable	pond	Permanent	Semi-forest	D_0__Bacteria	D_1__Actinobacteria	D_2__Thermoleophilia	D_3__Solirubrobacterales	D_4__Patulibacteraceae	D_5__Patulibacter	D_6__uncultured bacterium
JF135954.1.1367	UnKenPool3	1	NA	GTGCCAGCMGCCGCGGTAA	GGACTACHVGGGTWTCTAAT	Field	Kenya	An. funestus	Itumbu	Not.applicable	pond	Permanent	Semi-forest	D_0__Bacteria	D_1__Actinobacteria	D_2__Thermoleophilia	D_3__Gaiellales	D_4__Gaiellaceae	D_5__Gaiella	NA
JF148823.1.1369	UnKenPool3	1	NA	GTGCCAGCMGCCGCGGTAA	GGACTACHVGGGTWTCTAAT	Field	Kenya	An. funestus	Itumbu	Not.applicable	pond	Permanent	Semi-forest	D_0__Bacteria	D_1__Firmicutes	D_2__Bacilli	D_3__Lactobacillales	D_4__Streptococcaceae	D_5__Streptococcus	D_6__uncultured bacterium
JF168855.1.1346	UnKenPool3	1	NA	GTGCCAGCMGCCGCGGTAA	GGACTACHVGGGTWTCTAAT	Field	Kenya	An. funestus	Itumbu	Not.applicable	pond	Permanent	Semi-forest	D_0__Bacteria	D_1__Actinobacteria	D_2__Actinobacteria	D_3__Propionibacteriales	D_4__Nocardioidaceae	D_5__Nocardioides	D_6__uncultured bacterium
JF199326.1.1334	UnKenPool3	1	NA	GTGCCAGCMGCCGCGGTAA	GGACTACHVGGGTWTCTAAT	Field	Kenya	An. funestus	Itumbu	Not.applicable	pond	Permanent	Semi-forest	D_0__Bacteria	D_1__Actinobacteria	D_2__Actinobacteria	D_3__Frankiales	D_4__Acidothermaceae	D_5__Acidothermus	D_6__uncultured bacterium
JF681702.1.1205	UnKenPool3	1	NA	GTGCCAGCMGCCGCGGTAA	GGACTACHVGGGTWTCTAAT	Field	Kenya	An. funestus	Itumbu	Not.applicable	pond	Permanent	Semi-forest	D_0__Bacteria	D_1__Proteobacteria	D_2__Betaproteobacteria	D_3__Burkholderiales	D_4__Comamonadaceae	D_5__Mitsuaria	NA
JF709914.1.1425	UnKenPool3	1	NA	GTGCCAGCMGCCGCGGTAA	GGACTACHVGGGTWTCTAAT	Field	Kenya	An. funestus	Itumbu	Not.applicable	pond	Permanent	Semi-forest	D_0__Bacteria	D_1__Proteobacteria	D_2__Gammaproteobacteria	D_3__Pseudomonadales	D_4__Moraxellaceae	D_5__Acinetobacter	NA
JF808901.1.1503	UnKenPool3	1	NA	GTGCCAGCMGCCGCGGTAA	GGACTACHVGGGTWTCTAAT	Field	Kenya	An. funestus	Itumbu	Not.applicable	pond	Permanent	Semi-forest	D_0__Bacteria	D_1__Proteobacteria	D_2__Betaproteobacteria	D_3__Methylophilales	D_4__Methylophilaceae	D_5__uncultured	NA
JF833907.1.1405	UnKenPool3	1	NA	GTGCCAGCMGCCGCGGTAA	GGACTACHVGGGTWTCTAAT	Field	Kenya	An. funestus	Itumbu	Not.applicable	pond	Permanent	Semi-forest	D_0__Bacteria	D_1__Actinobacteria	D_2__Actinobacteria	D_3__Frankiales	D_4__Frankiaceae	D_5__Jatrophihabitans	NA
JN089717.1.1252	UnKenPool3	1	NA	GTGCCAGCMGCCGCGGTAA	GGACTACHVGGGTWTCTAAT	Field	Kenya	An. funestus	Itumbu	Not.applicable	pond	Permanent	Semi-forest	D_0__Bacteria	D_1__Proteobacteria	D_2__Alphaproteobacteria	D_3__Rhizobiales	D_4__Rhizobiaceae	D_5__Rhizobium	NA
JN626480.1.1359	UnKenPool3	1	NA	GTGCCAGCMGCCGCGGTAA	GGACTACHVGGGTWTCTAAT	Field	Kenya	An. funestus	Itumbu	Not.applicable	pond	Permanent	Semi-forest	D_0__Bacteria	D_1__Proteobacteria	D_2__Gammaproteobacteria	D_3__Xanthomonadales	D_4__Xanthomonadales Incertae Sedis	D_5__uncultured	D_6__uncultured bacterium
JN697405.1.1331	UnKenPool3	1	NA	GTGCCAGCMGCCGCGGTAA	GGACTACHVGGGTWTCTAAT	Field	Kenya	An. funestus	Itumbu	Not.applicable	pond	Permanent	Semi-forest	D_0__Bacteria	D_1__Proteobacteria	D_2__Alphaproteobacteria	D_3__Caulobacterales	D_4__Caulobacteraceae	D_5__Brevundimonas	NA
JN869197.1.1485	UnKenPool3	1	NA	GTGCCAGCMGCCGCGGTAA	GGACTACHVGGGTWTCTAAT	Field	Kenya	An. funestus	Itumbu	Not.applicable	pond	Permanent	Semi-forest	D_0__Bacteria	D_1__Deinococcus-Thermus	D_2__Deinococci	D_3__Deinococcales	D_4__Deinococcaceae	D_5__Deinococcus	NA
JN869221.1.1523	UnKenPool3	1	NA	GTGCCAGCMGCCGCGGTAA	GGACTACHVGGGTWTCTAAT	Field	Kenya	An. funestus	Itumbu	Not.applicable	pond	Permanent	Semi-forest	D_0__Bacteria	D_1__Proteobacteria	D_2__Betaproteobacteria	D_3__Burkholderiales	D_4__Comamonadaceae	NA	NA
JQ218597.1.1484	UnKenPool3	1	NA	GTGCCAGCMGCCGCGGTAA	GGACTACHVGGGTWTCTAAT	Field	Kenya	An. funestus	Itumbu	Not.applicable	pond	Permanent	Semi-forest	D_0__Bacteria	D_1__Proteobacteria	D_2__Betaproteobacteria	D_3__Burkholderiales	D_4__Comamonadaceae	D_5__uncultured	NA
JQ684495.1.1422	UnKenPool3	1	NA	GTGCCAGCMGCCGCGGTAA	GGACTACHVGGGTWTCTAAT	Field	Kenya	An. funestus	Itumbu	Not.applicable	pond	Permanent	Semi-forest	D_0__Bacteria	D_1__Proteobacteria	D_2__Betaproteobacteria	D_3__Burkholderiales	D_4__Comamonadaceae	D_5__uncultured	NA
JQ691706.1.1490	UnKenPool3	1	NA	GTGCCAGCMGCCGCGGTAA	GGACTACHVGGGTWTCTAAT	Field	Kenya	An. funestus	Itumbu	Not.applicable	pond	Permanent	Semi-forest	D_0__Bacteria	D_1__Proteobacteria	D_2__Gammaproteobacteria	D_3__Pseudomonadales	D_4__Pseudomonadaceae	D_5__Pseudomonas	D_6__uncultured bacterium
JQ723680.1.1499	UnKenPool3	1	NA	GTGCCAGCMGCCGCGGTAA	GGACTACHVGGGTWTCTAAT	Field	Kenya	An. funestus	Itumbu	Not.applicable	pond	Permanent	Semi-forest	D_0__Bacteria	D_1__Proteobacteria	D_2__Betaproteobacteria	D_3__Burkholderiales	D_4__Comamonadaceae	D_5__uncultured	NA
JQ919511.1.1328	UnKenPool3	1	NA	GTGCCAGCMGCCGCGGTAA	GGACTACHVGGGTWTCTAAT	Field	Kenya	An. funestus	Itumbu	Not.applicable	pond	Permanent	Semi-forest	D_0__Bacteria	D_1__Proteobacteria	D_2__Alphaproteobacteria	D_3__Sphingomonadales	D_4__Sphingomonadaceae	D_5__Novosphingobium	NA
JX222157.1.1499	UnKenPool3	1	NA	GTGCCAGCMGCCGCGGTAA	GGACTACHVGGGTWTCTAAT	Field	Kenya	An. funestus	Itumbu	Not.applicable	pond	Permanent	Semi-forest	D_0__Bacteria	D_1__Proteobacteria	D_2__Betaproteobacteria	D_3__Burkholderiales	D_4__Comamonadaceae	NA	NA
JX223906.1.1390	UnKenPool3	1	NA	GTGCCAGCMGCCGCGGTAA	GGACTACHVGGGTWTCTAAT	Field	Kenya	An. funestus	Itumbu	Not.applicable	pond	Permanent	Semi-forest	D_0__Bacteria	D_1__Proteobacteria	D_2__Betaproteobacteria	D_3__Burkholderiales	D_4__Comamonadaceae	D_5__uncultured	D_6__uncultured bacterium
JX225846.1.1324	UnKenPool3	1	NA	GTGCCAGCMGCCGCGGTAA	GGACTACHVGGGTWTCTAAT	Field	Kenya	An. funestus	Itumbu	Not.applicable	pond	Permanent	Semi-forest	D_0__Bacteria	D_1__Proteobacteria	D_2__Betaproteobacteria	D_3__Burkholderiales	D_4__Comamonadaceae	D_5__uncultured	D_6__uncultured beta proteobacterium
JX240926.1.1511	UnKenPool3	1	NA	GTGCCAGCMGCCGCGGTAA	GGACTACHVGGGTWTCTAAT	Field	Kenya	An. funestus	Itumbu	Not.applicable	pond	Permanent	Semi-forest	D_0__Bacteria	D_1__Firmicutes	D_2__Bacilli	D_3__Bacillales	D_4__Bacillaceae	D_5__Bacillus	D_6__uncultured bacterium
JX294477.1.1376	UnKenPool3	1	NA	GTGCCAGCMGCCGCGGTAA	GGACTACHVGGGTWTCTAAT	Field	Kenya	An. funestus	Itumbu	Not.applicable	pond	Permanent	Semi-forest	D_0__Bacteria	D_1__Proteobacteria	D_2__Alphaproteobacteria	D_3__Rhodospirillales	D_4__Acetobacteraceae	D_5__Roseococcus	NA
KC253334.1.1490	UnKenPool3	1	NA	GTGCCAGCMGCCGCGGTAA	GGACTACHVGGGTWTCTAAT	Field	Kenya	An. funestus	Itumbu	Not.applicable	pond	Permanent	Semi-forest	D_0__Bacteria	D_1__Actinobacteria	D_2__Actinobacteria	D_3__Micrococcales	NA	NA	NA
KC357941.1.1261	UnKenPool3	1	NA	GTGCCAGCMGCCGCGGTAA	GGACTACHVGGGTWTCTAAT	Field	Kenya	An. funestus	Itumbu	Not.applicable	pond	Permanent	Semi-forest	D_0__Bacteria	D_1__Proteobacteria	D_2__Betaproteobacteria	D_3__Burkholderiales	D_4__Comamonadaceae	NA	NA
KC504009.1.1465	UnKenPool3	1	NA	GTGCCAGCMGCCGCGGTAA	GGACTACHVGGGTWTCTAAT	Field	Kenya	An. funestus	Itumbu	Not.applicable	pond	Permanent	Semi-forest	D_0__Bacteria	D_1__Proteobacteria	D_2__Gammaproteobacteria	D_3__Enterobacteriales	D_4__Enterobacteriaceae	D_5__Escherichia-Shigella	D_6__uncultured bacterium
KC554692.1.1513	UnKenPool3	1	NA	GTGCCAGCMGCCGCGGTAA	GGACTACHVGGGTWTCTAAT	Field	Kenya	An. funestus	Itumbu	Not.applicable	pond	Permanent	Semi-forest	D_0__Bacteria	D_1__Actinobacteria	D_2__Actinobacteria	D_3__Propionibacteriales	D_4__Nocardioidaceae	D_5__Marmoricola	D_6__uncultured bacterium
KC554698.1.1553	UnKenPool3	1	NA	GTGCCAGCMGCCGCGGTAA	GGACTACHVGGGTWTCTAAT	Field	Kenya	An. funestus	Itumbu	Not.applicable	pond	Permanent	Semi-forest	D_0__Bacteria	D_1__Actinobacteria	D_2__Acidimicrobiia	D_3__Acidimicrobiales	D_4__uncultured	D_5__uncultured bacterium	D_6__uncultured bacterium
KC554830.1.1506	UnKenPool3	1	NA	GTGCCAGCMGCCGCGGTAA	GGACTACHVGGGTWTCTAAT	Field	Kenya	An. funestus	Itumbu	Not.applicable	pond	Permanent	Semi-forest	D_0__Bacteria	D_1__Actinobacteria	D_2__Thermoleophilia	D_3__Solirubrobacterales	D_4__480-2	D_5__uncultured bacterium	D_6__uncultured bacterium
KC554868.1.1484	UnKenPool3	1	NA	GTGCCAGCMGCCGCGGTAA	GGACTACHVGGGTWTCTAAT	Field	Kenya	An. funestus	Itumbu	Not.applicable	pond	Permanent	Semi-forest	D_0__Bacteria	D_1__Actinobacteria	D_2__Actinobacteria	D_3__Propionibacteriales	D_4__Nocardioidaceae	D_5__Nocardioides	D_6__uncultured bacterium
KC554938.1.1519	UnKenPool3	1	NA	GTGCCAGCMGCCGCGGTAA	GGACTACHVGGGTWTCTAAT	Field	Kenya	An. funestus	Itumbu	Not.applicable	pond	Permanent	Semi-forest	D_0__Bacteria	D_1__Actinobacteria	D_2__Acidimicrobiia	D_3__Acidimicrobiales	D_4__uncultured	D_5__uncultured Acidimicrobidae bacterium	D_6__uncultured Acidimicrobidae bacterium
KC734243.1.1310	UnKenPool3	1	NA	GTGCCAGCMGCCGCGGTAA	GGACTACHVGGGTWTCTAAT	Field	Kenya	An. funestus	Itumbu	Not.applicable	pond	Permanent	Semi-forest	D_0__Bacteria	D_1__Bacteroidetes	D_2__Flavobacteriia	D_3__Flavobacteriales	D_4__Flavobacteriaceae	D_5__Chryseobacterium	NA
KF697408.1.1227	UnKenPool3	1	NA	GTGCCAGCMGCCGCGGTAA	GGACTACHVGGGTWTCTAAT	Field	Kenya	An. funestus	Itumbu	Not.applicable	pond	Permanent	Semi-forest	D_0__Bacteria	D_1__Proteobacteria	D_2__Betaproteobacteria	D_3__Burkholderiales	D_4__Comamonadaceae	D_5__Albidiferax	NA
KF827168.1.1400	UnKenPool3	1	NA	GTGCCAGCMGCCGCGGTAA	GGACTACHVGGGTWTCTAAT	Field	Kenya	An. funestus	Itumbu	Not.applicable	pond	Permanent	Semi-forest	D_0__Bacteria	D_1__Planctomycetes	D_2__Planctomycetacia	D_3__Planctomycetales	D_4__Planctomycetaceae	D_5__Planctomyces	D_6__uncultured bacterium
New.CleanUp.ReferenceOTU105757	UnKenPool3	1	NA	GTGCCAGCMGCCGCGGTAA	GGACTACHVGGGTWTCTAAT	Field	Kenya	An. funestus	Itumbu	Not.applicable	pond	Permanent	Semi-forest	D_0__Bacteria	D_1__Proteobacteria	D_2__Betaproteobacteria	D_3__Burkholderiales	D_4__Comamonadaceae	D_5__Hydrogenophaga	D_6__uncultured bacterium
New.CleanUp.ReferenceOTU108675	UnKenPool3	1	NA	GTGCCAGCMGCCGCGGTAA	GGACTACHVGGGTWTCTAAT	Field	Kenya	An. funestus	Itumbu	Not.applicable	pond	Permanent	Semi-forest	D_0__Bacteria	D_1__Proteobacteria	D_2__Alphaproteobacteria	D_3__Rhodospirillales	D_4__Acetobacteraceae	D_5__uncultured	NA
New.CleanUp.ReferenceOTU111677	UnKenPool3	1	NA	GTGCCAGCMGCCGCGGTAA	GGACTACHVGGGTWTCTAAT	Field	Kenya	An. funestus	Itumbu	Not.applicable	pond	Permanent	Semi-forest	D_0__Bacteria	D_1__Planctomycetes	D_2__Planctomycetacia	D_3__Planctomycetales	D_4__Planctomycetaceae	D_5__uncultured	D_6__uncultured bacterium
New.CleanUp.ReferenceOTU11405	UnKenPool3	1	NA	GTGCCAGCMGCCGCGGTAA	GGACTACHVGGGTWTCTAAT	Field	Kenya	An. funestus	Itumbu	Not.applicable	pond	Permanent	Semi-forest	D_0__Bacteria	D_1__Proteobacteria	D_2__Betaproteobacteria	D_3__Burkholderiales	D_4__Alcaligenaceae	D_5__Pusillimonas	NA
New.CleanUp.ReferenceOTU120074	UnKenPool3	1	NA	GTGCCAGCMGCCGCGGTAA	GGACTACHVGGGTWTCTAAT	Field	Kenya	An. funestus	Itumbu	Not.applicable	pond	Permanent	Semi-forest	D_0__Bacteria	D_1__Proteobacteria	D_2__Betaproteobacteria	D_3__Burkholderiales	D_4__Comamonadaceae	NA	NA
New.CleanUp.ReferenceOTU123092	UnKenPool3	1	NA	GTGCCAGCMGCCGCGGTAA	GGACTACHVGGGTWTCTAAT	Field	Kenya	An. funestus	Itumbu	Not.applicable	pond	Permanent	Semi-forest	D_0__Bacteria	D_1__Proteobacteria	D_2__Gammaproteobacteria	D_3__Pseudomonadales	D_4__Moraxellaceae	D_5__Acinetobacter	D_6__Acinetobacter calcoaceticus
New.CleanUp.ReferenceOTU123305	UnKenPool3	1	NA	GTGCCAGCMGCCGCGGTAA	GGACTACHVGGGTWTCTAAT	Field	Kenya	An. funestus	Itumbu	Not.applicable	pond	Permanent	Semi-forest	D_0__Bacteria	D_1__Actinobacteria	D_2__Actinobacteria	D_3__Frankiales	NA	NA	NA
New.CleanUp.ReferenceOTU129472	UnKenPool3	1	NA	GTGCCAGCMGCCGCGGTAA	GGACTACHVGGGTWTCTAAT	Field	Kenya	An. funestus	Itumbu	Not.applicable	pond	Permanent	Semi-forest	D_0__Bacteria	D_1__Proteobacteria	D_2__Betaproteobacteria	D_3__Burkholderiales	D_4__Comamonadaceae	NA	NA
New.CleanUp.ReferenceOTU20243	UnKenPool3	1	NA	GTGCCAGCMGCCGCGGTAA	GGACTACHVGGGTWTCTAAT	Field	Kenya	An. funestus	Itumbu	Not.applicable	pond	Permanent	Semi-forest	D_0__Bacteria	D_1__Proteobacteria	D_2__Betaproteobacteria	D_3__Burkholderiales	D_4__Comamonadaceae	NA	NA
New.CleanUp.ReferenceOTU30093	UnKenPool3	1	NA	GTGCCAGCMGCCGCGGTAA	GGACTACHVGGGTWTCTAAT	Field	Kenya	An. funestus	Itumbu	Not.applicable	pond	Permanent	Semi-forest	D_0__Bacteria	D_1__Proteobacteria	D_2__Alphaproteobacteria	D_3__Rhodospirillales	D_4__Rhodospirillales Incertae Sedis	D_5__Reyranella	D_6__uncultured bacterium
New.CleanUp.ReferenceOTU37961	UnKenPool3	1	NA	GTGCCAGCMGCCGCGGTAA	GGACTACHVGGGTWTCTAAT	Field	Kenya	An. funestus	Itumbu	Not.applicable	pond	Permanent	Semi-forest	D_0__Bacteria	D_1__Proteobacteria	D_2__Betaproteobacteria	D_3__Burkholderiales	D_4__Alcaligenaceae	D_5__uncultured	D_6__uncultured bacterium
New.CleanUp.ReferenceOTU38381	UnKenPool3	1	NA	GTGCCAGCMGCCGCGGTAA	GGACTACHVGGGTWTCTAAT	Field	Kenya	An. funestus	Itumbu	Not.applicable	pond	Permanent	Semi-forest	D_0__Bacteria	D_1__Actinobacteria	D_2__Thermoleophilia	D_3__Solirubrobacterales	D_4__0319-6M6	D_5__uncultured bacterium	D_6__uncultured bacterium
New.CleanUp.ReferenceOTU42678	UnKenPool3	1	NA	GTGCCAGCMGCCGCGGTAA	GGACTACHVGGGTWTCTAAT	Field	Kenya	An. funestus	Itumbu	Not.applicable	pond	Permanent	Semi-forest	D_0__Bacteria	D_1__Actinobacteria	D_2__Actinobacteria	D_3__Kineosporiales	D_4__Kineosporiaceae	D_5__uncultured	NA
New.CleanUp.ReferenceOTU5531	UnKenPool3	1	NA	GTGCCAGCMGCCGCGGTAA	GGACTACHVGGGTWTCTAAT	Field	Kenya	An. funestus	Itumbu	Not.applicable	pond	Permanent	Semi-forest	D_0__Bacteria	D_1__Actinobacteria	D_2__Coriobacteriia	D_3__Coriobacteriales	D_4__Coriobacteriaceae	D_5__uncultured	NA
New.CleanUp.ReferenceOTU62910	UnKenPool3	1	NA	GTGCCAGCMGCCGCGGTAA	GGACTACHVGGGTWTCTAAT	Field	Kenya	An. funestus	Itumbu	Not.applicable	pond	Permanent	Semi-forest	D_0__Bacteria	D_1__Actinobacteria	D_2__Thermoleophilia	D_3__Solirubrobacterales	D_4__Conexibacteraceae	D_5__Conexibacter	D_6__uncultured bacterium
New.CleanUp.ReferenceOTU63532	UnKenPool3	1	NA	GTGCCAGCMGCCGCGGTAA	GGACTACHVGGGTWTCTAAT	Field	Kenya	An. funestus	Itumbu	Not.applicable	pond	Permanent	Semi-forest	D_0__Bacteria	D_1__Proteobacteria	D_2__Betaproteobacteria	D_3__Burkholderiales	D_4__Alcaligenaceae	NA	NA
New.CleanUp.ReferenceOTU64048	UnKenPool3	1	NA	GTGCCAGCMGCCGCGGTAA	GGACTACHVGGGTWTCTAAT	Field	Kenya	An. funestus	Itumbu	Not.applicable	pond	Permanent	Semi-forest	D_0__Bacteria	D_1__Proteobacteria	D_2__Betaproteobacteria	D_3__Burkholderiales	D_4__Comamonadaceae	D_5__Roseateles	NA
New.CleanUp.ReferenceOTU76254	UnKenPool3	1	NA	GTGCCAGCMGCCGCGGTAA	GGACTACHVGGGTWTCTAAT	Field	Kenya	An. funestus	Itumbu	Not.applicable	pond	Permanent	Semi-forest	D_0__Bacteria	D_1__Proteobacteria	D_2__Betaproteobacteria	D_3__Burkholderiales	D_4__Burkholderiaceae	D_5__Cupriavidus	NA
New.CleanUp.ReferenceOTU76311	UnKenPool3	1	NA	GTGCCAGCMGCCGCGGTAA	GGACTACHVGGGTWTCTAAT	Field	Kenya	An. funestus	Itumbu	Not.applicable	pond	Permanent	Semi-forest	D_0__Bacteria	D_1__Proteobacteria	D_2__Betaproteobacteria	D_3__Burkholderiales	D_4__Oxalobacteraceae	D_5__Undibacterium	NA
New.CleanUp.ReferenceOTU78344	UnKenPool3	1	NA	GTGCCAGCMGCCGCGGTAA	GGACTACHVGGGTWTCTAAT	Field	Kenya	An. funestus	Itumbu	Not.applicable	pond	Permanent	Semi-forest	D_0__Bacteria	D_1__Firmicutes	D_2__Clostridia	D_3__Thermoanaerobacterales	D_4__Thermoanaerobacteraceae	D_5__Gelria	D_6__uncultured prokaryote
New.CleanUp.ReferenceOTU80003	UnKenPool3	1	NA	GTGCCAGCMGCCGCGGTAA	GGACTACHVGGGTWTCTAAT	Field	Kenya	An. funestus	Itumbu	Not.applicable	pond	Permanent	Semi-forest	D_0__Bacteria	D_1__Proteobacteria	D_2__Alphaproteobacteria	D_3__Rhodospirillales	D_4__Acetobacteraceae	D_5__Roseococcus	D_6__uncultured bacterium
New.CleanUp.ReferenceOTU82545	UnKenPool3	1	NA	GTGCCAGCMGCCGCGGTAA	GGACTACHVGGGTWTCTAAT	Field	Kenya	An. funestus	Itumbu	Not.applicable	pond	Permanent	Semi-forest	D_0__Bacteria	D_1__Proteobacteria	D_2__Alphaproteobacteria	D_3__Caulobacterales	D_4__Caulobacteraceae	D_5__uncultured	NA
New.CleanUp.ReferenceOTU82781	UnKenPool3	1	NA	GTGCCAGCMGCCGCGGTAA	GGACTACHVGGGTWTCTAAT	Field	Kenya	An. funestus	Itumbu	Not.applicable	pond	Permanent	Semi-forest	D_0__Bacteria	D_1__Proteobacteria	D_2__Alphaproteobacteria	D_3__Sphingomonadales	D_4__Sphingomonadaceae	D_5__Sphingobium	NA
New.CleanUp.ReferenceOTU84282	UnKenPool3	1	NA	GTGCCAGCMGCCGCGGTAA	GGACTACHVGGGTWTCTAAT	Field	Kenya	An. funestus	Itumbu	Not.applicable	pond	Permanent	Semi-forest	D_0__Bacteria	D_1__Proteobacteria	D_2__Betaproteobacteria	D_3__Burkholderiales	D_4__Alcaligenaceae	D_5__uncultured	D_6__uncultured bacterium
New.CleanUp.ReferenceOTU9765	UnKenPool3	1	NA	GTGCCAGCMGCCGCGGTAA	GGACTACHVGGGTWTCTAAT	Field	Kenya	An. funestus	Itumbu	Not.applicable	pond	Permanent	Semi-forest	D_0__Bacteria	D_1__Proteobacteria	D_2__Betaproteobacteria	D_3__Burkholderiales	D_4__Comamonadaceae	D_5__uncultured	D_6__uncultured beta proteobacterium
New.CleanUp.ReferenceOTU99627	UnKenPool3	1	NA	GTGCCAGCMGCCGCGGTAA	GGACTACHVGGGTWTCTAAT	Field	Kenya	An. funestus	Itumbu	Not.applicable	pond	Permanent	Semi-forest	D_0__Bacteria	D_1__Proteobacteria	D_2__Alphaproteobacteria	D_3__Rhizobiales	D_4__Methylobacteriaceae	D_5__Methylobacterium	NA
New.ReferenceOTU10	UnKenPool3	1	NA	GTGCCAGCMGCCGCGGTAA	GGACTACHVGGGTWTCTAAT	Field	Kenya	An. funestus	Itumbu	Not.applicable	pond	Permanent	Semi-forest	D_0__Bacteria	D_1__Proteobacteria	D_2__Betaproteobacteria	D_3__Burkholderiales	D_4__Comamonadaceae	NA	NA
New.ReferenceOTU128	UnKenPool3	1	NA	GTGCCAGCMGCCGCGGTAA	GGACTACHVGGGTWTCTAAT	Field	Kenya	An. funestus	Itumbu	Not.applicable	pond	Permanent	Semi-forest	D_0__Bacteria	D_1__Proteobacteria	D_2__Alphaproteobacteria	D_3__Rhizobiales	D_4__Rhizobiaceae	D_5__Rhizobium	D_6__uncultured bacterium
New.ReferenceOTU130	UnKenPool3	1	NA	GTGCCAGCMGCCGCGGTAA	GGACTACHVGGGTWTCTAAT	Field	Kenya	An. funestus	Itumbu	Not.applicable	pond	Permanent	Semi-forest	D_0__Bacteria	D_1__Proteobacteria	D_2__Alphaproteobacteria	D_3__Rhizobiales	D_4__Xanthobacteraceae	D_5__Xanthobacter	D_6__uncultured bacterium
New.ReferenceOTU132	UnKenPool3	1	NA	GTGCCAGCMGCCGCGGTAA	GGACTACHVGGGTWTCTAAT	Field	Kenya	An. funestus	Itumbu	Not.applicable	pond	Permanent	Semi-forest	D_0__Bacteria	D_1__Proteobacteria	D_2__Betaproteobacteria	D_3__Neisseriales	D_4__Neisseriaceae	D_5__Vogesella	NA
New.ReferenceOTU138	UnKenPool3	1	NA	GTGCCAGCMGCCGCGGTAA	GGACTACHVGGGTWTCTAAT	Field	Kenya	An. funestus	Itumbu	Not.applicable	pond	Permanent	Semi-forest	D_0__Bacteria	D_1__Proteobacteria	D_2__Betaproteobacteria	D_3__Burkholderiales	D_4__Alcaligenaceae	D_5__uncultured	NA
New.ReferenceOTU165	UnKenPool3	1	NA	GTGCCAGCMGCCGCGGTAA	GGACTACHVGGGTWTCTAAT	Field	Kenya	An. funestus	Itumbu	Not.applicable	pond	Permanent	Semi-forest	D_0__Bacteria	D_1__Proteobacteria	D_2__Alphaproteobacteria	D_3__Rhizobiales	D_4__Methylobacteriaceae	D_5__Methylobacterium	D_6__uncultured bacterium
AAAA02020713.1.1297	UnKenPool3	0	NA	GTGCCAGCMGCCGCGGTAA	GGACTACHVGGGTWTCTAAT	Field	Kenya	An. funestus	Itumbu	Not.applicable	pond	Permanent	Semi-forest	D_0__Bacteria	D_1__Proteobacteria	D_2__Gammaproteobacteria	D_3__Enterobacteriales	D_4__Enterobacteriaceae	D_5__Escherichia-Shigella	D_6__uncultured bacterium
AB023373.1.1434	UnKenPool3	0	NA	GTGCCAGCMGCCGCGGTAA	GGACTACHVGGGTWTCTAAT	Field	Kenya	An. funestus	Itumbu	Not.applicable	pond	Permanent	Semi-forest	D_0__Bacteria	D_1__Actinobacteria	D_2__Actinobacteria	D_3__Corynebacteriales	D_4__Mycobacteriaceae	D_5__Mycobacterium	D_6__Mycobacterium nonchromogenicum
AB029353.1.1725	UnKenPool3	0	NA	GTGCCAGCMGCCGCGGTAA	GGACTACHVGGGTWTCTAAT	Field	Kenya	An. funestus	Itumbu	Not.applicable	pond	Permanent	Semi-forest	D_0__Bacteria	D_1__Proteobacteria	D_2__Alphaproteobacteria	D_3__Rickettsiales	D_4__mitochondria	NA	NA
AB074612.1.1302	UnKenPool3	0	NA	GTGCCAGCMGCCGCGGTAA	GGACTACHVGGGTWTCTAAT	Field	Kenya	An. funestus	Itumbu	Not.applicable	pond	Permanent	Semi-forest	D_0__Bacteria	D_1__Bacteroidetes	D_2__Cytophagia	D_3__Cytophagales	D_4__Cytophagaceae	NA	NA
AB114256.1.1414	UnKenPool3	0	NA	GTGCCAGCMGCCGCGGTAA	GGACTACHVGGGTWTCTAAT	Field	Kenya	An. funestus	Itumbu	Not.applicable	pond	Permanent	Semi-forest	D_0__Bacteria	D_1__Firmicutes	D_2__Clostridia	D_3__Clostridiales	D_4__Clostridiaceae 1	D_5__Clostridium sensu stricto 1	NA
AB115966.1.1444	UnKenPool3	0	NA	GTGCCAGCMGCCGCGGTAA	GGACTACHVGGGTWTCTAAT	Field	Kenya	An. funestus	Itumbu	Not.applicable	pond	Permanent	Semi-forest	D_0__Bacteria	D_1__Cyanobacteria	D_2__Cyanobacteria	D_3__SubsectionIII	D_4__FamilyI	D_5__Arthronema	NA
AB166777.1.1482	UnKenPool3	0	NA	GTGCCAGCMGCCGCGGTAA	GGACTACHVGGGTWTCTAAT	Field	Kenya	An. funestus	Itumbu	Not.applicable	pond	Permanent	Semi-forest	D_0__Bacteria	D_1__Bacteroidetes	D_2__Sphingobacteriia	D_3__Sphingobacteriales	D_4__env.OPS 17	D_5__uncultured bacterium	D_6__uncultured bacterium
AB166887.1.1453	UnKenPool3	0	NA	GTGCCAGCMGCCGCGGTAA	GGACTACHVGGGTWTCTAAT	Field	Kenya	An. funestus	Itumbu	Not.applicable	pond	Permanent	Semi-forest	D_0__Bacteria	D_1__Actinobacteria	D_2__Actinobacteria	D_3__Micrococcales	D_4__Cellulomonadaceae	D_5__Cellulomonas	D_6__uncultured bacterium
AB187504.1.1496	UnKenPool3	0	NA	GTGCCAGCMGCCGCGGTAA	GGACTACHVGGGTWTCTAAT	Field	Kenya	An. funestus	Itumbu	Not.applicable	pond	Permanent	Semi-forest	D_0__Bacteria	D_1__Proteobacteria	D_2__Deltaproteobacteria	D_3__GR-WP33-30	D_4__uncultured bacterium	D_5__uncultured bacterium	D_6__uncultured bacterium
AB199569.1.1459	UnKenPool3	0	NA	GTGCCAGCMGCCGCGGTAA	GGACTACHVGGGTWTCTAAT	Field	Kenya	An. funestus	Itumbu	Not.applicable	pond	Permanent	Semi-forest	D_0__Bacteria	D_1__Proteobacteria	D_2__Betaproteobacteria	D_3__Burkholderiales	D_4__Comamonadaceae	D_5__Leptothrix	NA
AB200296.1.1447	UnKenPool3	0	NA	GTGCCAGCMGCCGCGGTAA	GGACTACHVGGGTWTCTAAT	Field	Kenya	An. funestus	Itumbu	Not.applicable	pond	Permanent	Semi-forest	D_0__Bacteria	D_1__Proteobacteria	D_2__Alphaproteobacteria	D_3__DB1-14	D_4__uncultured bacterium	D_5__uncultured bacterium	D_6__uncultured bacterium
AB202217.1.1420	UnKenPool3	0	NA	GTGCCAGCMGCCGCGGTAA	GGACTACHVGGGTWTCTAAT	Field	Kenya	An. funestus	Itumbu	Not.applicable	pond	Permanent	Semi-forest	D_0__Bacteria	D_1__Proteobacteria	D_2__Alphaproteobacteria	D_3__Sphingomonadales	D_4__Sphingomonadaceae	D_5__Sphingopyxis	NA
AB208736.1.1377	UnKenPool3	0	NA	GTGCCAGCMGCCGCGGTAA	GGACTACHVGGGTWTCTAAT	Field	Kenya	An. funestus	Itumbu	Not.applicable	pond	Permanent	Semi-forest	D_0__Bacteria	D_1__Proteobacteria	D_2__Alphaproteobacteria	D_3__Rhodospirillales	D_4__Rhodospirillaceae	D_5__Azospirillum	NA
AB234236.1.1482	UnKenPool3	0	NA	GTGCCAGCMGCCGCGGTAA	GGACTACHVGGGTWTCTAAT	Field	Kenya	An. funestus	Itumbu	Not.applicable	pond	Permanent	Semi-forest	D_0__Bacteria	D_1__Actinobacteria	D_2__Coriobacteriia	D_3__Coriobacteriales	D_4__Coriobacteriaceae	D_5__uncultured	D_6__uncultured bacterium
AB238776.1.1442	UnKenPool3	0	NA	GTGCCAGCMGCCGCGGTAA	GGACTACHVGGGTWTCTAAT	Field	Kenya	An. funestus	Itumbu	Not.applicable	pond	Permanent	Semi-forest	D_0__Bacteria	D_1__Planctomycetes	D_2__Planctomycetacia	D_3__Planctomycetales	D_4__Planctomycetaceae	D_5__Isosphaera	D_6__uncultured bacterium
AB239707.1.1511	UnKenPool3	0	NA	GTGCCAGCMGCCGCGGTAA	GGACTACHVGGGTWTCTAAT	Field	Kenya	An. funestus	Itumbu	Not.applicable	pond	Permanent	Semi-forest	D_0__Bacteria	D_1__Proteobacteria	D_2__Deltaproteobacteria	D_3__Desulfuromonadales	D_4__Geobacteraceae	D_5__Geobacter	D_6__uncultured bacterium
AB240273.1.1475	UnKenPool3	0	NA	GTGCCAGCMGCCGCGGTAA	GGACTACHVGGGTWTCTAAT	Field	Kenya	An. funestus	Itumbu	Not.applicable	pond	Permanent	Semi-forest	D_0__Bacteria	D_1__Verrucomicrobia	D_2__Verrucomicrobiae	D_3__Verrucomicrobiales	D_4__Verrucomicrobiaceae	D_5__Haloferula	NA
AB240378.1.1464	UnKenPool3	0	NA	GTGCCAGCMGCCGCGGTAA	GGACTACHVGGGTWTCTAAT	Field	Kenya	An. funestus	Itumbu	Not.applicable	pond	Permanent	Semi-forest	D_0__Bacteria	D_1__Proteobacteria	D_2__Alphaproteobacteria	D_3__Rickettsiales	D_4__RB446	D_5__uncultured bacterium	D_6__uncultured bacterium
AB255083.1.1504	UnKenPool3	0	NA	GTGCCAGCMGCCGCGGTAA	GGACTACHVGGGTWTCTAAT	Field	Kenya	An. funestus	Itumbu	Not.applicable	pond	Permanent	Semi-forest	D_0__Bacteria	D_1__Proteobacteria	D_2__Gammaproteobacteria	D_3__Legionellales	D_4__Legionellaceae	D_5__Legionella	NA
AB286024.1.1320	UnKenPool3	0	NA	GTGCCAGCMGCCGCGGTAA	GGACTACHVGGGTWTCTAAT	Field	Kenya	An. funestus	Itumbu	Not.applicable	pond	Permanent	Semi-forest	D_0__Bacteria	D_1__Actinobacteria	D_2__Actinobacteria	D_3__Micrococcales	D_4__Dermacoccaceae	D_5__Kytococcus	NA
AB294309.1.1462	UnKenPool3	0	NA	GTGCCAGCMGCCGCGGTAA	GGACTACHVGGGTWTCTAAT	Field	Kenya	An. funestus	Itumbu	Not.applicable	pond	Permanent	Semi-forest	D_0__Bacteria	D_1__Firmicutes	D_2__Clostridia	D_3__Clostridiales	D_4__Christensenellaceae	D_5__uncultured	D_6__uncultured bacterium
AB368989.1.1339	UnKenPool3	0	NA	GTGCCAGCMGCCGCGGTAA	GGACTACHVGGGTWTCTAAT	Field	Kenya	An. funestus	Itumbu	Not.applicable	pond	Permanent	Semi-forest	D_0__Bacteria	D_1__Actinobacteria	D_2__Actinobacteria	D_3__Corynebacteriales	D_4__Mycobacteriaceae	D_5__Mycobacterium	NA
AB475013.1.1459	UnKenPool3	0	NA	GTGCCAGCMGCCGCGGTAA	GGACTACHVGGGTWTCTAAT	Field	Kenya	An. funestus	Itumbu	Not.applicable	pond	Permanent	Semi-forest	D_0__Bacteria	D_1__Proteobacteria	D_2__Alphaproteobacteria	D_3__Rhodobacterales	D_4__Rhodobacteraceae	D_5__Rhodobacter	D_6__uncultured bacterium
AB476700.1.1524	UnKenPool3	0	NA	GTGCCAGCMGCCGCGGTAA	GGACTACHVGGGTWTCTAAT	Field	Kenya	An. funestus	Itumbu	Not.applicable	pond	Permanent	Semi-forest	D_0__Bacteria	D_1__Firmicutes	D_2__Clostridia	D_3__Clostridiales	D_4__Family XII	D_5__Fusibacter	D_6__uncultured bacterium
AB486046.1.1356	UnKenPool3	0	NA	GTGCCAGCMGCCGCGGTAA	GGACTACHVGGGTWTCTAAT	Field	Kenya	An. funestus	Itumbu	Not.applicable	pond	Permanent	Semi-forest	D_0__Bacteria	D_1__Firmicutes	D_2__Clostridia	D_3__Clostridiales	D_4__Clostridiaceae 1	D_5__Fonticella	D_6__uncultured bacterium
AB486100.1.1345	UnKenPool3	0	NA	GTGCCAGCMGCCGCGGTAA	GGACTACHVGGGTWTCTAAT	Field	Kenya	An. funestus	Itumbu	Not.applicable	pond	Permanent	Semi-forest	D_0__Bacteria	D_1__Firmicutes	D_2__Clostridia	D_3__Clostridiales	D_4__Ruminococcaceae	D_5__Incertae Sedis	D_6__uncultured bacterium
AB486422.1.1350	UnKenPool3	0	NA	GTGCCAGCMGCCGCGGTAA	GGACTACHVGGGTWTCTAAT	Field	Kenya	An. funestus	Itumbu	Not.applicable	pond	Permanent	Semi-forest	D_0__Bacteria	D_1__Actinobacteria	D_2__Coriobacteriia	D_3__Coriobacteriales	D_4__Coriobacteriaceae	D_5__uncultured	D_6__uncultured Coriobacteriaceae bacterium
AB486506.1.1368	UnKenPool3	0	NA	GTGCCAGCMGCCGCGGTAA	GGACTACHVGGGTWTCTAAT	Field	Kenya	An. funestus	Itumbu	Not.applicable	pond	Permanent	Semi-forest	D_0__Bacteria	D_1__Firmicutes	D_2__Bacilli	D_3__Bacillales	D_4__Bacillaceae	D_5__Bacillus	NA
AB486559.1.1325	UnKenPool3	0	NA	GTGCCAGCMGCCGCGGTAA	GGACTACHVGGGTWTCTAAT	Field	Kenya	An. funestus	Itumbu	Not.applicable	pond	Permanent	Semi-forest	D_0__Bacteria	D_1__Cyanobacteria	D_2__Cyanobacteria	D_3__SubsectionIII	D_4__FamilyI	D_5__Leptolyngbya	D_6__uncultured bacterium
AB486626.1.1336	UnKenPool3	0	NA	GTGCCAGCMGCCGCGGTAA	GGACTACHVGGGTWTCTAAT	Field	Kenya	An. funestus	Itumbu	Not.applicable	pond	Permanent	Semi-forest	D_0__Bacteria	D_1__Firmicutes	D_2__Clostridia	D_3__Clostridiales	D_4__Clostridiaceae 1	D_5__Clostridium sensu stricto 10	D_6__uncultured bacterium
AB486853.1.1358	UnKenPool3	0	NA	GTGCCAGCMGCCGCGGTAA	GGACTACHVGGGTWTCTAAT	Field	Kenya	An. funestus	Itumbu	Not.applicable	pond	Permanent	Semi-forest	D_0__Bacteria	D_1__Deinococcus-Thermus	D_2__Deinococci	D_3__KD3-62	D_4__uncultured bacterium	D_5__uncultured bacterium	D_6__uncultured bacterium
AB486946.1.1339	UnKenPool3	0	NA	GTGCCAGCMGCCGCGGTAA	GGACTACHVGGGTWTCTAAT	Field	Kenya	An. funestus	Itumbu	Not.applicable	pond	Permanent	Semi-forest	D_0__Bacteria	D_1__Chloroflexi	D_2__uncultured	NA	NA	NA	NA
AB487128.1.1350	UnKenPool3	0	NA	GTGCCAGCMGCCGCGGTAA	GGACTACHVGGGTWTCTAAT	Field	Kenya	An. funestus	Itumbu	Not.applicable	pond	Permanent	Semi-forest	D_0__Bacteria	D_1__Firmicutes	D_2__Clostridia	D_3__Clostridiales	D_4__Ruminococcaceae	D_5__Incertae Sedis	D_6__uncultured bacterium
AB487245.1.1379	UnKenPool3	0	NA	GTGCCAGCMGCCGCGGTAA	GGACTACHVGGGTWTCTAAT	Field	Kenya	An. funestus	Itumbu	Not.applicable	pond	Permanent	Semi-forest	D_0__Bacteria	D_1__Actinobacteria	D_2__Thermoleophilia	D_3__Gaiellales	D_4__Gaiellaceae	D_5__Gaiella	D_6__uncultured bacterium
AB487496.1.1353	UnKenPool3	0	NA	GTGCCAGCMGCCGCGGTAA	GGACTACHVGGGTWTCTAAT	Field	Kenya	An. funestus	Itumbu	Not.applicable	pond	Permanent	Semi-forest	D_0__Bacteria	D_1__Firmicutes	D_2__Negativicutes	D_3__Selenomonadales	D_4__uncultured	D_5__uncultured bacterium	D_6__uncultured bacterium
AB487531.1.1320	UnKenPool3	0	NA	GTGCCAGCMGCCGCGGTAA	GGACTACHVGGGTWTCTAAT	Field	Kenya	An. funestus	Itumbu	Not.applicable	pond	Permanent	Semi-forest	D_0__Bacteria	D_1__Firmicutes	D_2__OPB54	D_3__uncultured bacterium	D_4__uncultured bacterium	D_5__uncultured bacterium	D_6__uncultured bacterium
AB487603.1.1349	UnKenPool3	0	NA	GTGCCAGCMGCCGCGGTAA	GGACTACHVGGGTWTCTAAT	Field	Kenya	An. funestus	Itumbu	Not.applicable	pond	Permanent	Semi-forest	D_0__Bacteria	D_1__Firmicutes	D_2__Clostridia	D_3__Clostridiales	D_4__Clostridiaceae 1	D_5__Fonticella	D_6__uncultured bacterium
AB506680.1.1460	UnKenPool3	0	NA	GTGCCAGCMGCCGCGGTAA	GGACTACHVGGGTWTCTAAT	Field	Kenya	An. funestus	Itumbu	Not.applicable	pond	Permanent	Semi-forest	D_0__Bacteria	D_1__Proteobacteria	D_2__Betaproteobacteria	D_3__Procabacteriales	D_4__Procabacteriaceae	D_5__Procabacter	NA
AB550799.1.1473	UnKenPool3	0	NA	GTGCCAGCMGCCGCGGTAA	GGACTACHVGGGTWTCTAAT	Field	Kenya	An. funestus	Itumbu	Not.applicable	pond	Permanent	Semi-forest	D_0__Bacteria	D_1__Actinobacteria	D_2__Actinobacteria	D_3__Micrococcales	D_4__Dermatophilaceae	D_5__Kineosphaera	NA
AB552880.1.1370	UnKenPool3	0	NA	GTGCCAGCMGCCGCGGTAA	GGACTACHVGGGTWTCTAAT	Field	Kenya	An. funestus	Itumbu	Not.applicable	pond	Permanent	Semi-forest	D_0__Bacteria	D_1__Proteobacteria	D_2__Alphaproteobacteria	D_3__Caulobacterales	D_4__Caulobacteraceae	D_5__Caulobacter	NA
AB564289.1.1451	UnKenPool3	0	NA	GTGCCAGCMGCCGCGGTAA	GGACTACHVGGGTWTCTAAT	Field	Kenya	An. funestus	Itumbu	Not.applicable	pond	Permanent	Semi-forest	D_0__Bacteria	D_1__Actinobacteria	D_2__Actinobacteria	D_3__Corynebacteriales	D_4__Tsukamurellaceae	D_5__Tsukamurella	NA
AB578880.1.1438	UnKenPool3	0	NA	GTGCCAGCMGCCGCGGTAA	GGACTACHVGGGTWTCTAAT	Field	Kenya	An. funestus	Itumbu	Not.applicable	pond	Permanent	Semi-forest	D_0__Bacteria	D_1__Bacteroidetes	D_2__Cytophagia	D_3__Cytophagales	D_4__Cytophagaceae	D_5__Arcicella	NA
AB599866.1.1369	UnKenPool3	0	NA	GTGCCAGCMGCCGCGGTAA	GGACTACHVGGGTWTCTAAT	Field	Kenya	An. funestus	Itumbu	Not.applicable	pond	Permanent	Semi-forest	D_0__Bacteria	D_1__Proteobacteria	D_2__Alphaproteobacteria	D_3__Rhizobiales	D_4__F0723	NA	NA
AB599883.1.1368	UnKenPool3	0	NA	GTGCCAGCMGCCGCGGTAA	GGACTACHVGGGTWTCTAAT	Field	Kenya	An. funestus	Itumbu	Not.applicable	pond	Permanent	Semi-forest	D_0__Bacteria	D_1__Proteobacteria	D_2__Alphaproteobacteria	D_3__Sphingomonadales	D_4__Erythrobacteraceae	D_5__Altererythrobacter	D_6__uncultured bacterium
AB614549.1.1397	UnKenPool3	0	NA	GTGCCAGCMGCCGCGGTAA	GGACTACHVGGGTWTCTAAT	Field	Kenya	An. funestus	Itumbu	Not.applicable	pond	Permanent	Semi-forest	D_0__Bacteria	D_1__Proteobacteria	D_2__Alphaproteobacteria	D_3__Rhodobacterales	D_4__Rhodobacteraceae	D_5__Rhodobacter	NA
AB630393.1.1434	UnKenPool3	0	NA	GTGCCAGCMGCCGCGGTAA	GGACTACHVGGGTWTCTAAT	Field	Kenya	An. funestus	Itumbu	Not.applicable	pond	Permanent	Semi-forest	D_0__Bacteria	D_1__Proteobacteria	D_2__Alphaproteobacteria	D_3__Rhizobiales	D_4__Rhizobiales Incertae Sedis	D_5__Bauldia	D_6__uncultured bacterium
AB630500.1.1432	UnKenPool3	0	NA	GTGCCAGCMGCCGCGGTAA	GGACTACHVGGGTWTCTAAT	Field	Kenya	An. funestus	Itumbu	Not.applicable	pond	Permanent	Semi-forest	D_0__Bacteria	D_1__Proteobacteria	D_2__Deltaproteobacteria	D_3__Bdellovibrionales	D_4__Bdellovibrionaceae	D_5__Bdellovibrio	D_6__uncultured bacterium
AB630586.1.1465	UnKenPool3	0	NA	GTGCCAGCMGCCGCGGTAA	GGACTACHVGGGTWTCTAAT	Field	Kenya	An. funestus	Itumbu	Not.applicable	pond	Permanent	Semi-forest	D_0__Bacteria	D_1__Actinobacteria	D_2__Thermoleophilia	D_3__Solirubrobacterales	D_4__480-2	D_5__uncultured bacterium	D_6__uncultured bacterium
AB630735.1.1383	UnKenPool3	0	NA	GTGCCAGCMGCCGCGGTAA	GGACTACHVGGGTWTCTAAT	Field	Kenya	An. funestus	Itumbu	Not.applicable	pond	Permanent	Semi-forest	D_0__Bacteria	D_1__Proteobacteria	D_2__Alphaproteobacteria	D_3__Rhodobacterales	D_4__Rhodobacteraceae	D_5__Rhodobacter	D_6__uncultured bacterium
AB637129.1.1510	UnKenPool3	0	NA	GTGCCAGCMGCCGCGGTAA	GGACTACHVGGGTWTCTAAT	Field	Kenya	An. funestus	Itumbu	Not.applicable	pond	Permanent	Semi-forest	D_0__Bacteria	D_1__Firmicutes	D_2__Bacilli	D_3__Bacillales	D_4__Bacillaceae	D_5__Bacillus	NA
AB660152.1.903	UnKenPool3	0	NA	GTGCCAGCMGCCGCGGTAA	GGACTACHVGGGTWTCTAAT	Field	Kenya	An. funestus	Itumbu	Not.applicable	pond	Permanent	Semi-forest	D_0__Bacteria	D_1__Actinobacteria	D_2__Thermoleophilia	D_3__Solirubrobacterales	D_4__480-2	NA	NA
AB672115.1.1421	UnKenPool3	0	NA	GTGCCAGCMGCCGCGGTAA	GGACTACHVGGGTWTCTAAT	Field	Kenya	An. funestus	Itumbu	Not.applicable	pond	Permanent	Semi-forest	D_0__Bacteria	D_1__Chloroflexi	D_2__uncultured	D_3__uncultured bacterium	D_4__uncultured bacterium	D_5__uncultured bacterium	D_6__uncultured bacterium
AB672179.1.1470	UnKenPool3	0	NA	GTGCCAGCMGCCGCGGTAA	GGACTACHVGGGTWTCTAAT	Field	Kenya	An. funestus	Itumbu	Not.applicable	pond	Permanent	Semi-forest	D_0__Bacteria	D_1__Actinobacteria	D_2__Thermoleophilia	D_3__Gaiellales	D_4__uncultured	D_5__uncultured bacterium	D_6__uncultured bacterium
AB680540.1.1459	UnKenPool3	0	NA	GTGCCAGCMGCCGCGGTAA	GGACTACHVGGGTWTCTAAT	Field	Kenya	An. funestus	Itumbu	Not.applicable	pond	Permanent	Semi-forest	D_0__Bacteria	D_1__Proteobacteria	D_2__Betaproteobacteria	D_3__Burkholderiales	D_4__Alcaligenaceae	D_5__Pusillimonas	NA
AB681863.1.1445	UnKenPool3	0	NA	GTGCCAGCMGCCGCGGTAA	GGACTACHVGGGTWTCTAAT	Field	Kenya	An. funestus	Itumbu	Not.applicable	pond	Permanent	Semi-forest	D_0__Bacteria	D_1__Bacteroidetes	D_2__Sphingobacteriia	D_3__Sphingobacteriales	D_4__Sphingobacteriaceae	D_5__Nubsella	D_6__Nubsella zeaxanthinifaciens
AB695933.1.1471	UnKenPool3	0	NA	GTGCCAGCMGCCGCGGTAA	GGACTACHVGGGTWTCTAAT	Field	Kenya	An. funestus	Itumbu	Not.applicable	pond	Permanent	Semi-forest	D_0__Bacteria	D_1__Firmicutes	D_2__Bacilli	D_3__Bacillales	D_4__Family XII	D_5__Exiguobacterium	NA
AB695991.1.1486	UnKenPool3	0	NA	GTGCCAGCMGCCGCGGTAA	GGACTACHVGGGTWTCTAAT	Field	Kenya	An. funestus	Itumbu	Not.applicable	pond	Permanent	Semi-forest	D_0__Bacteria	D_1__Firmicutes	D_2__Bacilli	D_3__Bacillales	D_4__Bacillaceae	D_5__Oceanobacillus	NA
AB696171.1.1456	UnKenPool3	0	NA	GTGCCAGCMGCCGCGGTAA	GGACTACHVGGGTWTCTAAT	Field	Kenya	An. funestus	Itumbu	Not.applicable	pond	Permanent	Semi-forest	D_0__Bacteria	D_1__Proteobacteria	D_2__Betaproteobacteria	D_3__TRA3-20	D_4__uncultured bacterium	D_5__uncultured bacterium	D_6__uncultured bacterium
AB696294.1.1431	UnKenPool3	0	NA	GTGCCAGCMGCCGCGGTAA	GGACTACHVGGGTWTCTAAT	Field	Kenya	An. funestus	Itumbu	Not.applicable	pond	Permanent	Semi-forest	D_0__Bacteria	D_1__Cyanobacteria	D_2__Cyanobacteria	D_3__SubsectionIII	D_4__FamilyI	D_5__Planktothrix	NA
AB696368.1.1333	UnKenPool3	0	NA	GTGCCAGCMGCCGCGGTAA	GGACTACHVGGGTWTCTAAT	Field	Kenya	An. funestus	Itumbu	Not.applicable	pond	Permanent	Semi-forest	D_0__Bacteria	D_1__Actinobacteria	D_2__Actinobacteria	D_3__Micrococcales	D_4__Micrococcaceae	D_5__Arthrobacter	NA
AB696388.1.1359	UnKenPool3	0	NA	GTGCCAGCMGCCGCGGTAA	GGACTACHVGGGTWTCTAAT	Field	Kenya	An. funestus	Itumbu	Not.applicable	pond	Permanent	Semi-forest	D_0__Bacteria	D_1__Actinobacteria	D_2__Thermoleophilia	D_3__Gaiellales	D_4__uncultured	D_5__uncultured bacterium	D_6__uncultured bacterium
AB696869.1.1211	UnKenPool3	0	NA	GTGCCAGCMGCCGCGGTAA	GGACTACHVGGGTWTCTAAT	Field	Kenya	An. funestus	Itumbu	Not.applicable	pond	Permanent	Semi-forest	D_0__Bacteria	D_1__Actinobacteria	D_2__Actinobacteria	D_3__Propionibacteriales	D_4__Nocardioidaceae	D_5__Nocardioides	D_6__uncultured bacterium
AB698036.1.1594	UnKenPool3	0	NA	GTGCCAGCMGCCGCGGTAA	GGACTACHVGGGTWTCTAAT	Field	Kenya	An. funestus	Itumbu	Not.applicable	pond	Permanent	Semi-forest	D_0__Bacteria	D_1__Proteobacteria	D_2__Gammaproteobacteria	D_3__Pseudomonadales	D_4__Moraxellaceae	D_5__Acinetobacter	D_6__uncultured bacterium
AB713999.1.1470	UnKenPool3	0	NA	GTGCCAGCMGCCGCGGTAA	GGACTACHVGGGTWTCTAAT	Field	Kenya	An. funestus	Itumbu	Not.applicable	pond	Permanent	Semi-forest	D_0__Bacteria	D_1__Proteobacteria	D_2__Epsilonproteobacteria	D_3__Campylobacterales	D_4__Campylobacteraceae	D_5__Sulfurospirillum	NA
AB719399.1.1419	UnKenPool3	0	NA	GTGCCAGCMGCCGCGGTAA	GGACTACHVGGGTWTCTAAT	Field	Kenya	An. funestus	Itumbu	Not.applicable	pond	Permanent	Semi-forest	D_0__Bacteria	D_1__Bacteroidetes	D_2__Flavobacteriia	D_3__Flavobacteriales	D_4__Flavobacteriaceae	D_5__Chryseobacterium	NA
AB721289.1.1488	UnKenPool3	0	NA	GTGCCAGCMGCCGCGGTAA	GGACTACHVGGGTWTCTAAT	Field	Kenya	An. funestus	Itumbu	Not.applicable	pond	Permanent	Semi-forest	D_0__Bacteria	D_1__Proteobacteria	D_2__Betaproteobacteria	D_3__Burkholderiales	D_4__Comamonadaceae	NA	NA
AB722219.1.1370	UnKenPool3	0	NA	GTGCCAGCMGCCGCGGTAA	GGACTACHVGGGTWTCTAAT	Field	Kenya	An. funestus	Itumbu	Not.applicable	pond	Permanent	Semi-forest	D_0__Bacteria	D_1__Proteobacteria	D_2__Gammaproteobacteria	D_3__Methylococcales	D_4__Crenotrichaceae	D_5__Crenothrix	D_6__uncultured bacterium
AB745645.1.1506	UnKenPool3	0	NA	GTGCCAGCMGCCGCGGTAA	GGACTACHVGGGTWTCTAAT	Field	Kenya	An. funestus	Itumbu	Not.applicable	pond	Permanent	Semi-forest	D_0__Bacteria	D_1__Proteobacteria	D_2__Alphaproteobacteria	D_3__Rhodobacterales	D_4__Rhodobacteraceae	NA	NA
AB745655.1.1501	UnKenPool3	0	NA	GTGCCAGCMGCCGCGGTAA	GGACTACHVGGGTWTCTAAT	Field	Kenya	An. funestus	Itumbu	Not.applicable	pond	Permanent	Semi-forest	D_0__Bacteria	D_1__Proteobacteria	D_2__Betaproteobacteria	D_3__Burkholderiales	D_4__Comamonadaceae	D_5__Delftia	NA
AB771446.1.1471	UnKenPool3	0	NA	GTGCCAGCMGCCGCGGTAA	GGACTACHVGGGTWTCTAAT	Field	Kenya	An. funestus	Itumbu	Not.applicable	pond	Permanent	Semi-forest	D_0__Bacteria	D_1__Actinobacteria	D_2__Coriobacteriia	D_3__Coriobacteriales	D_4__Coriobacteriaceae	D_5__uncultured	NA
AB772197.1.1253	UnKenPool3	0	NA	GTGCCAGCMGCCGCGGTAA	GGACTACHVGGGTWTCTAAT	Field	Kenya	An. funestus	Itumbu	Not.applicable	pond	Permanent	Semi-forest	D_0__Bacteria	D_1__Proteobacteria	D_2__Gammaproteobacteria	D_3__Enterobacteriales	D_4__Enterobacteriaceae	D_5__Serratia	NA
AB780889.1.1450	UnKenPool3	0	NA	GTGCCAGCMGCCGCGGTAA	GGACTACHVGGGTWTCTAAT	Field	Kenya	An. funestus	Itumbu	Not.applicable	pond	Permanent	Semi-forest	D_0__Bacteria	D_1__Firmicutes	D_2__Clostridia	D_3__Clostridiales	D_4__Ruminococcaceae	D_5__Fastidiosipila	NA
AB821124.1.1482	UnKenPool3	0	NA	GTGCCAGCMGCCGCGGTAA	GGACTACHVGGGTWTCTAAT	Field	Kenya	An. funestus	Itumbu	Not.applicable	pond	Permanent	Semi-forest	D_0__Bacteria	D_1__Actinobacteria	D_2__Actinobacteria	D_3__Frankiales	D_4__Acidothermaceae	D_5__Acidothermus	D_6__uncultured bacterium
ACVI01000229.20.1511	UnKenPool3	0	NA	GTGCCAGCMGCCGCGGTAA	GGACTACHVGGGTWTCTAAT	Field	Kenya	An. funestus	Itumbu	Not.applicable	pond	Permanent	Semi-forest	D_0__Bacteria	D_1__Firmicutes	D_2__Clostridia	D_3__Clostridiales	D_4__Clostridiaceae 1	D_5__Clostridium sensu stricto 12	NA
ACYX02011417.12248.13618	UnKenPool3	0	NA	GTGCCAGCMGCCGCGGTAA	GGACTACHVGGGTWTCTAAT	Field	Kenya	An. funestus	Itumbu	Not.applicable	pond	Permanent	Semi-forest	D_0__Bacteria	D_1__Cyanobacteria	D_2__Chloroplast	NA	NA	NA	NA
AEDO01000037.128919.130398	UnKenPool3	0	NA	GTGCCAGCMGCCGCGGTAA	GGACTACHVGGGTWTCTAAT	Field	Kenya	An. funestus	Itumbu	Not.applicable	pond	Permanent	Semi-forest	D_0__Bacteria	D_1__Bacteroidetes	D_2__Bacteroidia	D_3__Bacteroidales	D_4__Prevotellaceae	D_5__Prevotella	NA
AF016407.1.1411	UnKenPool3	0	NA	GTGCCAGCMGCCGCGGTAA	GGACTACHVGGGTWTCTAAT	Field	Kenya	An. funestus	Itumbu	Not.applicable	pond	Permanent	Semi-forest	D_0__Bacteria	D_1__Actinobacteria	D_2__Actinobacteria	D_3__Corynebacteriales	D_4__Mycobacteriaceae	D_5__Mycobacterium	D_6__uncultured bacterium
AF041790.1.1436	UnKenPool3	0	NA	GTGCCAGCMGCCGCGGTAA	GGACTACHVGGGTWTCTAAT	Field	Kenya	An. funestus	Itumbu	Not.applicable	pond	Permanent	Semi-forest	D_0__Bacteria	D_1__Actinobacteria	D_2__Actinobacteria	D_3__Micrococcales	D_4__Dermabacteraceae	D_5__Brachybacterium	NA
AF050533.1.1409	UnKenPool3	0	NA	GTGCCAGCMGCCGCGGTAA	GGACTACHVGGGTWTCTAAT	Field	Kenya	An. funestus	Itumbu	Not.applicable	pond	Permanent	Semi-forest	D_0__Bacteria	D_1__Proteobacteria	D_2__Alphaproteobacteria	D_3__Rhodospirillales	D_4__Acetobacteraceae	D_5__Rubritepida	D_6__uncultured soil bacterium
AF148940.1.1402	UnKenPool3	0	NA	GTGCCAGCMGCCGCGGTAA	GGACTACHVGGGTWTCTAAT	Field	Kenya	An. funestus	Itumbu	Not.applicable	pond	Permanent	Semi-forest	D_0__Bacteria	D_1__Proteobacteria	D_2__Deltaproteobacteria	D_3__Bdellovibrionales	D_4__Bacteriovoracaceae	D_5__Peredibacter	NA
AF150703.1.1389	UnKenPool3	0	NA	GTGCCAGCMGCCGCGGTAA	GGACTACHVGGGTWTCTAAT	Field	Kenya	An. funestus	Itumbu	Not.applicable	pond	Permanent	Semi-forest	D_0__Bacteria	D_1__Proteobacteria	D_2__Alphaproteobacteria	D_3__Rhizobiales	D_4__Phyllobacteriaceae	D_5__Aquamicrobium	NA
AF159365.1.1271	UnKenPool3	0	NA	GTGCCAGCMGCCGCGGTAA	GGACTACHVGGGTWTCTAAT	Field	Kenya	An. funestus	Itumbu	Not.applicable	pond	Permanent	Semi-forest	D_0__Bacteria	D_1__Actinobacteria	D_2__Actinobacteria	D_3__Micrococcales	D_4__Microbacteriaceae	NA	NA
AF166259.1.1389	UnKenPool3	0	NA	GTGCCAGCMGCCGCGGTAA	GGACTACHVGGGTWTCTAAT	Field	Kenya	An. funestus	Itumbu	Not.applicable	pond	Permanent	Semi-forest	D_0__Bacteria	D_1__Spirochaetae	D_2__Spirochaetes	D_3__Spirochaetales	D_4__Spirochaetaceae	D_5__uncultured	D_6__Spironema culicis
AF191801.1.1594	UnKenPool3	0	NA	GTGCCAGCMGCCGCGGTAA	GGACTACHVGGGTWTCTAAT	Field	Kenya	An. funestus	Itumbu	Not.applicable	pond	Permanent	Semi-forest	D_0__Bacteria	D_1__Proteobacteria	D_2__Alphaproteobacteria	D_3__Rickettsiales	D_4__mitochondria	D_5__Spirogyra sp. CLP-2000	D_6__Spirogyra sp. CLP-2000
AF216953.1.1407	UnKenPool3	0	NA	GTGCCAGCMGCCGCGGTAA	GGACTACHVGGGTWTCTAAT	Field	Kenya	An. funestus	Itumbu	Not.applicable	pond	Permanent	Semi-forest	D_0__Bacteria	D_1__Cyanobacteria	D_2__Cyanobacteria	D_3__SubsectionI	D_4__FamilyI	NA	NA
AF227864.1.1344	UnKenPool3	0	NA	GTGCCAGCMGCCGCGGTAA	GGACTACHVGGGTWTCTAAT	Field	Kenya	An. funestus	Itumbu	Not.applicable	pond	Permanent	Semi-forest	D_0__Bacteria	D_1__Actinobacteria	D_2__Actinobacteria	D_3__Corynebacteriales	D_4__Nocardiaceae	D_5__Rhodococcus	D_6__uncultured bacterium
AF235052.1.1547	UnKenPool3	0	NA	GTGCCAGCMGCCGCGGTAA	GGACTACHVGGGTWTCTAAT	Field	Kenya	An. funestus	Itumbu	Not.applicable	pond	Permanent	Semi-forest	D_0__Bacteria	D_1__Firmicutes	D_2__Bacilli	D_3__Lactobacillales	D_4__Streptococcaceae	D_5__Streptococcus	NA
AF244556.1.1458	UnKenPool3	0	NA	GTGCCAGCMGCCGCGGTAA	GGACTACHVGGGTWTCTAAT	Field	Kenya	An. funestus	Itumbu	Not.applicable	pond	Permanent	Semi-forest	D_0__Bacteria	D_1__Cyanobacteria	D_2__Chloroplast	NA	NA	NA	NA
AF264700.1.1450	UnKenPool3	0	NA	GTGCCAGCMGCCGCGGTAA	GGACTACHVGGGTWTCTAAT	Field	Kenya	An. funestus	Itumbu	Not.applicable	pond	Permanent	Semi-forest	D_0__Bacteria	D_1__Actinobacteria	D_2__Actinobacteria	D_3__Corynebacteriales	D_4__Mycobacteriaceae	D_5__Mycobacterium	NA
AF289151.1.1420	UnKenPool3	0	NA	GTGCCAGCMGCCGCGGTAA	GGACTACHVGGGTWTCTAAT	Field	Kenya	An. funestus	Itumbu	Not.applicable	pond	Permanent	Semi-forest	D_0__Bacteria	D_1__Proteobacteria	D_2__Alphaproteobacteria	D_3__Caulobacterales	D_4__Caulobacteraceae	D_5__Caulobacter	NA
AF361201.1.1499	UnKenPool3	0	NA	GTGCCAGCMGCCGCGGTAA	GGACTACHVGGGTWTCTAAT	Field	Kenya	An. funestus	Itumbu	Not.applicable	pond	Permanent	Semi-forest	D_0__Bacteria	D_1__Proteobacteria	D_2__Betaproteobacteria	D_3__Burkholderiales	D_4__Comamonadaceae	D_5__uncultured	D_6__uncultured bacterium
AF371475.1.1459	UnKenPool3	0	NA	GTGCCAGCMGCCGCGGTAA	GGACTACHVGGGTWTCTAAT	Field	Kenya	An. funestus	Itumbu	Not.applicable	pond	Permanent	Semi-forest	D_0__Bacteria	D_1__Firmicutes	D_2__Bacilli	D_3__Lactobacillales	D_4__Lactobacillaceae	D_5__Lactobacillus	NA
AF376229.1.1349	UnKenPool3	0	NA	GTGCCAGCMGCCGCGGTAA	GGACTACHVGGGTWTCTAAT	Field	Kenya	An. funestus	Itumbu	Not.applicable	pond	Permanent	Semi-forest	D_0__Bacteria	D_1__Firmicutes	D_2__Clostridia	D_3__Clostridiales	D_4__Ruminococcaceae	D_5__Incertae Sedis	D_6__uncultured organism
AF378232.1.1488	UnKenPool3	0	NA	GTGCCAGCMGCCGCGGTAA	GGACTACHVGGGTWTCTAAT	Field	Kenya	An. funestus	Itumbu	Not.applicable	pond	Permanent	Semi-forest	D_0__Bacteria	D_1__Firmicutes	D_2__Bacilli	D_3__Bacillales	D_4__Paenibacillaceae	D_5__Brevibacillus	D_6__Brevibacillus formosus
AF385494.1.1501	UnKenPool3	0	NA	GTGCCAGCMGCCGCGGTAA	GGACTACHVGGGTWTCTAAT	Field	Kenya	An. funestus	Itumbu	Not.applicable	pond	Permanent	Semi-forest	D_0__Bacteria	D_1__Bacteroidetes	D_2__Flavobacteriia	D_3__Flavobacteriales	D_4__Flavobacteriaceae	D_5__Capnocytophaga	NA
AF391983.1.1352	UnKenPool3	0	NA	GTGCCAGCMGCCGCGGTAA	GGACTACHVGGGTWTCTAAT	Field	Kenya	An. funestus	Itumbu	Not.applicable	pond	Permanent	Semi-forest	D_0__Bacteria	D_1__Actinobacteria	D_2__Thermoleophilia	D_3__Solirubrobacterales	D_4__uncultured	D_5__uncultured bacterium	D_6__uncultured bacterium
AF407392.1.1502	UnKenPool3	0	NA	GTGCCAGCMGCCGCGGTAA	GGACTACHVGGGTWTCTAAT	Field	Kenya	An. funestus	Itumbu	Not.applicable	pond	Permanent	Semi-forest	D_0__Bacteria	D_1__Proteobacteria	D_2__Betaproteobacteria	D_3__Burkholderiales	D_4__Comamonadaceae	D_5__uncultured	NA
AF408323.1.1440	UnKenPool3	0	NA	GTGCCAGCMGCCGCGGTAA	GGACTACHVGGGTWTCTAAT	Field	Kenya	An. funestus	Itumbu	Not.applicable	pond	Permanent	Semi-forest	D_0__Bacteria	D_1__Proteobacteria	D_2__Alphaproteobacteria	D_3__Sphingomonadales	D_4__Sphingomonadaceae	D_5__Sphingomonas	NA
AF409014.1.1335	UnKenPool3	0	NA	GTGCCAGCMGCCGCGGTAA	GGACTACHVGGGTWTCTAAT	Field	Kenya	An. funestus	Itumbu	Not.applicable	pond	Permanent	Semi-forest	D_0__Bacteria	D_1__Actinobacteria	D_2__Actinobacteria	D_3__Corynebacteriales	D_4__Nocardiaceae	D_5__Rhodococcus	NA
AF418960.1.1461	UnKenPool3	0	NA	GTGCCAGCMGCCGCGGTAA	GGACTACHVGGGTWTCTAAT	Field	Kenya	An. funestus	Itumbu	Not.applicable	pond	Permanent	Semi-forest	D_0__Bacteria	D_1__Armatimonadetes	D_2__uncultured bacterium	D_3__uncultured bacterium	D_4__uncultured bacterium	D_5__uncultured bacterium	D_6__uncultured bacterium
AF418976.1.1456	UnKenPool3	0	NA	GTGCCAGCMGCCGCGGTAA	GGACTACHVGGGTWTCTAAT	Field	Kenya	An. funestus	Itumbu	Not.applicable	pond	Permanent	Semi-forest	D_0__Bacteria	D_1__Cyanobacteria	D_2__Chloroplast	D_3__uncultured bacterium	D_4__uncultured bacterium	D_5__uncultured bacterium	D_6__uncultured bacterium
AF443573.1.1403	UnKenPool3	0	NA	GTGCCAGCMGCCGCGGTAA	GGACTACHVGGGTWTCTAAT	Field	Kenya	An. funestus	Itumbu	Not.applicable	pond	Permanent	Semi-forest	D_0__Bacteria	D_1__Actinobacteria	D_2__Thermoleophilia	D_3__Gaiellales	D_4__uncultured	D_5__uncultured bacterium	D_6__uncultured bacterium
AF443579.1.1385	UnKenPool3	0	NA	GTGCCAGCMGCCGCGGTAA	GGACTACHVGGGTWTCTAAT	Field	Kenya	An. funestus	Itumbu	Not.applicable	pond	Permanent	Semi-forest	D_0__Bacteria	D_1__Actinobacteria	D_2__Thermoleophilia	D_3__Solirubrobacterales	D_4__480-2	D_5__uncultured bacterium	D_6__uncultured bacterium
AF465644.1.1453	UnKenPool3	0	NA	GTGCCAGCMGCCGCGGTAA	GGACTACHVGGGTWTCTAAT	Field	Kenya	An. funestus	Itumbu	Not.applicable	pond	Permanent	Semi-forest	D_0__Bacteria	D_1__Actinobacteria	D_2__Actinobacteria	D_3__Pseudonocardiales	D_4__Pseudonocardiaceae	D_5__Pseudonocardia	NA
AF493665.1.1275	UnKenPool3	0	NA	GTGCCAGCMGCCGCGGTAA	GGACTACHVGGGTWTCTAAT	Field	Kenya	An. funestus	Itumbu	Not.applicable	pond	Permanent	Semi-forest	D_0__Bacteria	D_1__Bacteroidetes	D_2__Flavobacteriia	D_3__Flavobacteriales	D_4__Flavobacteriaceae	D_5__Flavobacterium	NA
AF498729.1.1346	UnKenPool3	0	NA	GTGCCAGCMGCCGCGGTAA	GGACTACHVGGGTWTCTAAT	Field	Kenya	An. funestus	Itumbu	Not.applicable	pond	Permanent	Semi-forest	D_0__Bacteria	D_1__Actinobacteria	D_2__Actinobacteria	D_3__Frankiales	D_4__Frankiaceae	D_5__Jatrophihabitans	NA
AF523981.1.1291	UnKenPool3	0	NA	GTGCCAGCMGCCGCGGTAA	GGACTACHVGGGTWTCTAAT	Field	Kenya	An. funestus	Itumbu	Not.applicable	pond	Permanent	Semi-forest	D_0__Bacteria	D_1__Acidobacteria	D_2__Holophagae	D_3__Holophagae Incertae Sedis	D_4__Unknown Family	D_5__Thermoanaerobaculum	D_6__uncultured bacterium
AF529124.1.1426	UnKenPool3	0	NA	GTGCCAGCMGCCGCGGTAA	GGACTACHVGGGTWTCTAAT	Field	Kenya	An. funestus	Itumbu	Not.applicable	pond	Permanent	Semi-forest	D_0__Bacteria	D_1__Acidobacteria	D_2__Holophagae	D_3__Holophagales	D_4__Holophagaceae	D_5__Geothrix	NA
AF534195.1.1461	UnKenPool3	0	NA	GTGCCAGCMGCCGCGGTAA	GGACTACHVGGGTWTCTAAT	Field	Kenya	An. funestus	Itumbu	Not.applicable	pond	Permanent	Semi-forest	D_0__Bacteria	D_1__Proteobacteria	D_2__Gammaproteobacteria	D_3__Pseudomonadales	D_4__Moraxellaceae	D_5__Acinetobacter	D_6__uncultured bacterium
AGTN01582465.203.1476	UnKenPool3	0	NA	GTGCCAGCMGCCGCGGTAA	GGACTACHVGGGTWTCTAAT	Field	Kenya	An. funestus	Itumbu	Not.applicable	pond	Permanent	Semi-forest	D_0__Bacteria	D_1__Proteobacteria	D_2__Alphaproteobacteria	D_3__Rhodospirillales	D_4__Rhodospirillaceae	D_5__Azospirillum	NA
AJ011511.1.1223	UnKenPool3	0	NA	GTGCCAGCMGCCGCGGTAA	GGACTACHVGGGTWTCTAAT	Field	Kenya	An. funestus	Itumbu	Not.applicable	pond	Permanent	Semi-forest	D_0__Bacteria	D_1__Actinobacteria	D_2__Actinobacteria	D_3__Corynebacteriales	D_4__Mycobacteriaceae	D_5__Mycobacterium	NA
AJ275037.1.1439	UnKenPool3	0	NA	GTGCCAGCMGCCGCGGTAA	GGACTACHVGGGTWTCTAAT	Field	Kenya	An. funestus	Itumbu	Not.applicable	pond	Permanent	Semi-forest	D_0__Bacteria	D_1__Proteobacteria	D_2__Gammaproteobacteria	D_3__Pseudomonadales	D_4__Moraxellaceae	D_5__Acinetobacter	D_6__uncultured bacterium
AJ290168.1.1336	UnKenPool3	0	NA	GTGCCAGCMGCCGCGGTAA	GGACTACHVGGGTWTCTAAT	Field	Kenya	An. funestus	Itumbu	Not.applicable	pond	Permanent	Semi-forest	D_0__Bacteria	D_1__Planctomycetes	D_2__Planctomycetacia	D_3__Planctomycetales	D_4__Planctomycetaceae	D_5__Planctomyces	D_6__uncultured bacterium
AJ292759.1.1334	UnKenPool3	0	NA	GTGCCAGCMGCCGCGGTAA	GGACTACHVGGGTWTCTAAT	Field	Kenya	An. funestus	Itumbu	Not.applicable	pond	Permanent	Semi-forest	D_0__Bacteria	D_1__Proteobacteria	D_2__Deltaproteobacteria	D_3__Bdellovibrionales	D_4__Bdellovibrionaceae	D_5__Bdellovibrio	D_6__Bdellovibrio bacteriovorus
AJ307005.1.1380	UnKenPool3	0	NA	GTGCCAGCMGCCGCGGTAA	GGACTACHVGGGTWTCTAAT	Field	Kenya	An. funestus	Itumbu	Not.applicable	pond	Permanent	Semi-forest	D_0__Bacteria	D_1__Actinobacteria	D_2__Actinobacteria	D_3__Bifidobacteriales	D_4__Bifidobacteriaceae	D_5__Bifidobacterium	NA
AJ313021.1.1305	UnKenPool3	0	NA	GTGCCAGCMGCCGCGGTAA	GGACTACHVGGGTWTCTAAT	Field	Kenya	An. funestus	Itumbu	Not.applicable	pond	Permanent	Semi-forest	D_0__Bacteria	D_1__Proteobacteria	D_2__Betaproteobacteria	D_3__Burkholderiales	D_4__Burkholderiaceae	D_5__Cupriavidus	NA
AJ316570.1.1488	UnKenPool3	0	NA	GTGCCAGCMGCCGCGGTAA	GGACTACHVGGGTWTCTAAT	Field	Kenya	An. funestus	Itumbu	Not.applicable	pond	Permanent	Semi-forest	D_0__Bacteria	D_1__Actinobacteria	D_2__Actinobacteria	D_3__Frankiales	D_4__Geodermatophilaceae	D_5__Blastococcus	NA
AJ318126.1.1496	UnKenPool3	0	NA	GTGCCAGCMGCCGCGGTAA	GGACTACHVGGGTWTCTAAT	Field	Kenya	An. funestus	Itumbu	Not.applicable	pond	Permanent	Semi-forest	D_0__Bacteria	D_1__Bacteroidetes	D_2__Bacteroidia	D_3__Bacteroidales	D_4__Porphyromonadaceae	D_5__Dysgonomonas	D_6__uncultured Bacteroidetes bacterium
AJ318158.1.1485	UnKenPool3	0	NA	GTGCCAGCMGCCGCGGTAA	GGACTACHVGGGTWTCTAAT	Field	Kenya	An. funestus	Itumbu	Not.applicable	pond	Permanent	Semi-forest	D_0__Bacteria	D_1__Actinobacteria	D_2__Actinobacteria	D_3__Micrococcales	D_4__Microbacteriaceae	D_5__Leucobacter	NA
AJ318175.1.1498	UnKenPool3	0	NA	GTGCCAGCMGCCGCGGTAA	GGACTACHVGGGTWTCTAAT	Field	Kenya	An. funestus	Itumbu	Not.applicable	pond	Permanent	Semi-forest	D_0__Bacteria	D_1__Proteobacteria	D_2__Alphaproteobacteria	D_3__Rhizobiales	D_4__Rhizobiaceae	D_5__Rhizobium	D_6__uncultured bacterium
AJ390478.1.1324	UnKenPool3	0	NA	GTGCCAGCMGCCGCGGTAA	GGACTACHVGGGTWTCTAAT	Field	Kenya	An. funestus	Itumbu	Not.applicable	pond	Permanent	Semi-forest	D_0__Bacteria	D_1__Planctomycetes	D_2__Planctomycetacia	D_3__Planctomycetales	D_4__Planctomycetaceae	D_5__Pir2 lineage	NA
AJ565433.1.1452	UnKenPool3	0	NA	GTGCCAGCMGCCGCGGTAA	GGACTACHVGGGTWTCTAAT	Field	Kenya	An. funestus	Itumbu	Not.applicable	pond	Permanent	Semi-forest	D_0__Bacteria	D_1__Spirochaetae	D_2__Spirochaetes	D_3__Spirochaetales	D_4__Spirochaetaceae	D_5__Spirochaeta	NA
AJ576388.1.1451	UnKenPool3	0	NA	GTGCCAGCMGCCGCGGTAA	GGACTACHVGGGTWTCTAAT	Field	Kenya	An. funestus	Itumbu	Not.applicable	pond	Permanent	Semi-forest	D_0__Bacteria	D_1__Actinobacteria	D_2__Actinobacteria	D_3__Propionibacteriales	D_4__Nocardioidaceae	D_5__Nocardioides	D_6__uncultured bacterium
AJ617894.1.1470	UnKenPool3	0	NA	GTGCCAGCMGCCGCGGTAA	GGACTACHVGGGTWTCTAAT	Field	Kenya	An. funestus	Itumbu	Not.applicable	pond	Permanent	Semi-forest	D_0__Bacteria	D_1__Actinobacteria	D_2__Thermoleophilia	D_3__Solirubrobacterales	D_4__480-2	D_5__uncultured bacterium	D_6__uncultured bacterium
AJ697701.1.1474	UnKenPool3	0	NA	GTGCCAGCMGCCGCGGTAA	GGACTACHVGGGTWTCTAAT	Field	Kenya	An. funestus	Itumbu	Not.applicable	pond	Permanent	Semi-forest	D_0__Bacteria	D_1__Bacteroidetes	D_2__Flavobacteriia	D_3__Flavobacteriales	D_4__Cryomorphaceae	D_5__Fluviicola	NA
AJ867651.1.1476	UnKenPool3	0	NA	GTGCCAGCMGCCGCGGTAA	GGACTACHVGGGTWTCTAAT	Field	Kenya	An. funestus	Itumbu	Not.applicable	pond	Permanent	Semi-forest	D_0__Bacteria	D_1__Cyanobacteria	D_2__Chloroplast	NA	NA	NA	NA
AJ878420.1.1408	UnKenPool3	0	NA	GTGCCAGCMGCCGCGGTAA	GGACTACHVGGGTWTCTAAT	Field	Kenya	An. funestus	Itumbu	Not.applicable	pond	Permanent	Semi-forest	D_0__Bacteria	D_1__Proteobacteria	D_2__Alphaproteobacteria	D_3__Rhizobiales	D_4__Xanthobacteraceae	D_5__Xanthobacter	NA
AJ966346.1.1479	UnKenPool3	0	NA	GTGCCAGCMGCCGCGGTAA	GGACTACHVGGGTWTCTAAT	Field	Kenya	An. funestus	Itumbu	Not.applicable	pond	Permanent	Semi-forest	D_0__Bacteria	D_1__Firmicutes	D_2__Bacilli	D_3__Bacillales	D_4__Bacillaceae	D_5__Anoxybacillus	D_6__uncultured organism
AJ966882.1.1492	UnKenPool3	0	NA	GTGCCAGCMGCCGCGGTAA	GGACTACHVGGGTWTCTAAT	Field	Kenya	An. funestus	Itumbu	Not.applicable	pond	Permanent	Semi-forest	D_0__Bacteria	D_1__Verrucomicrobia	D_2__Verrucomicrobiae	D_3__Verrucomicrobiales	D_4__Verrucomicrobiaceae	D_5__Prosthecobacter	D_6__uncultured bacterium
AM114409.1.1434	UnKenPool3	0	NA	GTGCCAGCMGCCGCGGTAA	GGACTACHVGGGTWTCTAAT	Field	Kenya	An. funestus	Itumbu	Not.applicable	pond	Permanent	Semi-forest	D_0__Bacteria	D_1__Proteobacteria	D_2__Alphaproteobacteria	D_3__Rhizobiales	D_4__Brucellaceae	D_5__Ochrobactrum	NA
AM179916.1.1363	UnKenPool3	0	NA	GTGCCAGCMGCCGCGGTAA	GGACTACHVGGGTWTCTAAT	Field	Kenya	An. funestus	Itumbu	Not.applicable	pond	Permanent	Semi-forest	D_0__Bacteria	D_1__Proteobacteria	D_2__Gammaproteobacteria	D_3__Enterobacteriales	D_4__Enterobacteriaceae	D_5__Serratia	D_6__uncultured bacterium
AM183021.1.1459	UnKenPool3	0	NA	GTGCCAGCMGCCGCGGTAA	GGACTACHVGGGTWTCTAAT	Field	Kenya	An. funestus	Itumbu	Not.applicable	pond	Permanent	Semi-forest	D_0__Bacteria	D_1__Proteobacteria	D_2__Gammaproteobacteria	D_3__Pseudomonadales	D_4__Moraxellaceae	D_5__Acinetobacter	NA
AM183045.1.1473	UnKenPool3	0	NA	GTGCCAGCMGCCGCGGTAA	GGACTACHVGGGTWTCTAAT	Field	Kenya	An. funestus	Itumbu	Not.applicable	pond	Permanent	Semi-forest	D_0__Bacteria	D_1__Proteobacteria	D_2__Gammaproteobacteria	D_3__Pseudomonadales	D_4__Moraxellaceae	D_5__Acinetobacter	D_6__uncultured bacterium
AM403172.1.1352	UnKenPool3	0	NA	GTGCCAGCMGCCGCGGTAA	GGACTACHVGGGTWTCTAAT	Field	Kenya	An. funestus	Itumbu	Not.applicable	pond	Permanent	Semi-forest	D_0__Bacteria	D_1__Proteobacteria	D_2__Alphaproteobacteria	D_3__Rhodospirillales	D_4__Rhodospirillales Incertae Sedis	D_5__Geminicoccus	D_6__uncultured bacterium
AM409364.1.1449	UnKenPool3	0	NA	GTGCCAGCMGCCGCGGTAA	GGACTACHVGGGTWTCTAAT	Field	Kenya	An. funestus	Itumbu	Not.applicable	pond	Permanent	Semi-forest	D_0__Bacteria	D_1__Proteobacteria	D_2__Alphaproteobacteria	D_3__Rhizobiales	D_4__Rhizobiaceae	D_5__Kaistia	NA
AM410673.1.1473	UnKenPool3	0	NA	GTGCCAGCMGCCGCGGTAA	GGACTACHVGGGTWTCTAAT	Field	Kenya	An. funestus	Itumbu	Not.applicable	pond	Permanent	Semi-forest	D_0__Bacteria	D_1__Actinobacteria	D_2__Actinobacteria	D_3__Micrococcales	D_4__Microbacteriaceae	D_5__Leucobacter	NA
AM490679.1.1485	UnKenPool3	0	NA	GTGCCAGCMGCCGCGGTAA	GGACTACHVGGGTWTCTAAT	Field	Kenya	An. funestus	Itumbu	Not.applicable	pond	Permanent	Semi-forest	D_0__Bacteria	D_1__Proteobacteria	D_2__Alphaproteobacteria	D_3__Rhizobiales	D_4__Rhizobiales Incertae Sedis	D_5__Nordella	D_6__uncultured bacterium
AM697254.1.1510	UnKenPool3	0	NA	GTGCCAGCMGCCGCGGTAA	GGACTACHVGGGTWTCTAAT	Field	Kenya	An. funestus	Itumbu	Not.applicable	pond	Permanent	Semi-forest	D_0__Bacteria	D_1__Actinobacteria	D_2__Actinobacteria	D_3__Actinomycetales	D_4__Actinomycetaceae	D_5__Actinomyces	D_6__uncultured bacterium
AM778575.1.1442	UnKenPool3	0	NA	GTGCCAGCMGCCGCGGTAA	GGACTACHVGGGTWTCTAAT	Field	Kenya	An. funestus	Itumbu	Not.applicable	pond	Permanent	Semi-forest	D_0__Bacteria	D_1__Actinobacteria	D_2__Actinobacteria	D_3__Propionibacteriales	D_4__Nocardioidaceae	D_5__Kribbella	NA
AM883151.1.1463	UnKenPool3	0	NA	GTGCCAGCMGCCGCGGTAA	GGACTACHVGGGTWTCTAAT	Field	Kenya	An. funestus	Itumbu	Not.applicable	pond	Permanent	Semi-forest	D_0__Bacteria	D_1__Actinobacteria	D_2__Actinobacteria	D_3__Corynebacteriales	D_4__Nocardiaceae	D_5__Rhodococcus	NA
AM935607.1.1321	UnKenPool3	0	NA	GTGCCAGCMGCCGCGGTAA	GGACTACHVGGGTWTCTAAT	Field	Kenya	An. funestus	Itumbu	Not.applicable	pond	Permanent	Semi-forest	D_0__Bacteria	D_1__Chloroflexi	D_2__Thermomicrobia	D_3__JG30-KF-CM45	D_4__uncultured bacterium	D_5__uncultured bacterium	D_6__uncultured bacterium
AM935706.1.1349	UnKenPool3	0	NA	GTGCCAGCMGCCGCGGTAA	GGACTACHVGGGTWTCTAAT	Field	Kenya	An. funestus	Itumbu	Not.applicable	pond	Permanent	Semi-forest	D_0__Bacteria	D_1__Planctomycetes	D_2__Planctomycetacia	D_3__Planctomycetales	D_4__Planctomycetaceae	D_5__uncultured	NA
AM936020.1.1310	UnKenPool3	0	NA	GTGCCAGCMGCCGCGGTAA	GGACTACHVGGGTWTCTAAT	Field	Kenya	An. funestus	Itumbu	Not.applicable	pond	Permanent	Semi-forest	D_0__Bacteria	D_1__Chloroflexi	D_2__KD4-96	D_3__uncultured bacterium	D_4__uncultured bacterium	D_5__uncultured bacterium	D_6__uncultured bacterium
AM936315.1.1343	UnKenPool3	0	NA	GTGCCAGCMGCCGCGGTAA	GGACTACHVGGGTWTCTAAT	Field	Kenya	An. funestus	Itumbu	Not.applicable	pond	Permanent	Semi-forest	D_0__Bacteria	D_1__Actinobacteria	D_2__Acidimicrobiia	D_3__Acidimicrobiales	D_4__Iamiaceae	D_5__Iamia	D_6__uncultured bacterium
AM936716.1.1318	UnKenPool3	0	NA	GTGCCAGCMGCCGCGGTAA	GGACTACHVGGGTWTCTAAT	Field	Kenya	An. funestus	Itumbu	Not.applicable	pond	Permanent	Semi-forest	D_0__Bacteria	D_1__Proteobacteria	D_2__Alphaproteobacteria	D_3__Rhizobiales	D_4__Phyllobacteriaceae	D_5__Nitratireductor	NA
AM991117.1.1400	UnKenPool3	0	NA	GTGCCAGCMGCCGCGGTAA	GGACTACHVGGGTWTCTAAT	Field	Kenya	An. funestus	Itumbu	Not.applicable	pond	Permanent	Semi-forest	D_0__Bacteria	D_1__Proteobacteria	D_2__Alphaproteobacteria	D_3__Rhodospirillales	D_4__Acetobacteraceae	D_5__Roseomonas	NA
AM991220.1.1428	UnKenPool3	0	NA	GTGCCAGCMGCCGCGGTAA	GGACTACHVGGGTWTCTAAT	Field	Kenya	An. funestus	Itumbu	Not.applicable	pond	Permanent	Semi-forest	D_0__Bacteria	D_1__Proteobacteria	D_2__Alphaproteobacteria	D_3__Rickettsiales	D_4__Rickettsiales Incertae Sedis	D_5__Candidatus Captivus	D_6__uncultured bacterium
AM992060.1.1492	UnKenPool3	0	NA	GTGCCAGCMGCCGCGGTAA	GGACTACHVGGGTWTCTAAT	Field	Kenya	An. funestus	Itumbu	Not.applicable	pond	Permanent	Semi-forest	D_0__Bacteria	D_1__Actinobacteria	D_2__Actinobacteria	D_3__Pseudonocardiales	D_4__Pseudonocardiaceae	D_5__Saccharopolyspora	NA
AMQL01000001.12248.13793	UnKenPool3	0	NA	GTGCCAGCMGCCGCGGTAA	GGACTACHVGGGTWTCTAAT	Field	Kenya	An. funestus	Itumbu	Not.applicable	pond	Permanent	Semi-forest	D_0__Bacteria	D_1__Proteobacteria	D_2__Gammaproteobacteria	D_3__Enterobacteriales	D_4__Enterobacteriaceae	D_5__Serratia	NA
AP008231.1656455.1657943	UnKenPool3	0	NA	GTGCCAGCMGCCGCGGTAA	GGACTACHVGGGTWTCTAAT	Field	Kenya	An. funestus	Itumbu	Not.applicable	pond	Permanent	Semi-forest	D_0__Bacteria	D_1__Cyanobacteria	D_2__Cyanobacteria	D_3__SubsectionI	D_4__FamilyI	D_5__Synechococcus	NA
APMI01015156.1664.3151	UnKenPool3	0	NA	GTGCCAGCMGCCGCGGTAA	GGACTACHVGGGTWTCTAAT	Field	Kenya	An. funestus	Itumbu	Not.applicable	pond	Permanent	Semi-forest	D_0__Bacteria	D_1__Armatimonadetes	D_2__uncultured bacterium	D_3__uncultured bacterium	D_4__uncultured bacterium	D_5__uncultured bacterium	D_6__uncultured bacterium
AQXZ01000013.333.1829	UnKenPool3	0	NA	GTGCCAGCMGCCGCGGTAA	GGACTACHVGGGTWTCTAAT	Field	Kenya	An. funestus	Itumbu	Not.applicable	pond	Permanent	Semi-forest	D_0__Bacteria	D_1__Actinobacteria	D_2__Actinobacteria	D_3__Corynebacteriales	D_4__Nocardiaceae	D_5__Smaragdicoccus	NA
ARCM01000002.993920.995384	UnKenPool3	0	NA	GTGCCAGCMGCCGCGGTAA	GGACTACHVGGGTWTCTAAT	Field	Kenya	An. funestus	Itumbu	Not.applicable	pond	Permanent	Semi-forest	D_0__Bacteria	D_1__Proteobacteria	D_2__Alphaproteobacteria	D_3__Rhizobiales	D_4__Xanthobacteraceae	D_5__Ancylobacter	NA
ARNH01000001.751094.752604	UnKenPool3	0	NA	GTGCCAGCMGCCGCGGTAA	GGACTACHVGGGTWTCTAAT	Field	Kenya	An. funestus	Itumbu	Not.applicable	pond	Permanent	Semi-forest	D_0__Bacteria	D_1__Proteobacteria	D_2__Betaproteobacteria	D_3__Burkholderiales	D_4__Alcaligenaceae	NA	NA
ARWC01000001.2729248.2730766	UnKenPool3	0	NA	GTGCCAGCMGCCGCGGTAA	GGACTACHVGGGTWTCTAAT	Field	Kenya	An. funestus	Itumbu	Not.applicable	pond	Permanent	Semi-forest	D_0__Bacteria	D_1__Proteobacteria	D_2__Betaproteobacteria	D_3__Methylophilales	D_4__Methylophilaceae	D_5__Methylophilus	NA
ATTJ01000001.1160193.1161675	UnKenPool3	0	NA	GTGCCAGCMGCCGCGGTAA	GGACTACHVGGGTWTCTAAT	Field	Kenya	An. funestus	Itumbu	Not.applicable	pond	Permanent	Semi-forest	D_0__Bacteria	D_1__Deinococcus-Thermus	D_2__Deinococci	D_3__Deinococcales	D_4__Deinococcaceae	D_5__Deinococcus	NA
AUBD01000011.3524.5041	UnKenPool3	0	NA	GTGCCAGCMGCCGCGGTAA	GGACTACHVGGGTWTCTAAT	Field	Kenya	An. funestus	Itumbu	Not.applicable	pond	Permanent	Semi-forest	D_0__Bacteria	D_1__Proteobacteria	D_2__Gammaproteobacteria	D_3__Xanthomonadales	D_4__Xanthomonadaceae	D_5__Silanimonas	D_6__uncultured bacterium
AUGU01000006.219.1438	UnKenPool3	0	NA	GTGCCAGCMGCCGCGGTAA	GGACTACHVGGGTWTCTAAT	Field	Kenya	An. funestus	Itumbu	Not.applicable	pond	Permanent	Semi-forest	D_0__Bacteria	D_1__Actinobacteria	D_2__Actinobacteria	D_3__Propionibacteriales	D_4__Nocardioidaceae	D_5__Nocardioides	D_6__uncultured bacterium
AUIF01000105.21.1266	UnKenPool3	0	NA	GTGCCAGCMGCCGCGGTAA	GGACTACHVGGGTWTCTAAT	Field	Kenya	An. funestus	Itumbu	Not.applicable	pond	Permanent	Semi-forest	D_0__Bacteria	D_1__Bacteroidetes	D_2__Cytophagia	D_3__Cytophagales	D_4__Cytophagaceae	D_5__Runella	NA
AULF01000060.3720.5014	UnKenPool3	0	NA	GTGCCAGCMGCCGCGGTAA	GGACTACHVGGGTWTCTAAT	Field	Kenya	An. funestus	Itumbu	Not.applicable	pond	Permanent	Semi-forest	D_0__Bacteria	D_1__Bacteroidetes	D_2__Sphingobacteriia	D_3__Sphingobacteriales	D_4__Sphingobacteriaceae	D_5__Pedobacter	NA
AX557347.9.1507	UnKenPool3	0	NA	GTGCCAGCMGCCGCGGTAA	GGACTACHVGGGTWTCTAAT	Field	Kenya	An. funestus	Itumbu	Not.applicable	pond	Permanent	Semi-forest	D_0__Bacteria	D_1__Deinococcus-Thermus	D_2__Deinococci	D_3__Thermales	D_4__Thermaceae	D_5__Thermus	D_6__Thermus thermophilus
AY081978.1.1519	UnKenPool3	0	NA	GTGCCAGCMGCCGCGGTAA	GGACTACHVGGGTWTCTAAT	Field	Kenya	An. funestus	Itumbu	Not.applicable	pond	Permanent	Semi-forest	D_0__Bacteria	D_1__Proteobacteria	D_2__Betaproteobacteria	D_3__Burkholderiales	D_4__Comamonadaceae	NA	NA
AY082472.1.1432	UnKenPool3	0	NA	GTGCCAGCMGCCGCGGTAA	GGACTACHVGGGTWTCTAAT	Field	Kenya	An. funestus	Itumbu	Not.applicable	pond	Permanent	Semi-forest	D_0__Bacteria	D_1__Proteobacteria	D_2__Betaproteobacteria	D_3__Rhodocyclales	D_4__Rhodocyclaceae	D_5__Candidatus Accumulibacter	NA
AY102317.1.1343	UnKenPool3	0	NA	GTGCCAGCMGCCGCGGTAA	GGACTACHVGGGTWTCTAAT	Field	Kenya	An. funestus	Itumbu	Not.applicable	pond	Permanent	Semi-forest	D_0__Bacteria	D_1__Actinobacteria	D_2__Acidimicrobiia	D_3__Acidimicrobiales	D_4__Iamiaceae	D_5__Iamia	D_6__uncultured actinobacterium
AY129753.1.1461	UnKenPool3	0	NA	GTGCCAGCMGCCGCGGTAA	GGACTACHVGGGTWTCTAAT	Field	Kenya	An. funestus	Itumbu	Not.applicable	pond	Permanent	Semi-forest	D_0__Bacteria	D_1__Actinobacteria	D_2__Actinobacteria	D_3__Pseudonocardiales	D_4__Pseudonocardiaceae	D_5__Amycolatopsis	NA
AY168749.1.1462	UnKenPool3	0	NA	GTGCCAGCMGCCGCGGTAA	GGACTACHVGGGTWTCTAAT	Field	Kenya	An. funestus	Itumbu	Not.applicable	pond	Permanent	Semi-forest	D_0__Bacteria	D_1__Cyanobacteria	D_2__Cyanobacteria	D_3__SubsectionIII	D_4__FamilyI	D_5__Microcoleus	NA
AY212611.1.1431	UnKenPool3	0	NA	GTGCCAGCMGCCGCGGTAA	GGACTACHVGGGTWTCTAAT	Field	Kenya	An. funestus	Itumbu	Not.applicable	pond	Permanent	Semi-forest	D_0__Bacteria	D_1__Bacteroidetes	D_2__Flavobacteriia	D_3__Flavobacteriales	D_4__Flavobacteriaceae	D_5__Flavobacterium	D_6__uncultured bacterium
AY218576.1.1498	UnKenPool3	0	NA	GTGCCAGCMGCCGCGGTAA	GGACTACHVGGGTWTCTAAT	Field	Kenya	An. funestus	Itumbu	Not.applicable	pond	Permanent	Semi-forest	D_0__Bacteria	D_1__Proteobacteria	D_2__Betaproteobacteria	D_3__Burkholderiales	D_4__Comamonadaceae	NA	NA
AY218599.1.1506	UnKenPool3	0	NA	GTGCCAGCMGCCGCGGTAA	GGACTACHVGGGTWTCTAAT	Field	Kenya	An. funestus	Itumbu	Not.applicable	pond	Permanent	Semi-forest	D_0__Bacteria	D_1__Proteobacteria	D_2__Deltaproteobacteria	D_3__Myxococcales	D_4__uncultured	D_5__uncultured bacterium	D_6__uncultured bacterium
AY218738.1.1489	UnKenPool3	0	NA	GTGCCAGCMGCCGCGGTAA	GGACTACHVGGGTWTCTAAT	Field	Kenya	An. funestus	Itumbu	Not.applicable	pond	Permanent	Semi-forest	D_0__Bacteria	D_1__Proteobacteria	D_2__Betaproteobacteria	D_3__Burkholderiales	D_4__Comamonadaceae	NA	NA
AY222830.1.1385	UnKenPool3	0	NA	GTGCCAGCMGCCGCGGTAA	GGACTACHVGGGTWTCTAAT	Field	Kenya	An. funestus	Itumbu	Not.applicable	pond	Permanent	Semi-forest	D_0__Bacteria	D_1__Actinobacteria	D_2__Actinobacteria	D_3__Pseudonocardiales	D_4__Pseudonocardiaceae	D_5__Amycolatopsis	NA
AY250100.1.1457	UnKenPool3	0	NA	GTGCCAGCMGCCGCGGTAA	GGACTACHVGGGTWTCTAAT	Field	Kenya	An. funestus	Itumbu	Not.applicable	pond	Permanent	Semi-forest	D_0__Bacteria	D_1__Proteobacteria	D_2__Betaproteobacteria	D_3__Burkholderiales	D_4__Comamonadaceae	D_5__uncultured	NA
AY250883.1.1342	UnKenPool3	0	NA	GTGCCAGCMGCCGCGGTAA	GGACTACHVGGGTWTCTAAT	Field	Kenya	An. funestus	Itumbu	Not.applicable	pond	Permanent	Semi-forest	D_0__Bacteria	D_1__Actinobacteria	D_2__Actinobacteria	D_3__Frankiales	D_4__Frankiaceae	D_5__Jatrophihabitans	NA
AY250885.1.1337	UnKenPool3	0	NA	GTGCCAGCMGCCGCGGTAA	GGACTACHVGGGTWTCTAAT	Field	Kenya	An. funestus	Itumbu	Not.applicable	pond	Permanent	Semi-forest	D_0__Bacteria	D_1__Actinobacteria	D_2__Actinobacteria	D_3__Frankiales	D_4__uncultured	D_5__uncultured bacterium	D_6__uncultured bacterium
AY265346.1.1364	UnKenPool3	0	NA	GTGCCAGCMGCCGCGGTAA	GGACTACHVGGGTWTCTAAT	Field	Kenya	An. funestus	Itumbu	Not.applicable	pond	Permanent	Semi-forest	D_0__Bacteria	D_1__Proteobacteria	D_2__Gammaproteobacteria	D_3__Enterobacteriales	D_4__Enterobacteriaceae	D_5__Arsenophonus	NA
AY289399.1.1464	UnKenPool3	0	NA	GTGCCAGCMGCCGCGGTAA	GGACTACHVGGGTWTCTAAT	Field	Kenya	An. funestus	Itumbu	Not.applicable	pond	Permanent	Semi-forest	D_0__Bacteria	D_1__Acidobacteria	D_2__Acidobacteria	D_3__Subgroup 6	D_4__uncultured bacterium	D_5__uncultured bacterium	D_6__uncultured bacterium
AY294218.1.1409	UnKenPool3	0	NA	GTGCCAGCMGCCGCGGTAA	GGACTACHVGGGTWTCTAAT	Field	Kenya	An. funestus	Itumbu	Not.applicable	pond	Permanent	Semi-forest	D_0__Bacteria	D_1__Proteobacteria	D_2__Deltaproteobacteria	D_3__Bdellovibrionales	D_4__Bacteriovoracaceae	D_5__Bacteriovorax	NA
AY328744.1.1466	UnKenPool3	0	NA	GTGCCAGCMGCCGCGGTAA	GGACTACHVGGGTWTCTAAT	Field	Kenya	An. funestus	Itumbu	Not.applicable	pond	Permanent	Semi-forest	D_0__Bacteria	D_1__Proteobacteria	D_2__Betaproteobacteria	D_3__TRA3-20	D_4__uncultured bacterium	D_5__uncultured bacterium	D_6__uncultured bacterium
AY345392.1.1437	UnKenPool3	0	NA	GTGCCAGCMGCCGCGGTAA	GGACTACHVGGGTWTCTAAT	Field	Kenya	An. funestus	Itumbu	Not.applicable	pond	Permanent	Semi-forest	D_0__Bacteria	D_1__Proteobacteria	D_2__Alphaproteobacteria	D_3__Rhodospirillales	D_4__Acetobacteraceae	D_5__Roseomonas	NA
AY345496.1.1496	UnKenPool3	0	NA	GTGCCAGCMGCCGCGGTAA	GGACTACHVGGGTWTCTAAT	Field	Kenya	An. funestus	Itumbu	Not.applicable	pond	Permanent	Semi-forest	D_0__Bacteria	D_1__Planctomycetes	D_2__Planctomycetacia	D_3__Planctomycetales	D_4__Planctomycetaceae	D_5__uncultured	D_6__uncultured bacterium
AY370187.1.1454	UnKenPool3	0	NA	GTGCCAGCMGCCGCGGTAA	GGACTACHVGGGTWTCTAAT	Field	Kenya	An. funestus	Itumbu	Not.applicable	pond	Permanent	Semi-forest	D_0__Bacteria	D_1__Proteobacteria	D_2__Alphaproteobacteria	D_3__Rhizobiales	D_4__Rhizobiaceae	D_5__Rhizobium	D_6__uncultured bacterium
AY372075.1.1501	UnKenPool3	0	NA	GTGCCAGCMGCCGCGGTAA	GGACTACHVGGGTWTCTAAT	Field	Kenya	An. funestus	Itumbu	Not.applicable	pond	Permanent	Semi-forest	D_0__Bacteria	D_1__Actinobacteria	D_2__Actinobacteria	D_3__Micrococcales	D_4__Microbacteriaceae	D_5__Leucobacter	D_6__uncultured bacterium
AY395362.1.1453	UnKenPool3	0	NA	GTGCCAGCMGCCGCGGTAA	GGACTACHVGGGTWTCTAAT	Field	Kenya	An. funestus	Itumbu	Not.applicable	pond	Permanent	Semi-forest	D_0__Bacteria	D_1__Actinobacteria	D_2__Thermoleophilia	D_3__Solirubrobacterales	D_4__0319-6M6	D_5__uncultured bacterium	D_6__uncultured bacterium
AY395384.1.1394	UnKenPool3	0	NA	GTGCCAGCMGCCGCGGTAA	GGACTACHVGGGTWTCTAAT	Field	Kenya	An. funestus	Itumbu	Not.applicable	pond	Permanent	Semi-forest	D_0__Bacteria	D_1__Chloroflexi	D_2__TK10	D_3__uncultured bacterium	D_4__uncultured bacterium	D_5__uncultured bacterium	D_6__uncultured bacterium
AY436794.1.1351	UnKenPool3	0	NA	GTGCCAGCMGCCGCGGTAA	GGACTACHVGGGTWTCTAAT	Field	Kenya	An. funestus	Itumbu	Not.applicable	pond	Permanent	Semi-forest	D_0__Bacteria	D_1__Proteobacteria	D_2__Betaproteobacteria	D_3__Methylophilales	D_4__Methylophilaceae	NA	NA
AY509419.1.1378	UnKenPool3	0	NA	GTGCCAGCMGCCGCGGTAA	GGACTACHVGGGTWTCTAAT	Field	Kenya	An. funestus	Itumbu	Not.applicable	pond	Permanent	Semi-forest	D_0__Bacteria	D_1__Proteobacteria	D_2__Alphaproteobacteria	D_3__Rhizobiales	D_4__A0839	NA	NA
AY536009.1.1406	UnKenPool3	0	NA	GTGCCAGCMGCCGCGGTAA	GGACTACHVGGGTWTCTAAT	Field	Kenya	An. funestus	Itumbu	Not.applicable	pond	Permanent	Semi-forest	D_0__Bacteria	D_1__Proteobacteria	D_2__Gammaproteobacteria	D_3__Pseudomonadales	D_4__Moraxellaceae	D_5__Acinetobacter	D_6__uncultured Acinetobacter sp.
AY604061.1.924	UnKenPool3	0	NA	GTGCCAGCMGCCGCGGTAA	GGACTACHVGGGTWTCTAAT	Field	Kenya	An. funestus	Itumbu	Not.applicable	pond	Permanent	Semi-forest	D_0__Archaea	D_1__Euryarchaeota	D_2__Methanobacteria	D_3__Methanobacteriales	D_4__Methanobacteriaceae	D_5__Methanobacterium	D_6__uncultured archaeon
AY605232.1.1532	UnKenPool3	0	NA	GTGCCAGCMGCCGCGGTAA	GGACTACHVGGGTWTCTAAT	Field	Kenya	An. funestus	Itumbu	Not.applicable	pond	Permanent	Semi-forest	D_0__Bacteria	D_1__Firmicutes	D_2__Bacilli	D_3__Bacillales	D_4__Bacillaceae	D_5__Bacillus	NA
AY622241.1.1460	UnKenPool3	0	NA	GTGCCAGCMGCCGCGGTAA	GGACTACHVGGGTWTCTAAT	Field	Kenya	An. funestus	Itumbu	Not.applicable	pond	Permanent	Semi-forest	D_0__Bacteria	D_1__Proteobacteria	D_2__Gammaproteobacteria	D_3__Xanthomonadales	D_4__Xanthomonadaceae	D_5__Stenotrophomonas	NA
AY626056.1.1391	UnKenPool3	0	NA	GTGCCAGCMGCCGCGGTAA	GGACTACHVGGGTWTCTAAT	Field	Kenya	An. funestus	Itumbu	Not.applicable	pond	Permanent	Semi-forest	D_0__Bacteria	D_1__Cyanobacteria	D_2__Chloroplast	NA	NA	NA	NA
AY647308.1.1427	UnKenPool3	0	NA	GTGCCAGCMGCCGCGGTAA	GGACTACHVGGGTWTCTAAT	Field	Kenya	An. funestus	Itumbu	Not.applicable	pond	Permanent	Semi-forest	D_0__Bacteria	D_1__Proteobacteria	D_2__Gammaproteobacteria	D_3__Oceanospirillales	D_4__Halomonadaceae	D_5__Halomonas	NA
AY661403.1.1425	UnKenPool3	0	NA	GTGCCAGCMGCCGCGGTAA	GGACTACHVGGGTWTCTAAT	Field	Kenya	An. funestus	Itumbu	Not.applicable	pond	Permanent	Semi-forest	D_0__Bacteria	D_1__Proteobacteria	D_2__Betaproteobacteria	D_3__Burkholderiales	D_4__Comamonadaceae	D_5__Caldimonas	NA
AY662047.1.1526	UnKenPool3	0	NA	GTGCCAGCMGCCGCGGTAA	GGACTACHVGGGTWTCTAAT	Field	Kenya	An. funestus	Itumbu	Not.applicable	pond	Permanent	Semi-forest	D_0__Bacteria	D_1__Proteobacteria	D_2__Betaproteobacteria	D_3__Burkholderiales	D_4__Oxalobacteraceae	D_5__Massilia	NA
AY728067.1.1480	UnKenPool3	0	NA	GTGCCAGCMGCCGCGGTAA	GGACTACHVGGGTWTCTAAT	Field	Kenya	An. funestus	Itumbu	Not.applicable	pond	Permanent	Semi-forest	D_0__Bacteria	D_1__Firmicutes	D_2__Negativicutes	D_3__Selenomonadales	D_4__Veillonellaceae	D_5__Anaerospora	D_6__uncultured bacterium
AY736250.1.1248	UnKenPool3	0	NA	GTGCCAGCMGCCGCGGTAA	GGACTACHVGGGTWTCTAAT	Field	Kenya	An. funestus	Itumbu	Not.applicable	pond	Permanent	Semi-forest	D_0__Bacteria	D_1__Actinobacteria	D_2__Actinobacteria	D_3__Corynebacteriales	D_4__Mycobacteriaceae	D_5__Mycobacterium	NA
AY752110.1.1370	UnKenPool3	0	NA	GTGCCAGCMGCCGCGGTAA	GGACTACHVGGGTWTCTAAT	Field	Kenya	An. funestus	Itumbu	Not.applicable	pond	Permanent	Semi-forest	D_0__Bacteria	D_1__Verrucomicrobia	D_2__Spartobacteria	D_3__Chthoniobacterales	D_4__FukuN18 freshwater group	D_5__uncultured bacterium	D_6__uncultured bacterium
AY792302.1.1415	UnKenPool3	0	NA	GTGCCAGCMGCCGCGGTAA	GGACTACHVGGGTWTCTAAT	Field	Kenya	An. funestus	Itumbu	Not.applicable	pond	Permanent	Semi-forest	D_0__Bacteria	D_1__Bacteroidetes	D_2__Cytophagia	D_3__Cytophagales	D_4__Cytophagaceae	D_5__Spirosoma	NA
AY792308.1.1398	UnKenPool3	0	NA	GTGCCAGCMGCCGCGGTAA	GGACTACHVGGGTWTCTAAT	Field	Kenya	An. funestus	Itumbu	Not.applicable	pond	Permanent	Semi-forest	D_0__Bacteria	D_1__Verrucomicrobia	D_2__Spartobacteria	D_3__Chthoniobacterales	D_4__FukuN18 freshwater group	D_5__uncultured Verrucomicrobia bacterium	D_6__uncultured Verrucomicrobia bacterium
AY856847.1.1449	UnKenPool3	0	NA	GTGCCAGCMGCCGCGGTAA	GGACTACHVGGGTWTCTAAT	Field	Kenya	An. funestus	Itumbu	Not.applicable	pond	Permanent	Semi-forest	D_0__Bacteria	D_1__Bacteroidetes	D_2__Sphingobacteriia	D_3__Sphingobacteriales	D_4__Sphingobacteriaceae	D_5__Sphingobacterium	D_6__uncultured Sphingobacterium sp.
AY880058.1.1280	UnKenPool3	0	NA	GTGCCAGCMGCCGCGGTAA	GGACTACHVGGGTWTCTAAT	Field	Kenya	An. funestus	Itumbu	Not.applicable	pond	Permanent	Semi-forest	D_0__Bacteria	D_1__Actinobacteria	D_2__Actinobacteria	D_3__Corynebacteriales	D_4__Corynebacteriaceae	D_5__Corynebacterium	NA
AY921698.1.1416	UnKenPool3	0	NA	GTGCCAGCMGCCGCGGTAA	GGACTACHVGGGTWTCTAAT	Field	Kenya	An. funestus	Itumbu	Not.applicable	pond	Permanent	Semi-forest	D_0__Bacteria	D_1__Acidobacteria	D_2__Acidobacteria	D_3__Subgroup 6	D_4__uncultured bacterium	D_5__uncultured bacterium	D_6__uncultured bacterium
AY921917.1.1380	UnKenPool3	0	NA	GTGCCAGCMGCCGCGGTAA	GGACTACHVGGGTWTCTAAT	Field	Kenya	An. funestus	Itumbu	Not.applicable	pond	Permanent	Semi-forest	D_0__Bacteria	D_1__Actinobacteria	D_2__Acidimicrobiia	D_3__Acidimicrobiales	D_4__Acidimicrobiaceae	D_5__uncultured	NA
AY922004.1.1344	UnKenPool3	0	NA	GTGCCAGCMGCCGCGGTAA	GGACTACHVGGGTWTCTAAT	Field	Kenya	An. funestus	Itumbu	Not.applicable	pond	Permanent	Semi-forest	D_0__Bacteria	D_1__Proteobacteria	D_2__Alphaproteobacteria	D_3__Sphingomonadales	D_4__Sphingomonadaceae	D_5__Novosphingobium	D_6__uncultured bacterium
AY922068.1.1413	UnKenPool3	0	NA	GTGCCAGCMGCCGCGGTAA	GGACTACHVGGGTWTCTAAT	Field	Kenya	An. funestus	Itumbu	Not.applicable	pond	Permanent	Semi-forest	D_0__Bacteria	D_1__Proteobacteria	D_2__Deltaproteobacteria	D_3__Myxococcales	D_4__Polyangiaceae	D_5__Sorangium	D_6__uncultured bacterium
AY922120.1.1402	UnKenPool3	0	NA	GTGCCAGCMGCCGCGGTAA	GGACTACHVGGGTWTCTAAT	Field	Kenya	An. funestus	Itumbu	Not.applicable	pond	Permanent	Semi-forest	D_0__Bacteria	D_1__Verrucomicrobia	D_2__Verrucomicrobiae	D_3__Verrucomicrobiales	D_4__Verrucomicrobiaceae	D_5__Prosthecobacter	NA
AY922170.1.1343	UnKenPool3	0	NA	GTGCCAGCMGCCGCGGTAA	GGACTACHVGGGTWTCTAAT	Field	Kenya	An. funestus	Itumbu	Not.applicable	pond	Permanent	Semi-forest	D_0__Bacteria	D_1__Chloroflexi	D_2__TK10	D_3__uncultured bacterium	D_4__uncultured bacterium	D_5__uncultured bacterium	D_6__uncultured bacterium
AY957943.1.1514	UnKenPool3	0	NA	GTGCCAGCMGCCGCGGTAA	GGACTACHVGGGTWTCTAAT	Field	Kenya	An. funestus	Itumbu	Not.applicable	pond	Permanent	Semi-forest	D_0__Bacteria	D_1__Actinobacteria	D_2__Actinobacteria	D_3__Corynebacteriales	D_4__Mycobacteriaceae	D_5__Mycobacterium	NA
AY957949.1.1506	UnKenPool3	0	NA	GTGCCAGCMGCCGCGGTAA	GGACTACHVGGGTWTCTAAT	Field	Kenya	An. funestus	Itumbu	Not.applicable	pond	Permanent	Semi-forest	D_0__Bacteria	D_1__Proteobacteria	D_2__Betaproteobacteria	D_3__Rhodocyclales	D_4__Rhodocyclaceae	D_5__Dechloromonas	NA
AY958972.1.1537	UnKenPool3	0	NA	GTGCCAGCMGCCGCGGTAA	GGACTACHVGGGTWTCTAAT	Field	Kenya	An. funestus	Itumbu	Not.applicable	pond	Permanent	Semi-forest	D_0__Bacteria	D_1__Firmicutes	D_2__Bacilli	D_3__Lactobacillales	D_4__Lactobacillaceae	D_5__Lactobacillus	D_6__uncultured bacterium
AY963365.1.1470	UnKenPool3	0	NA	GTGCCAGCMGCCGCGGTAA	GGACTACHVGGGTWTCTAAT	Field	Kenya	An. funestus	Itumbu	Not.applicable	pond	Permanent	Semi-forest	D_0__Bacteria	D_1__Proteobacteria	D_2__Gammaproteobacteria	D_3__Legionellales	D_4__Legionellaceae	D_5__Legionella	D_6__uncultured bacterium
AY963411.1.1470	UnKenPool3	0	NA	GTGCCAGCMGCCGCGGTAA	GGACTACHVGGGTWTCTAAT	Field	Kenya	An. funestus	Itumbu	Not.applicable	pond	Permanent	Semi-forest	D_0__Bacteria	D_1__Planctomycetes	D_2__Planctomycetacia	D_3__Planctomycetales	D_4__Planctomycetaceae	D_5__uncultured	D_6__uncultured bacterium
AZUK01000001.1197001.1198524	UnKenPool3	0	NA	GTGCCAGCMGCCGCGGTAA	GGACTACHVGGGTWTCTAAT	Field	Kenya	An. funestus	Itumbu	Not.applicable	pond	Permanent	Semi-forest	D_0__Bacteria	D_1__Proteobacteria	D_2__Gammaproteobacteria	D_3__Aeromonadales	D_4__Aeromonadaceae	D_5__Tolumonas	NA
BADH01000368.4.1252	UnKenPool3	0	NA	GTGCCAGCMGCCGCGGTAA	GGACTACHVGGGTWTCTAAT	Field	Kenya	An. funestus	Itumbu	Not.applicable	pond	Permanent	Semi-forest	D_0__Bacteria	D_1__Proteobacteria	D_2__Gammaproteobacteria	D_3__Enterobacteriales	D_4__Enterobacteriaceae	D_5__Pantoea	NA
BX294859.1.1276	UnKenPool3	0	NA	GTGCCAGCMGCCGCGGTAA	GGACTACHVGGGTWTCTAAT	Field	Kenya	An. funestus	Itumbu	Not.applicable	pond	Permanent	Semi-forest	D_0__Bacteria	D_1__Planctomycetes	D_2__Planctomycetacia	D_3__Planctomycetales	D_4__Planctomycetaceae	D_5__Pirellula	D_6__uncultured bacterium
CBTL0104570323.4630.5981	UnKenPool3	0	NA	GTGCCAGCMGCCGCGGTAA	GGACTACHVGGGTWTCTAAT	Field	Kenya	An. funestus	Itumbu	Not.applicable	pond	Permanent	Semi-forest	D_0__Bacteria	D_1__Proteobacteria	D_2__Alphaproteobacteria	D_3__Rickettsiales	D_4__mitochondria	NA	NA
CP001618.2648720.2650236	UnKenPool3	0	NA	GTGCCAGCMGCCGCGGTAA	GGACTACHVGGGTWTCTAAT	Field	Kenya	An. funestus	Itumbu	Not.applicable	pond	Permanent	Semi-forest	D_0__Bacteria	D_1__Actinobacteria	D_2__Actinobacteria	D_3__Micrococcales	D_4__Bogoriellaceae	D_5__Georgenia	NA
CP001744.638957.640480	UnKenPool3	0	NA	GTGCCAGCMGCCGCGGTAA	GGACTACHVGGGTWTCTAAT	Field	Kenya	An. funestus	Itumbu	Not.applicable	pond	Permanent	Semi-forest	D_0__Bacteria	D_1__Planctomycetes	D_2__Planctomycetacia	D_3__Planctomycetales	D_4__Planctomycetaceae	D_5__Planctomyces	NA
CP001750.2605730.2607248	UnKenPool3	0	NA	GTGCCAGCMGCCGCGGTAA	GGACTACHVGGGTWTCTAAT	Field	Kenya	An. funestus	Itumbu	Not.applicable	pond	Permanent	Semi-forest	D_0__Bacteria	D_1__Actinobacteria	D_2__Actinobacteria	D_3__Bifidobacteriales	D_4__Bifidobacteriaceae	D_5__Bifidobacterium	NA
CP002191.573218.574707	UnKenPool3	0	NA	GTGCCAGCMGCCGCGGTAA	GGACTACHVGGGTWTCTAAT	Field	Kenya	An. funestus	Itumbu	Not.applicable	pond	Permanent	Semi-forest	D_0__Bacteria	D_1__Deinococcus-Thermus	D_2__Deinococci	D_3__Deinococcales	D_4__Deinococcaceae	D_5__Deinococcus	NA
CP002551.1544045.1545529	UnKenPool3	0	NA	GTGCCAGCMGCCGCGGTAA	GGACTACHVGGGTWTCTAAT	Field	Kenya	An. funestus	Itumbu	Not.applicable	pond	Permanent	Semi-forest	D_0__Archaea	D_1__Euryarchaeota	D_2__Methanobacteria	D_3__Methanobacteriales	D_4__Methanobacteriaceae	D_5__Methanobacterium	D_6__uncultured Methanobacteriaceae archaeon
CP002663.3877248.3878693	UnKenPool3	0	NA	GTGCCAGCMGCCGCGGTAA	GGACTACHVGGGTWTCTAAT	Field	Kenya	An. funestus	Itumbu	Not.applicable	pond	Permanent	Semi-forest	D_0__Bacteria	D_1__Proteobacteria	D_2__Betaproteobacteria	D_3__Burkholderiales	D_4__Alcaligenaceae	D_5__Paralcaligenes	NA
CP002773.907797.909326	UnKenPool3	0	NA	GTGCCAGCMGCCGCGGTAA	GGACTACHVGGGTWTCTAAT	Field	Kenya	An. funestus	Itumbu	Not.applicable	pond	Permanent	Semi-forest	D_0__Bacteria	D_1__Proteobacteria	D_2__Gammaproteobacteria	D_3__Enterobacteriales	D_4__Enterobacteriaceae	D_5__Rahnella	NA
CP003222.821976.823491	UnKenPool3	0	NA	GTGCCAGCMGCCGCGGTAA	GGACTACHVGGGTWTCTAAT	Field	Kenya	An. funestus	Itumbu	Not.applicable	pond	Permanent	Semi-forest	D_0__Bacteria	D_1__Bacteroidetes	D_2__Flavobacteriia	D_3__Flavobacteriales	D_4__Flavobacteriaceae	D_5__Flavobacterium	NA
CP003360.3288170.3289606	UnKenPool3	0	NA	GTGCCAGCMGCCGCGGTAA	GGACTACHVGGGTWTCTAAT	Field	Kenya	An. funestus	Itumbu	Not.applicable	pond	Permanent	Semi-forest	D_0__Bacteria	D_1__Proteobacteria	D_2__Deltaproteobacteria	D_3__Syntrophobacterales	D_4__Syntrophaceae	D_5__Desulfomonile	NA
CR933207.1.1294	UnKenPool3	0	NA	GTGCCAGCMGCCGCGGTAA	GGACTACHVGGGTWTCTAAT	Field	Kenya	An. funestus	Itumbu	Not.applicable	pond	Permanent	Semi-forest	D_0__Bacteria	D_1__Proteobacteria	D_2__Betaproteobacteria	D_3__Burkholderiales	D_4__Comamonadaceae	D_5__Acidovorax	NA
CS503014.2.1362	UnKenPool3	0	NA	GTGCCAGCMGCCGCGGTAA	GGACTACHVGGGTWTCTAAT	Field	Kenya	An. funestus	Itumbu	Not.applicable	pond	Permanent	Semi-forest	D_0__Bacteria	D_1__Actinobacteria	D_2__Actinobacteria	D_3__Corynebacteriales	D_4__Mycobacteriaceae	D_5__Mycobacterium	D_6__uncultured bacterium
CU466788.2.1310	UnKenPool3	0	NA	GTGCCAGCMGCCGCGGTAA	GGACTACHVGGGTWTCTAAT	Field	Kenya	An. funestus	Itumbu	Not.applicable	pond	Permanent	Semi-forest	D_0__Bacteria	D_1__Proteobacteria	D_2__Alphaproteobacteria	D_3__DB1-14	D_4__uncultured alpha proteobacterium	D_5__uncultured alpha proteobacterium	D_6__uncultured alpha proteobacterium
CU466790.1.1283	UnKenPool3	0	NA	GTGCCAGCMGCCGCGGTAA	GGACTACHVGGGTWTCTAAT	Field	Kenya	An. funestus	Itumbu	Not.applicable	pond	Permanent	Semi-forest	D_0__Bacteria	D_1__Proteobacteria	D_2__Alphaproteobacteria	D_3__Rhodobacterales	D_4__Rhodobacteraceae	D_5__Rubellimicrobium	NA
CU466848.1.1315	UnKenPool3	0	NA	GTGCCAGCMGCCGCGGTAA	GGACTACHVGGGTWTCTAAT	Field	Kenya	An. funestus	Itumbu	Not.applicable	pond	Permanent	Semi-forest	D_0__Bacteria	D_1__Proteobacteria	D_2__Betaproteobacteria	D_3__Rhodocyclales	D_4__Rhodocyclaceae	D_5__Propionivibrio	D_6__uncultured bacterium
CU466872.2.1359	UnKenPool3	0	NA	GTGCCAGCMGCCGCGGTAA	GGACTACHVGGGTWTCTAAT	Field	Kenya	An. funestus	Itumbu	Not.applicable	pond	Permanent	Semi-forest	D_0__Bacteria	D_1__Proteobacteria	D_2__Betaproteobacteria	D_3__Burkholderiales	D_4__Comamonadaceae	NA	NA
CU466928.2.1354	UnKenPool3	0	NA	GTGCCAGCMGCCGCGGTAA	GGACTACHVGGGTWTCTAAT	Field	Kenya	An. funestus	Itumbu	Not.applicable	pond	Permanent	Semi-forest	D_0__Bacteria	D_1__Proteobacteria	D_2__Betaproteobacteria	D_3__Burkholderiales	D_4__Comamonadaceae	D_5__Acidovorax	NA
CU916140.1.1311	UnKenPool3	0	NA	GTGCCAGCMGCCGCGGTAA	GGACTACHVGGGTWTCTAAT	Field	Kenya	An. funestus	Itumbu	Not.applicable	pond	Permanent	Semi-forest	D_0__Archaea	D_1__Euryarchaeota	D_2__Methanomicrobia	D_3__Methanosarcinales	D_4__Methanosaetaceae	D_5__Methanosaeta	D_6__uncultured archaeon
CU917998.1.1353	UnKenPool3	0	NA	GTGCCAGCMGCCGCGGTAA	GGACTACHVGGGTWTCTAAT	Field	Kenya	An. funestus	Itumbu	Not.applicable	pond	Permanent	Semi-forest	D_0__Bacteria	D_1__Proteobacteria	D_2__Betaproteobacteria	D_3__Burkholderiales	D_4__Burkholderiaceae	D_5__Lautropia	D_6__uncultured bacterium
CU918585.1.1306	UnKenPool3	0	NA	GTGCCAGCMGCCGCGGTAA	GGACTACHVGGGTWTCTAAT	Field	Kenya	An. funestus	Itumbu	Not.applicable	pond	Permanent	Semi-forest	D_0__Bacteria	D_1__Proteobacteria	D_2__Alphaproteobacteria	D_3__Rhodobacterales	D_4__Rhodobacteraceae	D_5__Rhodobacter	D_6__uncultured bacterium
CU918620.1.1308	UnKenPool3	0	NA	GTGCCAGCMGCCGCGGTAA	GGACTACHVGGGTWTCTAAT	Field	Kenya	An. funestus	Itumbu	Not.applicable	pond	Permanent	Semi-forest	D_0__Bacteria	D_1__Proteobacteria	D_2__Alphaproteobacteria	D_3__Rhizobiales	D_4__F0723	D_5__uncultured bacterium	D_6__uncultured bacterium
CU918711.1.1306	UnKenPool3	0	NA	GTGCCAGCMGCCGCGGTAA	GGACTACHVGGGTWTCTAAT	Field	Kenya	An. funestus	Itumbu	Not.applicable	pond	Permanent	Semi-forest	D_0__Bacteria	D_1__Proteobacteria	D_2__Alphaproteobacteria	D_3__Rhodobacterales	D_4__Rhodobacteraceae	D_5__Rhodobacter	D_6__uncultured bacterium
CU918968.1.1340	UnKenPool3	0	NA	GTGCCAGCMGCCGCGGTAA	GGACTACHVGGGTWTCTAAT	Field	Kenya	An. funestus	Itumbu	Not.applicable	pond	Permanent	Semi-forest	D_0__Bacteria	D_1__Proteobacteria	D_2__Alphaproteobacteria	D_3__Rhizobiales	D_4__Rhizobiaceae	D_5__Rhizobium	D_6__uncultured bacterium
CU919052.2.1311	UnKenPool3	0	NA	GTGCCAGCMGCCGCGGTAA	GGACTACHVGGGTWTCTAAT	Field	Kenya	An. funestus	Itumbu	Not.applicable	pond	Permanent	Semi-forest	D_0__Bacteria	D_1__Proteobacteria	D_2__Alphaproteobacteria	D_3__Rhizobiales	D_4__Bradyrhizobiaceae	D_5__Bosea	D_6__uncultured bacterium
CU919113.1.1307	UnKenPool3	0	NA	GTGCCAGCMGCCGCGGTAA	GGACTACHVGGGTWTCTAAT	Field	Kenya	An. funestus	Itumbu	Not.applicable	pond	Permanent	Semi-forest	D_0__Bacteria	D_1__Proteobacteria	D_2__Alphaproteobacteria	D_3__Rhizobiales	D_4__Bradyrhizobiaceae	NA	NA
CU919202.1.1312	UnKenPool3	0	NA	GTGCCAGCMGCCGCGGTAA	GGACTACHVGGGTWTCTAAT	Field	Kenya	An. funestus	Itumbu	Not.applicable	pond	Permanent	Semi-forest	D_0__Bacteria	D_1__Firmicutes	D_2__Clostridia	D_3__Clostridiales	D_4__Peptostreptococcaceae	D_5__Incertae Sedis	NA
CU919313.1.1311	UnKenPool3	0	NA	GTGCCAGCMGCCGCGGTAA	GGACTACHVGGGTWTCTAAT	Field	Kenya	An. funestus	Itumbu	Not.applicable	pond	Permanent	Semi-forest	D_0__Bacteria	D_1__Proteobacteria	D_2__Alphaproteobacteria	D_3__Rhodobacterales	D_4__Rhodobacteraceae	D_5__Rhodobacter	NA
CU919462.1.1348	UnKenPool3	0	NA	GTGCCAGCMGCCGCGGTAA	GGACTACHVGGGTWTCTAAT	Field	Kenya	An. funestus	Itumbu	Not.applicable	pond	Permanent	Semi-forest	D_0__Bacteria	NA	NA	NA	NA	NA	NA
CU919565.1.1341	UnKenPool3	0	NA	GTGCCAGCMGCCGCGGTAA	GGACTACHVGGGTWTCTAAT	Field	Kenya	An. funestus	Itumbu	Not.applicable	pond	Permanent	Semi-forest	D_0__Bacteria	D_1__Planctomycetes	D_2__Planctomycetacia	D_3__Planctomycetales	D_4__Planctomycetaceae	D_5__uncultured	D_6__uncultured bacterium
CU919852.1.1355	UnKenPool3	0	NA	GTGCCAGCMGCCGCGGTAA	GGACTACHVGGGTWTCTAAT	Field	Kenya	An. funestus	Itumbu	Not.applicable	pond	Permanent	Semi-forest	D_0__Bacteria	D_1__Proteobacteria	D_2__Alphaproteobacteria	D_3__Rhodobacterales	D_4__Rhodobacteraceae	D_5__Rhodobacter	D_6__uncultured bacterium
CU920008.1.1305	UnKenPool3	0	NA	GTGCCAGCMGCCGCGGTAA	GGACTACHVGGGTWTCTAAT	Field	Kenya	An. funestus	Itumbu	Not.applicable	pond	Permanent	Semi-forest	D_0__Bacteria	D_1__Proteobacteria	D_2__Alphaproteobacteria	D_3__Rhodobacterales	D_4__Rhodobacteraceae	D_5__Rhodobacter	D_6__uncultured bacterium
CU920275.1.1344	UnKenPool3	0	NA	GTGCCAGCMGCCGCGGTAA	GGACTACHVGGGTWTCTAAT	Field	Kenya	An. funestus	Itumbu	Not.applicable	pond	Permanent	Semi-forest	D_0__Bacteria	D_1__Cyanobacteria	D_2__Melainabacteria	D_3__Gastranaerophilales	D_4__uncultured bacterium	D_5__uncultured bacterium	D_6__uncultured bacterium
CU920456.1.1344	UnKenPool3	0	NA	GTGCCAGCMGCCGCGGTAA	GGACTACHVGGGTWTCTAAT	Field	Kenya	An. funestus	Itumbu	Not.applicable	pond	Permanent	Semi-forest	D_0__Bacteria	D_1__Actinobacteria	D_2__Actinobacteria	D_3__Micrococcales	D_4__Microbacteriaceae	D_5__Leucobacter	NA
CU920570.1.1311	UnKenPool3	0	NA	GTGCCAGCMGCCGCGGTAA	GGACTACHVGGGTWTCTAAT	Field	Kenya	An. funestus	Itumbu	Not.applicable	pond	Permanent	Semi-forest	D_0__Bacteria	D_1__Actinobacteria	D_2__Actinobacteria	D_3__Micrococcales	D_4__Microbacteriaceae	D_5__Leucobacter	NA
CU920600.1.1317	UnKenPool3	0	NA	GTGCCAGCMGCCGCGGTAA	GGACTACHVGGGTWTCTAAT	Field	Kenya	An. funestus	Itumbu	Not.applicable	pond	Permanent	Semi-forest	D_0__Bacteria	D_1__Proteobacteria	D_2__Alphaproteobacteria	D_3__Rhodobacterales	D_4__Rhodobacteraceae	D_5__Rhodobacter	NA
CU920682.1.1366	UnKenPool3	0	NA	GTGCCAGCMGCCGCGGTAA	GGACTACHVGGGTWTCTAAT	Field	Kenya	An. funestus	Itumbu	Not.applicable	pond	Permanent	Semi-forest	D_0__Bacteria	D_1__Proteobacteria	D_2__Betaproteobacteria	D_3__Burkholderiales	D_4__Comamonadaceae	NA	NA
CU920714.1.1309	UnKenPool3	0	NA	GTGCCAGCMGCCGCGGTAA	GGACTACHVGGGTWTCTAAT	Field	Kenya	An. funestus	Itumbu	Not.applicable	pond	Permanent	Semi-forest	D_0__Bacteria	D_1__Proteobacteria	D_2__Alphaproteobacteria	D_3__Rhizobiales	D_4__Bradyrhizobiaceae	D_5__Bosea	D_6__uncultured bacterium
CU920810.53.1308	UnKenPool3	0	NA	GTGCCAGCMGCCGCGGTAA	GGACTACHVGGGTWTCTAAT	Field	Kenya	An. funestus	Itumbu	Not.applicable	pond	Permanent	Semi-forest	D_0__Bacteria	D_1__Proteobacteria	D_2__Alphaproteobacteria	D_3__Rhodobacterales	D_4__Rhodobacteraceae	D_5__Gemmobacter	D_6__uncultured bacterium
CU921148.1.1316	UnKenPool3	0	NA	GTGCCAGCMGCCGCGGTAA	GGACTACHVGGGTWTCTAAT	Field	Kenya	An. funestus	Itumbu	Not.applicable	pond	Permanent	Semi-forest	D_0__Bacteria	D_1__Proteobacteria	D_2__Alphaproteobacteria	D_3__Rhodospirillales	D_4__Acetobacteraceae	D_5__Stella	NA
CU921518.1.1309	UnKenPool3	0	NA	GTGCCAGCMGCCGCGGTAA	GGACTACHVGGGTWTCTAAT	Field	Kenya	An. funestus	Itumbu	Not.applicable	pond	Permanent	Semi-forest	D_0__Bacteria	D_1__Proteobacteria	D_2__Alphaproteobacteria	D_3__Rhizobiales	D_4__JG35-K1-AG5	D_5__uncultured bacterium	D_6__uncultured bacterium
CU921742.1.1358	UnKenPool3	0	NA	GTGCCAGCMGCCGCGGTAA	GGACTACHVGGGTWTCTAAT	Field	Kenya	An. funestus	Itumbu	Not.applicable	pond	Permanent	Semi-forest	D_0__Bacteria	D_1__Proteobacteria	D_2__Betaproteobacteria	D_3__Burkholderiales	D_4__Comamonadaceae	D_5__uncultured	NA
CU922618.1.1382	UnKenPool3	0	NA	GTGCCAGCMGCCGCGGTAA	GGACTACHVGGGTWTCTAAT	Field	Kenya	An. funestus	Itumbu	Not.applicable	pond	Permanent	Semi-forest	D_0__Bacteria	D_1__Proteobacteria	D_2__Deltaproteobacteria	D_3__Syntrophobacterales	D_4__Syntrophaceae	D_5__Smithella	D_6__uncultured bacterium
CU922771.1.1353	UnKenPool3	0	NA	GTGCCAGCMGCCGCGGTAA	GGACTACHVGGGTWTCTAAT	Field	Kenya	An. funestus	Itumbu	Not.applicable	pond	Permanent	Semi-forest	D_0__Bacteria	D_1__Proteobacteria	D_2__Betaproteobacteria	D_3__Burkholderiales	D_4__Comamonadaceae	NA	NA
CU922815.1.1334	UnKenPool3	0	NA	GTGCCAGCMGCCGCGGTAA	GGACTACHVGGGTWTCTAAT	Field	Kenya	An. funestus	Itumbu	Not.applicable	pond	Permanent	Semi-forest	D_0__Bacteria	D_1__Proteobacteria	D_2__Alphaproteobacteria	D_3__Rhodobacterales	D_4__Rhodobacteraceae	D_5__Rhodobacter	NA
CU922833.1.1362	UnKenPool3	0	NA	GTGCCAGCMGCCGCGGTAA	GGACTACHVGGGTWTCTAAT	Field	Kenya	An. funestus	Itumbu	Not.applicable	pond	Permanent	Semi-forest	D_0__Bacteria	D_1__Proteobacteria	D_2__Betaproteobacteria	D_3__Rhodocyclales	D_4__Rhodocyclaceae	D_5__Sulfuritalea	NA
CU923664.1.1343	UnKenPool3	0	NA	GTGCCAGCMGCCGCGGTAA	GGACTACHVGGGTWTCTAAT	Field	Kenya	An. funestus	Itumbu	Not.applicable	pond	Permanent	Semi-forest	D_0__Bacteria	D_1__Acidobacteria	D_2__Acidobacteria	D_3__Subgroup 4	D_4__Unknown Family	D_5__Blastocatella	D_6__uncultured bacterium
CU923875.1.1282	UnKenPool3	0	NA	GTGCCAGCMGCCGCGGTAA	GGACTACHVGGGTWTCTAAT	Field	Kenya	An. funestus	Itumbu	Not.applicable	pond	Permanent	Semi-forest	D_0__Bacteria	D_1__Proteobacteria	D_2__Alphaproteobacteria	D_3__Rhodobacterales	D_4__Rhodobacteraceae	D_5__Rhodobacter	NA
CU925183.1.1350	UnKenPool3	0	NA	GTGCCAGCMGCCGCGGTAA	GGACTACHVGGGTWTCTAAT	Field	Kenya	An. funestus	Itumbu	Not.applicable	pond	Permanent	Semi-forest	D_0__Bacteria	D_1__Proteobacteria	D_2__Betaproteobacteria	D_3__Rhodocyclales	D_4__Rhodocyclaceae	D_5__Uliginosibacterium	NA
CU925315.1.1355	UnKenPool3	0	NA	GTGCCAGCMGCCGCGGTAA	GGACTACHVGGGTWTCTAAT	Field	Kenya	An. funestus	Itumbu	Not.applicable	pond	Permanent	Semi-forest	D_0__Bacteria	D_1__Proteobacteria	D_2__Betaproteobacteria	D_3__Rhodocyclales	D_4__Rhodocyclaceae	D_5__Zoogloea	NA
CU925325.1.1367	UnKenPool3	0	NA	GTGCCAGCMGCCGCGGTAA	GGACTACHVGGGTWTCTAAT	Field	Kenya	An. funestus	Itumbu	Not.applicable	pond	Permanent	Semi-forest	D_0__Bacteria	D_1__Proteobacteria	D_2__Betaproteobacteria	D_3__Burkholderiales	D_4__Comamonadaceae	D_5__Acidovorax	NA
CU925467.1.1357	UnKenPool3	0	NA	GTGCCAGCMGCCGCGGTAA	GGACTACHVGGGTWTCTAAT	Field	Kenya	An. funestus	Itumbu	Not.applicable	pond	Permanent	Semi-forest	D_0__Bacteria	D_1__Proteobacteria	D_2__Betaproteobacteria	D_3__Burkholderiales	D_4__Comamonadaceae	D_5__uncultured	NA
CU925479.1.1369	UnKenPool3	0	NA	GTGCCAGCMGCCGCGGTAA	GGACTACHVGGGTWTCTAAT	Field	Kenya	An. funestus	Itumbu	Not.applicable	pond	Permanent	Semi-forest	D_0__Bacteria	D_1__Actinobacteria	D_2__Thermoleophilia	D_3__Gaiellales	D_4__uncultured	D_5__uncultured bacterium	D_6__uncultured bacterium
CU926339.1.1362	UnKenPool3	0	NA	GTGCCAGCMGCCGCGGTAA	GGACTACHVGGGTWTCTAAT	Field	Kenya	An. funestus	Itumbu	Not.applicable	pond	Permanent	Semi-forest	D_0__Bacteria	D_1__Proteobacteria	D_2__Betaproteobacteria	D_3__Rhodocyclales	D_4__Rhodocyclaceae	NA	NA
CU927036.1.1332	UnKenPool3	0	NA	GTGCCAGCMGCCGCGGTAA	GGACTACHVGGGTWTCTAAT	Field	Kenya	An. funestus	Itumbu	Not.applicable	pond	Permanent	Semi-forest	D_0__Bacteria	D_1__Proteobacteria	D_2__Alphaproteobacteria	D_3__Rhizobiales	D_4__Hyphomicrobiaceae	D_5__Hyphomicrobium	D_6__uncultured bacterium
CU927611.1.1311	UnKenPool3	0	NA	GTGCCAGCMGCCGCGGTAA	GGACTACHVGGGTWTCTAAT	Field	Kenya	An. funestus	Itumbu	Not.applicable	pond	Permanent	Semi-forest	D_0__Bacteria	D_1__Proteobacteria	D_2__Alphaproteobacteria	D_3__Rhizobiales	D_4__Bradyrhizobiaceae	D_5__Bosea	D_6__uncultured bacterium
CU927772.1.1363	UnKenPool3	0	NA	GTGCCAGCMGCCGCGGTAA	GGACTACHVGGGTWTCTAAT	Field	Kenya	An. funestus	Itumbu	Not.applicable	pond	Permanent	Semi-forest	D_0__Bacteria	D_1__Proteobacteria	D_2__Betaproteobacteria	D_3__Burkholderiales	D_4__Comamonadaceae	D_5__Limnohabitans	D_6__uncultured bacterium
D21344.1.1378	UnKenPool3	0	NA	GTGCCAGCMGCCGCGGTAA	GGACTACHVGGGTWTCTAAT	Field	Kenya	An. funestus	Itumbu	Not.applicable	pond	Permanent	Semi-forest	D_0__Bacteria	D_1__Actinobacteria	D_2__Actinobacteria	D_3__Micrococcales	D_4__Microbacteriaceae	D_5__Microbacterium	D_6__Microbacterium laevaniformans
DM169015.2.1490	UnKenPool3	0	NA	GTGCCAGCMGCCGCGGTAA	GGACTACHVGGGTWTCTAAT	Field	Kenya	An. funestus	Itumbu	Not.applicable	pond	Permanent	Semi-forest	D_0__Bacteria	D_1__Actinobacteria	D_2__Actinobacteria	D_3__Micrococcales	D_4__Microbacteriaceae	D_5__Leucobacter	NA
DQ014881.1.1375	UnKenPool3	0	NA	GTGCCAGCMGCCGCGGTAA	GGACTACHVGGGTWTCTAAT	Field	Kenya	An. funestus	Itumbu	Not.applicable	pond	Permanent	Semi-forest	D_0__Bacteria	D_1__Firmicutes	D_2__Bacilli	D_3__Lactobacillales	D_4__Lactobacillaceae	D_5__Lactobacillus	D_6__Lactobacillus salivarius
DQ066997.1.1382	UnKenPool3	0	NA	GTGCCAGCMGCCGCGGTAA	GGACTACHVGGGTWTCTAAT	Field	Kenya	An. funestus	Itumbu	Not.applicable	pond	Permanent	Semi-forest	D_0__Bacteria	D_1__Acidobacteria	D_2__Holophagae	D_3__Holophagales	D_4__Holophagaceae	D_5__Geothrix	D_6__uncultured bacterium
DQ069193.1.1519	UnKenPool3	0	NA	GTGCCAGCMGCCGCGGTAA	GGACTACHVGGGTWTCTAAT	Field	Kenya	An. funestus	Itumbu	Not.applicable	pond	Permanent	Semi-forest	D_0__Bacteria	D_1__Proteobacteria	D_2__Gammaproteobacteria	D_3__Aeromonadales	D_4__Aeromonadaceae	D_5__Aeromonas	NA
DQ079641.1.1446	UnKenPool3	0	NA	GTGCCAGCMGCCGCGGTAA	GGACTACHVGGGTWTCTAAT	Field	Kenya	An. funestus	Itumbu	Not.applicable	pond	Permanent	Semi-forest	D_0__Bacteria	D_1__Proteobacteria	D_2__Alphaproteobacteria	D_3__Rhodobacterales	D_4__Rhodobacteraceae	D_5__Amaricoccus	D_6__uncultured bacterium
DQ079651.1.1425	UnKenPool3	0	NA	GTGCCAGCMGCCGCGGTAA	GGACTACHVGGGTWTCTAAT	Field	Kenya	An. funestus	Itumbu	Not.applicable	pond	Permanent	Semi-forest	D_0__Bacteria	D_1__Proteobacteria	D_2__Alphaproteobacteria	D_3__Rhodobacterales	D_4__Rhodobacteraceae	D_5__Rhodobacter	NA
DQ113728.1.1464	UnKenPool3	0	NA	GTGCCAGCMGCCGCGGTAA	GGACTACHVGGGTWTCTAAT	Field	Kenya	An. funestus	Itumbu	Not.applicable	pond	Permanent	Semi-forest	D_0__Bacteria	D_1__Firmicutes	D_2__Bacilli	D_3__Lactobacillales	D_4__Lactobacillaceae	D_5__Lactobacillus	NA
DQ125541.1.1471	UnKenPool3	0	NA	GTGCCAGCMGCCGCGGTAA	GGACTACHVGGGTWTCTAAT	Field	Kenya	An. funestus	Itumbu	Not.applicable	pond	Permanent	Semi-forest	D_0__Bacteria	D_1__Proteobacteria	D_2__Betaproteobacteria	D_3__Burkholderiales	D_4__Alcaligenaceae	NA	NA
DQ125648.1.1441	UnKenPool3	0	NA	GTGCCAGCMGCCGCGGTAA	GGACTACHVGGGTWTCTAAT	Field	Kenya	An. funestus	Itumbu	Not.applicable	pond	Permanent	Semi-forest	D_0__Bacteria	D_1__Firmicutes	D_2__OPB54	D_3__uncultured bacterium	D_4__uncultured bacterium	D_5__uncultured bacterium	D_6__uncultured bacterium
DQ125677.1.1442	UnKenPool3	0	NA	GTGCCAGCMGCCGCGGTAA	GGACTACHVGGGTWTCTAAT	Field	Kenya	An. funestus	Itumbu	Not.applicable	pond	Permanent	Semi-forest	D_0__Bacteria	D_1__Actinobacteria	D_2__Actinobacteria	D_3__Corynebacteriales	D_4__Nocardiaceae	D_5__Rhodococcus	NA
DQ125866.1.1466	UnKenPool3	0	NA	GTGCCAGCMGCCGCGGTAA	GGACTACHVGGGTWTCTAAT	Field	Kenya	An. funestus	Itumbu	Not.applicable	pond	Permanent	Semi-forest	D_0__Bacteria	D_1__Firmicutes	D_2__Negativicutes	D_3__Selenomonadales	D_4__Veillonellaceae	D_5__uncultured	D_6__uncultured bacterium
DQ125904.1.1441	UnKenPool3	0	NA	GTGCCAGCMGCCGCGGTAA	GGACTACHVGGGTWTCTAAT	Field	Kenya	An. funestus	Itumbu	Not.applicable	pond	Permanent	Semi-forest	D_0__Bacteria	D_1__Actinobacteria	D_2__Actinobacteria	D_3__Micrococcales	D_4__Microbacteriaceae	D_5__Leucobacter	NA
DQ129375.1.1408	UnKenPool3	0	NA	GTGCCAGCMGCCGCGGTAA	GGACTACHVGGGTWTCTAAT	Field	Kenya	An. funestus	Itumbu	Not.applicable	pond	Permanent	Semi-forest	D_0__Bacteria	D_1__Bacteroidetes	D_2__Cytophagia	D_3__Cytophagales	D_4__Cytophagaceae	D_5__uncultured	NA
DQ129395.1.1469	UnKenPool3	0	NA	GTGCCAGCMGCCGCGGTAA	GGACTACHVGGGTWTCTAAT	Field	Kenya	An. funestus	Itumbu	Not.applicable	pond	Permanent	Semi-forest	D_0__Bacteria	D_1__Firmicutes	D_2__Clostridia	D_3__Clostridiales	D_4__Clostridiaceae 1	D_5__Fonticella	D_6__uncultured bacterium
DQ129557.1.1460	UnKenPool3	0	NA	GTGCCAGCMGCCGCGGTAA	GGACTACHVGGGTWTCTAAT	Field	Kenya	An. funestus	Itumbu	Not.applicable	pond	Permanent	Semi-forest	D_0__Bacteria	D_1__Firmicutes	D_2__Clostridia	D_3__Clostridiales	D_4__Peptostreptococcaceae	D_5__Incertae Sedis	NA
DQ129566.1.1460	UnKenPool3	0	NA	GTGCCAGCMGCCGCGGTAA	GGACTACHVGGGTWTCTAAT	Field	Kenya	An. funestus	Itumbu	Not.applicable	pond	Permanent	Semi-forest	D_0__Bacteria	D_1__Actinobacteria	D_2__Actinobacteria	D_3__Micromonosporales	D_4__Micromonosporaceae	D_5__Actinoplanes	D_6__uncultured bacterium
DQ132892.1.1374	UnKenPool3	0	NA	GTGCCAGCMGCCGCGGTAA	GGACTACHVGGGTWTCTAAT	Field	Kenya	An. funestus	Itumbu	Not.applicable	pond	Permanent	Semi-forest	D_0__Bacteria	D_1__Firmicutes	D_2__Bacilli	D_3__Lactobacillales	D_4__Lactobacillaceae	D_5__Lactobacillus	D_6__Lactobacillus aviarius
DQ137968.1.1232	UnKenPool3	0	NA	GTGCCAGCMGCCGCGGTAA	GGACTACHVGGGTWTCTAAT	Field	Kenya	An. funestus	Itumbu	Not.applicable	pond	Permanent	Semi-forest	D_0__Bacteria	D_1__Proteobacteria	D_2__Deltaproteobacteria	D_3__Desulfarculales	D_4__Desulfarculaceae	D_5__uncultured	D_6__uncultured bacterium
DQ145723.1.1358	UnKenPool3	0	NA	GTGCCAGCMGCCGCGGTAA	GGACTACHVGGGTWTCTAAT	Field	Kenya	An. funestus	Itumbu	Not.applicable	pond	Permanent	Semi-forest	D_0__Bacteria	D_1__Bacteroidetes	D_2__Cytophagia	D_3__Cytophagales	D_4__Cytophagaceae	D_5__Flectobacillus	NA
DQ157929.1.1441	UnKenPool3	0	NA	GTGCCAGCMGCCGCGGTAA	GGACTACHVGGGTWTCTAAT	Field	Kenya	An. funestus	Itumbu	Not.applicable	pond	Permanent	Semi-forest	D_0__Bacteria	D_1__Actinobacteria	D_2__Actinobacteria	D_3__Corynebacteriales	D_4__Nocardiaceae	D_5__Williamsia	NA
DQ192213.1.1346	UnKenPool3	0	NA	GTGCCAGCMGCCGCGGTAA	GGACTACHVGGGTWTCTAAT	Field	Kenya	An. funestus	Itumbu	Not.applicable	pond	Permanent	Semi-forest	D_0__Bacteria	D_1__Proteobacteria	D_2__Gammaproteobacteria	D_3__Pseudomonadales	D_4__Moraxellaceae	D_5__Enhydrobacter	D_6__uncultured bacterium
DQ205332.1.1405	UnKenPool3	0	NA	GTGCCAGCMGCCGCGGTAA	GGACTACHVGGGTWTCTAAT	Field	Kenya	An. funestus	Itumbu	Not.applicable	pond	Permanent	Semi-forest	D_0__Bacteria	D_1__Proteobacteria	D_2__Gammaproteobacteria	D_3__Enterobacteriales	D_4__Enterobacteriaceae	D_5__Serratia	NA
DQ230943.1.1495	UnKenPool3	0	NA	GTGCCAGCMGCCGCGGTAA	GGACTACHVGGGTWTCTAAT	Field	Kenya	An. funestus	Itumbu	Not.applicable	pond	Permanent	Semi-forest	D_0__Bacteria	D_1__Proteobacteria	D_2__Betaproteobacteria	D_3__Neisseriales	D_4__Neisseriaceae	D_5__Vogesella	NA
DQ248264.1.1506	UnKenPool3	0	NA	GTGCCAGCMGCCGCGGTAA	GGACTACHVGGGTWTCTAAT	Field	Kenya	An. funestus	Itumbu	Not.applicable	pond	Permanent	Semi-forest	D_0__Bacteria	D_1__Proteobacteria	D_2__Betaproteobacteria	D_3__Burkholderiales	NA	NA	NA
DQ248285.1.1502	UnKenPool3	0	NA	GTGCCAGCMGCCGCGGTAA	GGACTACHVGGGTWTCTAAT	Field	Kenya	An. funestus	Itumbu	Not.applicable	pond	Permanent	Semi-forest	D_0__Bacteria	D_1__Proteobacteria	D_2__Gammaproteobacteria	D_3__Enterobacteriales	D_4__Enterobacteriaceae	NA	NA
DQ248291.1.1473	UnKenPool3	0	NA	GTGCCAGCMGCCGCGGTAA	GGACTACHVGGGTWTCTAAT	Field	Kenya	An. funestus	Itumbu	Not.applicable	pond	Permanent	Semi-forest	D_0__Bacteria	D_1__Proteobacteria	D_2__Betaproteobacteria	D_3__Burkholderiales	NA	NA	NA
DQ249997.1.1443	UnKenPool3	0	NA	GTGCCAGCMGCCGCGGTAA	GGACTACHVGGGTWTCTAAT	Field	Kenya	An. funestus	Itumbu	Not.applicable	pond	Permanent	Semi-forest	D_0__Bacteria	D_1__Proteobacteria	D_2__Gammaproteobacteria	D_3__Xanthomonadales	D_4__Xanthomonadaceae	D_5__Lysobacter	D_6__uncultured bacterium
DQ264437.1.1508	UnKenPool3	0	NA	GTGCCAGCMGCCGCGGTAA	GGACTACHVGGGTWTCTAAT	Field	Kenya	An. funestus	Itumbu	Not.applicable	pond	Permanent	Semi-forest	D_0__Bacteria	D_1__Proteobacteria	D_2__Gammaproteobacteria	D_3__Pseudomonadales	D_4__Moraxellaceae	D_5__Acinetobacter	D_6__uncultured bacterium
DQ264475.1.1516	UnKenPool3	0	NA	GTGCCAGCMGCCGCGGTAA	GGACTACHVGGGTWTCTAAT	Field	Kenya	An. funestus	Itumbu	Not.applicable	pond	Permanent	Semi-forest	D_0__Bacteria	D_1__Proteobacteria	D_2__Betaproteobacteria	D_3__Burkholderiales	D_4__Comamonadaceae	D_5__uncultured	NA
DQ264489.1.1514	UnKenPool3	0	NA	GTGCCAGCMGCCGCGGTAA	GGACTACHVGGGTWTCTAAT	Field	Kenya	An. funestus	Itumbu	Not.applicable	pond	Permanent	Semi-forest	D_0__Bacteria	D_1__Proteobacteria	D_2__Gammaproteobacteria	D_3__Pseudomonadales	D_4__Moraxellaceae	D_5__Acinetobacter	D_6__uncultured bacterium
DQ272319.1.1440	UnKenPool3	0	NA	GTGCCAGCMGCCGCGGTAA	GGACTACHVGGGTWTCTAAT	Field	Kenya	An. funestus	Itumbu	Not.applicable	pond	Permanent	Semi-forest	D_0__Bacteria	D_1__Bacteroidetes	D_2__Flavobacteriia	D_3__Flavobacteriales	D_4__Flavobacteriaceae	D_5__Chryseobacterium	NA
DQ298344.1.1380	UnKenPool3	0	NA	GTGCCAGCMGCCGCGGTAA	GGACTACHVGGGTWTCTAAT	Field	Kenya	An. funestus	Itumbu	Not.applicable	pond	Permanent	Semi-forest	D_0__Bacteria	D_1__Actinobacteria	D_2__Actinobacteria	D_3__Frankiales	D_4__Geodermatophilaceae	D_5__Geodermatophilus	NA
DQ311006.1.1254	UnKenPool3	0	NA	GTGCCAGCMGCCGCGGTAA	GGACTACHVGGGTWTCTAAT	Field	Kenya	An. funestus	Itumbu	Not.applicable	pond	Permanent	Semi-forest	D_0__Bacteria	D_1__Proteobacteria	D_2__Gammaproteobacteria	D_3__Enterobacteriales	D_4__Enterobacteriaceae	D_5__Serratia	NA
DQ331002.1.1287	UnKenPool3	0	NA	GTGCCAGCMGCCGCGGTAA	GGACTACHVGGGTWTCTAAT	Field	Kenya	An. funestus	Itumbu	Not.applicable	pond	Permanent	Semi-forest	D_0__Bacteria	D_1__Proteobacteria	D_2__Alphaproteobacteria	D_3__Rhodobacterales	D_4__Rhodobacteraceae	D_5__Thioclava	NA
DQ336978.1.1465	UnKenPool3	0	NA	GTGCCAGCMGCCGCGGTAA	GGACTACHVGGGTWTCTAAT	Field	Kenya	An. funestus	Itumbu	Not.applicable	pond	Permanent	Semi-forest	D_0__Bacteria	D_1__Actinobacteria	D_2__Actinobacteria	D_3__Micrococcales	D_4__Dermabacteraceae	D_5__Brachybacterium	D_6__uncultured bacterium
DQ340863.1.1452	UnKenPool3	0	NA	GTGCCAGCMGCCGCGGTAA	GGACTACHVGGGTWTCTAAT	Field	Kenya	An. funestus	Itumbu	Not.applicable	pond	Permanent	Semi-forest	D_0__Bacteria	D_1__Proteobacteria	D_2__Alphaproteobacteria	D_3__Sphingomonadales	D_4__Sphingomonadaceae	D_5__Sphingobium	NA
DQ341427.1.1472	UnKenPool3	0	NA	GTGCCAGCMGCCGCGGTAA	GGACTACHVGGGTWTCTAAT	Field	Kenya	An. funestus	Itumbu	Not.applicable	pond	Permanent	Semi-forest	D_0__Bacteria	D_1__Deinococcus-Thermus	D_2__Deinococci	D_3__Deinococcales	D_4__Deinococcaceae	D_5__Deinococcus	NA
DQ345466.1.1518	UnKenPool3	0	NA	GTGCCAGCMGCCGCGGTAA	GGACTACHVGGGTWTCTAAT	Field	Kenya	An. funestus	Itumbu	Not.applicable	pond	Permanent	Semi-forest	D_0__Bacteria	D_1__Firmicutes	D_2__Bacilli	D_3__Bacillales	D_4__Bacillaceae	D_5__Bacillus	D_6__uncultured bacterium
DQ347894.1.1456	UnKenPool3	0	NA	GTGCCAGCMGCCGCGGTAA	GGACTACHVGGGTWTCTAAT	Field	Kenya	An. funestus	Itumbu	Not.applicable	pond	Permanent	Semi-forest	D_0__Bacteria	D_1__Actinobacteria	D_2__Thermoleophilia	D_3__Solirubrobacterales	D_4__480-2	D_5__uncultured bacterium	D_6__uncultured bacterium
DQ366691.1.1269	UnKenPool3	0	NA	GTGCCAGCMGCCGCGGTAA	GGACTACHVGGGTWTCTAAT	Field	Kenya	An. funestus	Itumbu	Not.applicable	pond	Permanent	Semi-forest	D_0__Bacteria	D_1__Bacteroidetes	D_2__Bacteroidia	D_3__Bacteroidales	D_4__Prevotellaceae	D_5__Alloprevotella	D_6__uncultured bacterium
DQ378260.1.1446	UnKenPool3	0	NA	GTGCCAGCMGCCGCGGTAA	GGACTACHVGGGTWTCTAAT	Field	Kenya	An. funestus	Itumbu	Not.applicable	pond	Permanent	Semi-forest	D_0__Bacteria	D_1__Proteobacteria	D_2__Alphaproteobacteria	D_3__Rickettsiales	D_4__Rickettsiales Incertae Sedis	D_5__Constrictibacter	D_6__uncultured bacterium
DQ394945.1.1519	UnKenPool3	0	NA	GTGCCAGCMGCCGCGGTAA	GGACTACHVGGGTWTCTAAT	Field	Kenya	An. funestus	Itumbu	Not.applicable	pond	Permanent	Semi-forest	D_0__Bacteria	D_1__Proteobacteria	D_2__Gammaproteobacteria	D_3__Pseudomonadales	D_4__Moraxellaceae	D_5__Acinetobacter	D_6__uncultured bacterium
DQ395950.1.1515	UnKenPool3	0	NA	GTGCCAGCMGCCGCGGTAA	GGACTACHVGGGTWTCTAAT	Field	Kenya	An. funestus	Itumbu	Not.applicable	pond	Permanent	Semi-forest	D_0__Bacteria	D_1__Actinobacteria	D_2__Rubrobacteria	D_3__Rubrobacterales	D_4__Rubrobacteriaceae	D_5__Rubrobacter	D_6__uncultured bacterium
DQ396344.1.1492	UnKenPool3	0	NA	GTGCCAGCMGCCGCGGTAA	GGACTACHVGGGTWTCTAAT	Field	Kenya	An. funestus	Itumbu	Not.applicable	pond	Permanent	Semi-forest	D_0__Bacteria	D_1__Proteobacteria	D_2__Alphaproteobacteria	D_3__Sphingomonadales	D_4__Sphingomonadaceae	D_5__Novosphingobium	D_6__uncultured bacterium
DQ404602.1.1516	UnKenPool3	0	NA	GTGCCAGCMGCCGCGGTAA	GGACTACHVGGGTWTCTAAT	Field	Kenya	An. funestus	Itumbu	Not.applicable	pond	Permanent	Semi-forest	D_0__Bacteria	D_1__Proteobacteria	D_2__Betaproteobacteria	D_3__Nitrosomonadales	D_4__Nitrosomonadaceae	D_5__uncultured	D_6__uncultured bacterium
DQ404819.1.1477	UnKenPool3	0	NA	GTGCCAGCMGCCGCGGTAA	GGACTACHVGGGTWTCTAAT	Field	Kenya	An. funestus	Itumbu	Not.applicable	pond	Permanent	Semi-forest	D_0__Bacteria	D_1__Chloroflexi	D_2__Anaerolineae	D_3__Anaerolineales	D_4__Anaerolineaceae	D_5__uncultured	D_6__uncultured bacterium
DQ413093.1.1459	UnKenPool3	0	NA	GTGCCAGCMGCCGCGGTAA	GGACTACHVGGGTWTCTAAT	Field	Kenya	An. funestus	Itumbu	Not.applicable	pond	Permanent	Semi-forest	D_0__Bacteria	D_1__Proteobacteria	D_2__Gammaproteobacteria	D_3__NKB5	D_4__uncultured bacterium	D_5__uncultured bacterium	D_6__uncultured bacterium
DQ420167.1.1398	UnKenPool3	0	NA	GTGCCAGCMGCCGCGGTAA	GGACTACHVGGGTWTCTAAT	Field	Kenya	An. funestus	Itumbu	Not.applicable	pond	Permanent	Semi-forest	D_0__Bacteria	D_1__Actinobacteria	D_2__Actinobacteria	D_3__Corynebacteriales	D_4__Nocardiaceae	D_5__Gordonia	D_6__uncultured bacterium
DQ431004.1.1441	UnKenPool3	0	NA	GTGCCAGCMGCCGCGGTAA	GGACTACHVGGGTWTCTAAT	Field	Kenya	An. funestus	Itumbu	Not.applicable	pond	Permanent	Semi-forest	D_0__Bacteria	D_1__Cyanobacteria	D_2__Cyanobacteria	D_3__SubsectionIII	D_4__FamilyI	D_5__uncultured	D_6__uncultured cyanobacterium
DQ444439.1.1331	UnKenPool3	0	NA	GTGCCAGCMGCCGCGGTAA	GGACTACHVGGGTWTCTAAT	Field	Kenya	An. funestus	Itumbu	Not.applicable	pond	Permanent	Semi-forest	D_0__Bacteria	D_1__Planctomycetes	D_2__Planctomycetacia	D_3__Planctomycetales	D_4__Planctomycetaceae	D_5__uncultured	D_6__uncultured bacterium
DQ444448.1.1311	UnKenPool3	0	NA	GTGCCAGCMGCCGCGGTAA	GGACTACHVGGGTWTCTAAT	Field	Kenya	An. funestus	Itumbu	Not.applicable	pond	Permanent	Semi-forest	D_0__Bacteria	D_1__Planctomycetes	D_2__Planctomycetacia	D_3__Planctomycetales	D_4__Planctomycetaceae	D_5__uncultured	D_6__uncultured bacterium
DQ450180.1.1496	UnKenPool3	0	NA	GTGCCAGCMGCCGCGGTAA	GGACTACHVGGGTWTCTAAT	Field	Kenya	An. funestus	Itumbu	Not.applicable	pond	Permanent	Semi-forest	D_0__Bacteria	D_1__Proteobacteria	D_2__Gammaproteobacteria	D_3__Xanthomonadales	D_4__uncultured	NA	NA
DQ463198.1.1308	UnKenPool3	0	NA	GTGCCAGCMGCCGCGGTAA	GGACTACHVGGGTWTCTAAT	Field	Kenya	An. funestus	Itumbu	Not.applicable	pond	Permanent	Semi-forest	D_0__Bacteria	D_1__Proteobacteria	D_2__Alphaproteobacteria	D_3__Sphingomonadales	D_4__Sphingomonadaceae	D_5__Zymomonas	D_6__uncultured bacterium
DQ491197.1.1399	UnKenPool3	0	NA	GTGCCAGCMGCCGCGGTAA	GGACTACHVGGGTWTCTAAT	Field	Kenya	An. funestus	Itumbu	Not.applicable	pond	Permanent	Semi-forest	D_0__Bacteria	D_1__Actinobacteria	D_2__Actinobacteria	D_3__Pseudonocardiales	D_4__Pseudonocardiaceae	D_5__Amycolatopsis	NA
DQ532347.1.1458	UnKenPool3	0	NA	GTGCCAGCMGCCGCGGTAA	GGACTACHVGGGTWTCTAAT	Field	Kenya	An. funestus	Itumbu	Not.applicable	pond	Permanent	Semi-forest	D_0__Bacteria	D_1__Proteobacteria	D_2__Alphaproteobacteria	D_3__Rhizobiales	D_4__Bradyrhizobiaceae	D_5__Bosea	D_6__uncultured bacterium
DQ532357.1.1511	UnKenPool3	0	NA	GTGCCAGCMGCCGCGGTAA	GGACTACHVGGGTWTCTAAT	Field	Kenya	An. funestus	Itumbu	Not.applicable	pond	Permanent	Semi-forest	D_0__Bacteria	D_1__Acidobacteria	D_2__Acidobacteria	D_3__Subgroup 4	D_4__Unknown Family	D_5__Blastocatella	D_6__uncultured bacterium
DQ640729.1.1352	UnKenPool3	0	NA	GTGCCAGCMGCCGCGGTAA	GGACTACHVGGGTWTCTAAT	Field	Kenya	An. funestus	Itumbu	Not.applicable	pond	Permanent	Semi-forest	D_0__Bacteria	D_1__Proteobacteria	D_2__Alphaproteobacteria	D_3__Rhizobiales	D_4__Methylocystaceae	D_5__Methylocystis	D_6__uncultured bacterium
DQ664246.1.1435	UnKenPool3	0	NA	GTGCCAGCMGCCGCGGTAA	GGACTACHVGGGTWTCTAAT	Field	Kenya	An. funestus	Itumbu	Not.applicable	pond	Permanent	Semi-forest	D_0__Bacteria	D_1__Bacteroidetes	D_2__Cytophagia	D_3__Cytophagales	D_4__Cytophagaceae	D_5__Emticicia	NA
DQ675059.1.1500	UnKenPool3	0	NA	GTGCCAGCMGCCGCGGTAA	GGACTACHVGGGTWTCTAAT	Field	Kenya	An. funestus	Itumbu	Not.applicable	pond	Permanent	Semi-forest	D_0__Bacteria	D_1__Proteobacteria	D_2__Gammaproteobacteria	D_3__Pseudomonadales	D_4__Moraxellaceae	D_5__Acinetobacter	NA
DQ676407.1.1442	UnKenPool3	0	NA	GTGCCAGCMGCCGCGGTAA	GGACTACHVGGGTWTCTAAT	Field	Kenya	An. funestus	Itumbu	Not.applicable	pond	Permanent	Semi-forest	D_0__Bacteria	D_1__Acidobacteria	D_2__Acidobacteria	D_3__Subgroup 6	NA	NA	NA
DQ676418.1.1414	UnKenPool3	0	NA	GTGCCAGCMGCCGCGGTAA	GGACTACHVGGGTWTCTAAT	Field	Kenya	An. funestus	Itumbu	Not.applicable	pond	Permanent	Semi-forest	D_0__Bacteria	D_1__Gemmatimonadetes	D_2__Gemmatimonadetes	D_3__Gemmatimonadales	D_4__Gemmatimonadaceae	D_5__Gemmatimonas	D_6__uncultured bacterium
DQ785490.1.924	UnKenPool3	0	NA	GTGCCAGCMGCCGCGGTAA	GGACTACHVGGGTWTCTAAT	Field	Kenya	An. funestus	Itumbu	Not.applicable	pond	Permanent	Semi-forest	D_0__Archaea	D_1__Euryarchaeota	D_2__Methanobacteria	D_3__Methanobacteriales	D_4__Methanobacteriaceae	D_5__Methanobacterium	D_6__uncultured Methanobacteriales archaeon
DQ801607.1.1348	UnKenPool3	0	NA	GTGCCAGCMGCCGCGGTAA	GGACTACHVGGGTWTCTAAT	Field	Kenya	An. funestus	Itumbu	Not.applicable	pond	Permanent	Semi-forest	D_0__Bacteria	D_1__Bacteroidetes	D_2__Bacteroidia	D_3__Bacteroidales	D_4__Prevotellaceae	D_5__Prevotella	D_6__uncultured bacterium
DQ802062.1.1394	UnKenPool3	0	NA	GTGCCAGCMGCCGCGGTAA	GGACTACHVGGGTWTCTAAT	Field	Kenya	An. funestus	Itumbu	Not.applicable	pond	Permanent	Semi-forest	D_0__Bacteria	D_1__Firmicutes	D_2__Bacilli	D_3__Lactobacillales	D_4__Streptococcaceae	D_5__Streptococcus	D_6__uncultured bacterium
DQ802231.1.1395	UnKenPool3	0	NA	GTGCCAGCMGCCGCGGTAA	GGACTACHVGGGTWTCTAAT	Field	Kenya	An. funestus	Itumbu	Not.applicable	pond	Permanent	Semi-forest	D_0__Bacteria	D_1__Firmicutes	D_2__Clostridia	D_3__Clostridiales	D_4__Lachnospiraceae	D_5__Blautia	D_6__uncultured bacterium
DQ804820.1.1407	UnKenPool3	0	NA	GTGCCAGCMGCCGCGGTAA	GGACTACHVGGGTWTCTAAT	Field	Kenya	An. funestus	Itumbu	Not.applicable	pond	Permanent	Semi-forest	D_0__Bacteria	D_1__Firmicutes	D_2__Bacilli	D_3__Lactobacillales	D_4__Streptococcaceae	D_5__Streptococcus	D_6__uncultured bacterium
DQ805625.1.1381	UnKenPool3	0	NA	GTGCCAGCMGCCGCGGTAA	GGACTACHVGGGTWTCTAAT	Field	Kenya	An. funestus	Itumbu	Not.applicable	pond	Permanent	Semi-forest	D_0__Bacteria	D_1__Firmicutes	D_2__Clostridia	D_3__Clostridiales	D_4__Ruminococcaceae	D_5__Ruminococcus	D_6__uncultured bacterium
DQ806648.1.1394	UnKenPool3	0	NA	GTGCCAGCMGCCGCGGTAA	GGACTACHVGGGTWTCTAAT	Field	Kenya	An. funestus	Itumbu	Not.applicable	pond	Permanent	Semi-forest	D_0__Bacteria	D_1__Firmicutes	D_2__Clostridia	D_3__Clostridiales	D_4__Lachnospiraceae	D_5__Roseburia	D_6__uncultured bacterium
DQ807711.1.1286	UnKenPool3	0	NA	GTGCCAGCMGCCGCGGTAA	GGACTACHVGGGTWTCTAAT	Field	Kenya	An. funestus	Itumbu	Not.applicable	pond	Permanent	Semi-forest	D_0__Bacteria	D_1__Actinobacteria	D_2__Coriobacteriia	D_3__Coriobacteriales	D_4__Coriobacteriaceae	D_5__Collinsella	D_6__uncultured bacterium
DQ814024.1.1221	UnKenPool3	0	NA	GTGCCAGCMGCCGCGGTAA	GGACTACHVGGGTWTCTAAT	Field	Kenya	An. funestus	Itumbu	Not.applicable	pond	Permanent	Semi-forest	D_0__Bacteria	D_1__Planctomycetes	D_2__Planctomycetacia	D_3__Planctomycetales	D_4__Planctomycetaceae	D_5__Gemmata	NA
DQ814600.1.1481	UnKenPool3	0	NA	GTGCCAGCMGCCGCGGTAA	GGACTACHVGGGTWTCTAAT	Field	Kenya	An. funestus	Itumbu	Not.applicable	pond	Permanent	Semi-forest	D_0__Bacteria	D_1__Proteobacteria	D_2__Gammaproteobacteria	D_3__Enterobacteriales	D_4__Enterobacteriaceae	NA	NA
DQ814829.1.1434	UnKenPool3	0	NA	GTGCCAGCMGCCGCGGTAA	GGACTACHVGGGTWTCTAAT	Field	Kenya	An. funestus	Itumbu	Not.applicable	pond	Permanent	Semi-forest	D_0__Bacteria	D_1__Fusobacteria	D_2__Fusobacteriia	D_3__Fusobacteriales	D_4__Fusobacteriaceae	D_5__Cetobacterium	D_6__uncultured bacterium
DQ814965.1.1452	UnKenPool3	0	NA	GTGCCAGCMGCCGCGGTAA	GGACTACHVGGGTWTCTAAT	Field	Kenya	An. funestus	Itumbu	Not.applicable	pond	Permanent	Semi-forest	D_0__Bacteria	D_1__Proteobacteria	D_2__Gammaproteobacteria	D_3__Enterobacteriales	D_4__Enterobacteriaceae	D_5__Yersinia	NA
DQ815048.1.1410	UnKenPool3	0	NA	GTGCCAGCMGCCGCGGTAA	GGACTACHVGGGTWTCTAAT	Field	Kenya	An. funestus	Itumbu	Not.applicable	pond	Permanent	Semi-forest	D_0__Bacteria	D_1__Proteobacteria	D_2__Alphaproteobacteria	D_3__Rhodospirillales	D_4__Acetobacteraceae	D_5__uncultured	D_6__uncultured bacterium
DQ824259.1.1398	UnKenPool3	0	NA	GTGCCAGCMGCCGCGGTAA	GGACTACHVGGGTWTCTAAT	Field	Kenya	An. funestus	Itumbu	Not.applicable	pond	Permanent	Semi-forest	D_0__Bacteria	D_1__Bacteroidetes	D_2__Bacteroidia	D_3__Bacteroidales	D_4__Bacteroidaceae	D_5__Bacteroides	D_6__uncultured organism
DQ824580.1.1266	UnKenPool3	0	NA	GTGCCAGCMGCCGCGGTAA	GGACTACHVGGGTWTCTAAT	Field	Kenya	An. funestus	Itumbu	Not.applicable	pond	Permanent	Semi-forest	D_0__Bacteria	D_1__Actinobacteria	D_2__Actinobacteria	D_3__Propionibacteriales	D_4__Nocardioidaceae	D_5__Nocardioides	NA
DQ831124.1.1414	UnKenPool3	0	NA	GTGCCAGCMGCCGCGGTAA	GGACTACHVGGGTWTCTAAT	Field	Kenya	An. funestus	Itumbu	Not.applicable	pond	Permanent	Semi-forest	D_0__Bacteria	D_1__Firmicutes	D_2__Clostridia	D_3__Clostridiales	D_4__Clostridiaceae 1	D_5__Clostridium sensu stricto 5	NA
DQ839498.1.1491	UnKenPool3	0	NA	GTGCCAGCMGCCGCGGTAA	GGACTACHVGGGTWTCTAAT	Field	Kenya	An. funestus	Itumbu	Not.applicable	pond	Permanent	Semi-forest	D_0__Bacteria	D_1__Proteobacteria	D_2__Betaproteobacteria	D_3__Burkholderiales	D_4__Comamonadaceae	NA	NA
DQ840461.1.1308	UnKenPool3	0	NA	GTGCCAGCMGCCGCGGTAA	GGACTACHVGGGTWTCTAAT	Field	Kenya	An. funestus	Itumbu	Not.applicable	pond	Permanent	Semi-forest	D_0__Bacteria	D_1__Proteobacteria	D_2__Alphaproteobacteria	D_3__Sphingomonadales	D_4__Sphingomonadaceae	D_5__Novosphingobium	D_6__uncultured bacterium
DQ852350.1.1478	UnKenPool3	0	NA	GTGCCAGCMGCCGCGGTAA	GGACTACHVGGGTWTCTAAT	Field	Kenya	An. funestus	Itumbu	Not.applicable	pond	Permanent	Semi-forest	D_0__Bacteria	D_1__Proteobacteria	D_2__Alphaproteobacteria	D_3__Rhizobiales	D_4__Methylocystaceae	D_5__Methylocystis	NA
DQ854971.1.1468	UnKenPool3	0	NA	GTGCCAGCMGCCGCGGTAA	GGACTACHVGGGTWTCTAAT	Field	Kenya	An. funestus	Itumbu	Not.applicable	pond	Permanent	Semi-forest	D_0__Bacteria	D_1__Proteobacteria	D_2__Betaproteobacteria	D_3__Burkholderiales	D_4__Burkholderiaceae	D_5__Chitinimonas	D_6__Chitinimonas taiwanensis
DQ860025.1.1505	UnKenPool3	0	NA	GTGCCAGCMGCCGCGGTAA	GGACTACHVGGGTWTCTAAT	Field	Kenya	An. funestus	Itumbu	Not.applicable	pond	Permanent	Semi-forest	D_0__Bacteria	D_1__Proteobacteria	D_2__Gammaproteobacteria	D_3__Pseudomonadales	D_4__Pseudomonadaceae	D_5__Pseudomonas	NA
DQ860051.1.1516	UnKenPool3	0	NA	GTGCCAGCMGCCGCGGTAA	GGACTACHVGGGTWTCTAAT	Field	Kenya	An. funestus	Itumbu	Not.applicable	pond	Permanent	Semi-forest	D_0__Bacteria	D_1__Firmicutes	D_2__Bacilli	D_3__Lactobacillales	D_4__Leuconostocaceae	D_5__Leuconostoc	D_6__Leuconostoc citreum
DQ883809.1.1368	UnKenPool3	0	NA	GTGCCAGCMGCCGCGGTAA	GGACTACHVGGGTWTCTAAT	Field	Kenya	An. funestus	Itumbu	Not.applicable	pond	Permanent	Semi-forest	D_0__Bacteria	D_1__Deinococcus-Thermus	D_2__Deinococci	D_3__Deinococcales	D_4__Deinococcaceae	D_5__Deinococcus	NA
DQ988308.1.1283	UnKenPool3	0	NA	GTGCCAGCMGCCGCGGTAA	GGACTACHVGGGTWTCTAAT	Field	Kenya	An. funestus	Itumbu	Not.applicable	pond	Permanent	Semi-forest	D_0__Bacteria	D_1__Proteobacteria	D_2__Deltaproteobacteria	D_3__Bdellovibrionales	D_4__Bdellovibrionaceae	D_5__Bdellovibrio	D_6__uncultured bacterium
DQ988309.1.1323	UnKenPool3	0	NA	GTGCCAGCMGCCGCGGTAA	GGACTACHVGGGTWTCTAAT	Field	Kenya	An. funestus	Itumbu	Not.applicable	pond	Permanent	Semi-forest	D_0__Bacteria	D_1__Proteobacteria	D_2__Deltaproteobacteria	D_3__Bdellovibrionales	D_4__Bacteriovoracaceae	D_5__Bacteriovorax	NA
EA273534.1.1250	UnKenPool3	0	NA	GTGCCAGCMGCCGCGGTAA	GGACTACHVGGGTWTCTAAT	Field	Kenya	An. funestus	Itumbu	Not.applicable	pond	Permanent	Semi-forest	D_0__Bacteria	D_1__Proteobacteria	D_2__Alphaproteobacteria	D_3__Rhizobiales	D_4__Rhizobiales Incertae Sedis	D_5__Nordella	NA
EF018291.1.1400	UnKenPool3	0	NA	GTGCCAGCMGCCGCGGTAA	GGACTACHVGGGTWTCTAAT	Field	Kenya	An. funestus	Itumbu	Not.applicable	pond	Permanent	Semi-forest	D_0__Bacteria	D_1__Firmicutes	D_2__Bacilli	D_3__Bacillales	D_4__Bacillaceae	D_5__Bacillus	D_6__uncultured bacterium
EF018371.1.1340	UnKenPool3	0	NA	GTGCCAGCMGCCGCGGTAA	GGACTACHVGGGTWTCTAAT	Field	Kenya	An. funestus	Itumbu	Not.applicable	pond	Permanent	Semi-forest	D_0__Bacteria	D_1__Proteobacteria	D_2__Alphaproteobacteria	D_3__Rhizobiales	D_4__Xanthobacteraceae	D_5__uncultured	NA
EF018413.1.1331	UnKenPool3	0	NA	GTGCCAGCMGCCGCGGTAA	GGACTACHVGGGTWTCTAAT	Field	Kenya	An. funestus	Itumbu	Not.applicable	pond	Permanent	Semi-forest	D_0__Bacteria	D_1__Proteobacteria	D_2__Alphaproteobacteria	D_3__Rhizobiales	D_4__MNG7	D_5__uncultured bacterium	D_6__uncultured bacterium
EF018574.1.1394	UnKenPool3	0	NA	GTGCCAGCMGCCGCGGTAA	GGACTACHVGGGTWTCTAAT	Field	Kenya	An. funestus	Itumbu	Not.applicable	pond	Permanent	Semi-forest	D_0__Bacteria	D_1__Actinobacteria	D_2__Thermoleophilia	D_3__Gaiellales	D_4__uncultured	D_5__uncultured bacterium	D_6__uncultured bacterium
EF018628.1.1367	UnKenPool3	0	NA	GTGCCAGCMGCCGCGGTAA	GGACTACHVGGGTWTCTAAT	Field	Kenya	An. funestus	Itumbu	Not.applicable	pond	Permanent	Semi-forest	D_0__Bacteria	D_1__Actinobacteria	D_2__Actinobacteria	D_3__Corynebacteriales	D_4__Mycobacteriaceae	D_5__Mycobacterium	NA
EF018650.1.1329	UnKenPool3	0	NA	GTGCCAGCMGCCGCGGTAA	GGACTACHVGGGTWTCTAAT	Field	Kenya	An. funestus	Itumbu	Not.applicable	pond	Permanent	Semi-forest	D_0__Bacteria	D_1__Proteobacteria	D_2__Alphaproteobacteria	D_3__Caulobacterales	D_4__Caulobacteraceae	D_5__Phenylobacterium	D_6__uncultured bacterium
EF018767.1.1391	UnKenPool3	0	NA	GTGCCAGCMGCCGCGGTAA	GGACTACHVGGGTWTCTAAT	Field	Kenya	An. funestus	Itumbu	Not.applicable	pond	Permanent	Semi-forest	D_0__Bacteria	D_1__Proteobacteria	D_2__Betaproteobacteria	D_3__Burkholderiales	D_4__Comamonadaceae	NA	NA
EF018825.1.1394	UnKenPool3	0	NA	GTGCCAGCMGCCGCGGTAA	GGACTACHVGGGTWTCTAAT	Field	Kenya	An. funestus	Itumbu	Not.applicable	pond	Permanent	Semi-forest	D_0__Bacteria	D_1__Actinobacteria	D_2__Thermoleophilia	D_3__Gaiellales	D_4__uncultured	NA	NA
EF018997.1.1332	UnKenPool3	0	NA	GTGCCAGCMGCCGCGGTAA	GGACTACHVGGGTWTCTAAT	Field	Kenya	An. funestus	Itumbu	Not.applicable	pond	Permanent	Semi-forest	D_0__Bacteria	D_1__Proteobacteria	D_2__Alphaproteobacteria	D_3__Rhizobiales	D_4__Xanthobacteraceae	D_5__uncultured	NA
EF019026.1.1403	UnKenPool3	0	NA	GTGCCAGCMGCCGCGGTAA	GGACTACHVGGGTWTCTAAT	Field	Kenya	An. funestus	Itumbu	Not.applicable	pond	Permanent	Semi-forest	D_0__Bacteria	D_1__Proteobacteria	D_2__Alphaproteobacteria	D_3__Rhizobiales	D_4__Hyphomicrobiaceae	D_5__Rhodoplanes	D_6__uncultured bacterium
EF019048.1.1344	UnKenPool3	0	NA	GTGCCAGCMGCCGCGGTAA	GGACTACHVGGGTWTCTAAT	Field	Kenya	An. funestus	Itumbu	Not.applicable	pond	Permanent	Semi-forest	D_0__Bacteria	D_1__Proteobacteria	D_2__Alphaproteobacteria	D_3__Rhodospirillales	D_4__DA111	NA	NA
EF019072.1.1393	UnKenPool3	0	NA	GTGCCAGCMGCCGCGGTAA	GGACTACHVGGGTWTCTAAT	Field	Kenya	An. funestus	Itumbu	Not.applicable	pond	Permanent	Semi-forest	D_0__Bacteria	D_1__Actinobacteria	D_2__Thermoleophilia	D_3__Gaiellales	D_4__Gaiellaceae	D_5__Gaiella	D_6__uncultured bacterium
EF019277.1.1363	UnKenPool3	0	NA	GTGCCAGCMGCCGCGGTAA	GGACTACHVGGGTWTCTAAT	Field	Kenya	An. funestus	Itumbu	Not.applicable	pond	Permanent	Semi-forest	D_0__Bacteria	D_1__Actinobacteria	D_2__Actinobacteria	D_3__Corynebacteriales	D_4__Mycobacteriaceae	D_5__Mycobacterium	NA
EF019300.1.1394	UnKenPool3	0	NA	GTGCCAGCMGCCGCGGTAA	GGACTACHVGGGTWTCTAAT	Field	Kenya	An. funestus	Itumbu	Not.applicable	pond	Permanent	Semi-forest	D_0__Bacteria	D_1__Actinobacteria	D_2__Thermoleophilia	D_3__Gaiellales	D_4__uncultured	NA	NA
EF019349.1.1380	UnKenPool3	0	NA	GTGCCAGCMGCCGCGGTAA	GGACTACHVGGGTWTCTAAT	Field	Kenya	An. funestus	Itumbu	Not.applicable	pond	Permanent	Semi-forest	D_0__Bacteria	D_1__Actinobacteria	D_2__Thermoleophilia	D_3__Gaiellales	D_4__uncultured	D_5__uncultured bacterium	D_6__uncultured bacterium
EF019381.1.1381	UnKenPool3	0	NA	GTGCCAGCMGCCGCGGTAA	GGACTACHVGGGTWTCTAAT	Field	Kenya	An. funestus	Itumbu	Not.applicable	pond	Permanent	Semi-forest	D_0__Bacteria	D_1__Verrucomicrobia	D_2__Spartobacteria	D_3__Chthoniobacterales	D_4__DA101 soil group	D_5__uncultured bacterium	D_6__uncultured bacterium
EF019478.1.1389	UnKenPool3	0	NA	GTGCCAGCMGCCGCGGTAA	GGACTACHVGGGTWTCTAAT	Field	Kenya	An. funestus	Itumbu	Not.applicable	pond	Permanent	Semi-forest	D_0__Bacteria	D_1__Planctomycetes	D_2__Planctomycetacia	D_3__Planctomycetales	D_4__Planctomycetaceae	D_5__Planctomyces	D_6__uncultured bacterium
EF019540.1.1335	UnKenPool3	0	NA	GTGCCAGCMGCCGCGGTAA	GGACTACHVGGGTWTCTAAT	Field	Kenya	An. funestus	Itumbu	Not.applicable	pond	Permanent	Semi-forest	D_0__Bacteria	D_1__Proteobacteria	D_2__Alphaproteobacteria	D_3__Rhizobiales	D_4__BCf3-20	D_5__uncultured bacterium	D_6__uncultured bacterium
EF019566.1.1352	UnKenPool3	0	NA	GTGCCAGCMGCCGCGGTAA	GGACTACHVGGGTWTCTAAT	Field	Kenya	An. funestus	Itumbu	Not.applicable	pond	Permanent	Semi-forest	D_0__Bacteria	D_1__Proteobacteria	D_2__Alphaproteobacteria	D_3__Rhizobiales	D_4__Beijerinckiaceae	D_5__Methylorosula	D_6__uncultured bacterium
EF019585.1.1363	UnKenPool3	0	NA	GTGCCAGCMGCCGCGGTAA	GGACTACHVGGGTWTCTAAT	Field	Kenya	An. funestus	Itumbu	Not.applicable	pond	Permanent	Semi-forest	D_0__Bacteria	D_1__Actinobacteria	D_2__Actinobacteria	D_3__Corynebacteriales	D_4__Mycobacteriaceae	D_5__Mycobacterium	D_6__uncultured bacterium
EF019911.1.1402	UnKenPool3	0	NA	GTGCCAGCMGCCGCGGTAA	GGACTACHVGGGTWTCTAAT	Field	Kenya	An. funestus	Itumbu	Not.applicable	pond	Permanent	Semi-forest	D_0__Bacteria	D_1__Acidobacteria	D_2__Holophagae	D_3__Subgroup 7	D_4__uncultured bacterium	D_5__uncultured bacterium	D_6__uncultured bacterium
EF019937.1.1339	UnKenPool3	0	NA	GTGCCAGCMGCCGCGGTAA	GGACTACHVGGGTWTCTAAT	Field	Kenya	An. funestus	Itumbu	Not.applicable	pond	Permanent	Semi-forest	D_0__Bacteria	D_1__Actinobacteria	D_2__Actinobacteria	D_3__Corynebacteriales	D_4__Mycobacteriaceae	D_5__Mycobacterium	NA
EF020004.1.1344	UnKenPool3	0	NA	GTGCCAGCMGCCGCGGTAA	GGACTACHVGGGTWTCTAAT	Field	Kenya	An. funestus	Itumbu	Not.applicable	pond	Permanent	Semi-forest	D_0__Bacteria	D_1__Chloroflexi	D_2__TK10	D_3__uncultured bacterium	D_4__uncultured bacterium	D_5__uncultured bacterium	D_6__uncultured bacterium
EF020083.1.1372	UnKenPool3	0	NA	GTGCCAGCMGCCGCGGTAA	GGACTACHVGGGTWTCTAAT	Field	Kenya	An. funestus	Itumbu	Not.applicable	pond	Permanent	Semi-forest	D_0__Bacteria	D_1__Planctomycetes	D_2__Planctomycetacia	D_3__Planctomycetales	D_4__Planctomycetaceae	D_5__uncultured	D_6__uncultured bacterium
EF020183.1.1334	UnKenPool3	0	NA	GTGCCAGCMGCCGCGGTAA	GGACTACHVGGGTWTCTAAT	Field	Kenya	An. funestus	Itumbu	Not.applicable	pond	Permanent	Semi-forest	D_0__Bacteria	D_1__Proteobacteria	D_2__Alphaproteobacteria	D_3__Sphingomonadales	D_4__Sphingomonadaceae	D_5__Novosphingobium	NA
EF020264.1.1415	UnKenPool3	0	NA	GTGCCAGCMGCCGCGGTAA	GGACTACHVGGGTWTCTAAT	Field	Kenya	An. funestus	Itumbu	Not.applicable	pond	Permanent	Semi-forest	D_0__Bacteria	D_1__Nitrospirae	D_2__Nitrospira	D_3__Nitrospirales	D_4__0319-6A21	D_5__uncultured bacterium	D_6__uncultured bacterium
EF063629.1.1497	UnKenPool3	0	NA	GTGCCAGCMGCCGCGGTAA	GGACTACHVGGGTWTCTAAT	Field	Kenya	An. funestus	Itumbu	Not.applicable	pond	Permanent	Semi-forest	D_0__Bacteria	D_1__Proteobacteria	D_2__Betaproteobacteria	D_3__Burkholderiales	D_4__Comamonadaceae	NA	NA
EF063717.1.1254	UnKenPool3	0	NA	GTGCCAGCMGCCGCGGTAA	GGACTACHVGGGTWTCTAAT	Field	Kenya	An. funestus	Itumbu	Not.applicable	pond	Permanent	Semi-forest	D_0__Bacteria	D_1__Actinobacteria	D_2__Actinobacteria	D_3__Micrococcales	D_4__Microbacteriaceae	D_5__Curtobacterium	NA
EF111143.1.1278	UnKenPool3	0	NA	GTGCCAGCMGCCGCGGTAA	GGACTACHVGGGTWTCTAAT	Field	Kenya	An. funestus	Itumbu	Not.applicable	pond	Permanent	Semi-forest	D_0__Bacteria	D_1__Proteobacteria	D_2__Betaproteobacteria	D_3__Burkholderiales	D_4__Comamonadaceae	NA	NA
EF112196.1.1368	UnKenPool3	0	NA	GTGCCAGCMGCCGCGGTAA	GGACTACHVGGGTWTCTAAT	Field	Kenya	An. funestus	Itumbu	Not.applicable	pond	Permanent	Semi-forest	D_0__Archaea	D_1__Euryarchaeota	D_2__Methanobacteria	D_3__Methanobacteriales	D_4__Methanobacteriaceae	D_5__Methanobacterium	D_6__uncultured archaeon
EF125428.1.1433	UnKenPool3	0	NA	GTGCCAGCMGCCGCGGTAA	GGACTACHVGGGTWTCTAAT	Field	Kenya	An. funestus	Itumbu	Not.applicable	pond	Permanent	Semi-forest	D_0__Bacteria	D_1__Proteobacteria	D_2__Alphaproteobacteria	D_3__Rhodobacterales	D_4__Rhodobacteraceae	D_5__Amaricoccus	D_6__uncultured bacterium
EF127613.1.1432	UnKenPool3	0	NA	GTGCCAGCMGCCGCGGTAA	GGACTACHVGGGTWTCTAAT	Field	Kenya	An. funestus	Itumbu	Not.applicable	pond	Permanent	Semi-forest	D_0__Bacteria	D_1__Actinobacteria	D_2__Actinobacteria	D_3__Kineosporiales	D_4__Kineosporiaceae	D_5__Quadrisphaera	NA
EF157126.1.1409	UnKenPool3	0	NA	GTGCCAGCMGCCGCGGTAA	GGACTACHVGGGTWTCTAAT	Field	Kenya	An. funestus	Itumbu	Not.applicable	pond	Permanent	Semi-forest	D_0__Bacteria	D_1__Proteobacteria	D_2__Alphaproteobacteria	D_3__Sphingomonadales	D_4__Sphingomonadaceae	D_5__Sandaracinobacter	NA
EF157219.1.1471	UnKenPool3	0	NA	GTGCCAGCMGCCGCGGTAA	GGACTACHVGGGTWTCTAAT	Field	Kenya	An. funestus	Itumbu	Not.applicable	pond	Permanent	Semi-forest	D_0__Bacteria	D_1__Actinobacteria	D_2__Thermoleophilia	D_3__Solirubrobacterales	D_4__480-2	D_5__uncultured bacterium	D_6__uncultured bacterium
EF204468.1.1373	UnKenPool3	0	NA	GTGCCAGCMGCCGCGGTAA	GGACTACHVGGGTWTCTAAT	Field	Kenya	An. funestus	Itumbu	Not.applicable	pond	Permanent	Semi-forest	D_0__Bacteria	D_1__Bacteroidetes	D_2__Sphingobacteriia	D_3__Sphingobacteriales	D_4__Sphingobacteriaceae	D_5__Nubsella	NA
EF205513.1.1470	UnKenPool3	0	NA	GTGCCAGCMGCCGCGGTAA	GGACTACHVGGGTWTCTAAT	Field	Kenya	An. funestus	Itumbu	Not.applicable	pond	Permanent	Semi-forest	D_0__Bacteria	D_1__Proteobacteria	D_2__Gammaproteobacteria	D_3__Aeromonadales	D_4__Aeromonadaceae	D_5__Aeromonas	NA
EF211071.1.1468	UnKenPool3	0	NA	GTGCCAGCMGCCGCGGTAA	GGACTACHVGGGTWTCTAAT	Field	Kenya	An. funestus	Itumbu	Not.applicable	pond	Permanent	Semi-forest	D_0__Bacteria	D_1__Actinobacteria	D_2__Actinobacteria	D_3__Micrococcales	D_4__Promicromonosporaceae	D_5__Cellulosimicrobium	NA
EF219020.1.1388	UnKenPool3	0	NA	GTGCCAGCMGCCGCGGTAA	GGACTACHVGGGTWTCTAAT	Field	Kenya	An. funestus	Itumbu	Not.applicable	pond	Permanent	Semi-forest	D_0__Bacteria	D_1__Planctomycetes	D_2__Planctomycetacia	D_3__Planctomycetales	D_4__Planctomycetaceae	D_5__Isosphaera	D_6__uncultured bacterium
EF403144.1.1491	UnKenPool3	0	NA	GTGCCAGCMGCCGCGGTAA	GGACTACHVGGGTWTCTAAT	Field	Kenya	An. funestus	Itumbu	Not.applicable	pond	Permanent	Semi-forest	D_0__Bacteria	D_1__Bacteroidetes	D_2__Bacteroidia	D_3__Bacteroidales	D_4__Bacteroidaceae	D_5__Bacteroides	D_6__uncultured bacterium
EF405987.1.1475	UnKenPool3	0	NA	GTGCCAGCMGCCGCGGTAA	GGACTACHVGGGTWTCTAAT	Field	Kenya	An. funestus	Itumbu	Not.applicable	pond	Permanent	Semi-forest	D_0__Bacteria	D_1__Firmicutes	D_2__Bacilli	D_3__Lactobacillales	D_4__Streptococcaceae	D_5__Streptococcus	NA
EF409831.1.1475	UnKenPool3	0	NA	GTGCCAGCMGCCGCGGTAA	GGACTACHVGGGTWTCTAAT	Field	Kenya	An. funestus	Itumbu	Not.applicable	pond	Permanent	Semi-forest	D_0__Bacteria	D_1__Cyanobacteria	D_2__Chloroplast	D_3__uncultured bacterium	D_4__uncultured bacterium	D_5__uncultured bacterium	D_6__uncultured bacterium
EF422178.1.1231	UnKenPool3	0	NA	GTGCCAGCMGCCGCGGTAA	GGACTACHVGGGTWTCTAAT	Field	Kenya	An. funestus	Itumbu	Not.applicable	pond	Permanent	Semi-forest	D_0__Bacteria	D_1__Proteobacteria	D_2__Alphaproteobacteria	D_3__Rhodospirillales	D_4__Rhodospirillaceae	D_5__Azospirillum	NA
EF428994.1.1411	UnKenPool3	0	NA	GTGCCAGCMGCCGCGGTAA	GGACTACHVGGGTWTCTAAT	Field	Kenya	An. funestus	Itumbu	Not.applicable	pond	Permanent	Semi-forest	D_0__Bacteria	D_1__Proteobacteria	D_2__Gammaproteobacteria	D_3__Enterobacteriales	D_4__Enterobacteriaceae	D_5__Yersinia	NA
EF429004.1.1415	UnKenPool3	0	NA	GTGCCAGCMGCCGCGGTAA	GGACTACHVGGGTWTCTAAT	Field	Kenya	An. funestus	Itumbu	Not.applicable	pond	Permanent	Semi-forest	D_0__Bacteria	D_1__Proteobacteria	D_2__Gammaproteobacteria	D_3__Pseudomonadales	D_4__Moraxellaceae	D_5__Acinetobacter	NA
EF429513.1.1468	UnKenPool3	0	NA	GTGCCAGCMGCCGCGGTAA	GGACTACHVGGGTWTCTAAT	Field	Kenya	An. funestus	Itumbu	Not.applicable	pond	Permanent	Semi-forest	D_0__Bacteria	D_1__Cyanobacteria	D_2__Cyanobacteria	D_3__SubsectionIII	D_4__FamilyI	D_5__uncultured	D_6__uncultured cyanobacterium
EF438210.1.1467	UnKenPool3	0	NA	GTGCCAGCMGCCGCGGTAA	GGACTACHVGGGTWTCTAAT	Field	Kenya	An. funestus	Itumbu	Not.applicable	pond	Permanent	Semi-forest	D_0__Bacteria	D_1__Proteobacteria	D_2__Gammaproteobacteria	D_3__Enterobacteriales	D_4__Enterobacteriaceae	D_5__Yersinia	NA
EF465533.1.1436	UnKenPool3	0	NA	GTGCCAGCMGCCGCGGTAA	GGACTACHVGGGTWTCTAAT	Field	Kenya	An. funestus	Itumbu	Not.applicable	pond	Permanent	Semi-forest	D_0__Bacteria	D_1__Proteobacteria	D_2__Alphaproteobacteria	D_3__Rhizobiales	D_4__Xanthobacteraceae	D_5__Pseudoxanthobacter	NA
EF466108.1.1436	UnKenPool3	0	NA	GTGCCAGCMGCCGCGGTAA	GGACTACHVGGGTWTCTAAT	Field	Kenya	An. funestus	Itumbu	Not.applicable	pond	Permanent	Semi-forest	D_0__Bacteria	D_1__Actinobacteria	D_2__Actinobacteria	D_3__Propionibacteriales	D_4__Nocardioidaceae	D_5__Nocardioides	D_6__uncultured bacterium
EF466121.1.1418	UnKenPool3	0	NA	GTGCCAGCMGCCGCGGTAA	GGACTACHVGGGTWTCTAAT	Field	Kenya	An. funestus	Itumbu	Not.applicable	pond	Permanent	Semi-forest	D_0__Bacteria	D_1__Actinobacteria	D_2__Actinobacteria	D_3__Propionibacteriales	D_4__Nocardioidaceae	D_5__Nocardioides	NA
EF471692.1.1489	UnKenPool3	0	NA	GTGCCAGCMGCCGCGGTAA	GGACTACHVGGGTWTCTAAT	Field	Kenya	An. funestus	Itumbu	Not.applicable	pond	Permanent	Semi-forest	D_0__Bacteria	D_1__Proteobacteria	D_2__Betaproteobacteria	D_3__Burkholderiales	D_4__Alcaligenaceae	D_5__Kerstersia	D_6__uncultured bacterium
EF492969.1.1477	UnKenPool3	0	NA	GTGCCAGCMGCCGCGGTAA	GGACTACHVGGGTWTCTAAT	Field	Kenya	An. funestus	Itumbu	Not.applicable	pond	Permanent	Semi-forest	D_0__Bacteria	D_1__Chloroflexi	D_2__JG37-AG-4	D_3__uncultured bacterium	D_4__uncultured bacterium	D_5__uncultured bacterium	D_6__uncultured bacterium
EF510286.1.1401	UnKenPool3	0	NA	GTGCCAGCMGCCGCGGTAA	GGACTACHVGGGTWTCTAAT	Field	Kenya	An. funestus	Itumbu	Not.applicable	pond	Permanent	Semi-forest	D_0__Bacteria	D_1__Proteobacteria	D_2__Gammaproteobacteria	D_3__Pseudomonadales	D_4__Moraxellaceae	D_5__Acinetobacter	NA
EF515888.1.1289	UnKenPool3	0	NA	GTGCCAGCMGCCGCGGTAA	GGACTACHVGGGTWTCTAAT	Field	Kenya	An. funestus	Itumbu	Not.applicable	pond	Permanent	Semi-forest	D_0__Bacteria	D_1__Proteobacteria	D_2__Deltaproteobacteria	D_3__Myxococcales	D_4__uncultured	D_5__uncultured bacterium	D_6__uncultured bacterium
EF515938.1.1337	UnKenPool3	0	NA	GTGCCAGCMGCCGCGGTAA	GGACTACHVGGGTWTCTAAT	Field	Kenya	An. funestus	Itumbu	Not.applicable	pond	Permanent	Semi-forest	D_0__Bacteria	D_1__Planctomycetes	D_2__Planctomycetacia	D_3__Planctomycetales	D_4__Planctomycetaceae	D_5__uncultured	D_6__uncultured bacterium
EF516223.1.1460	UnKenPool3	0	NA	GTGCCAGCMGCCGCGGTAA	GGACTACHVGGGTWTCTAAT	Field	Kenya	An. funestus	Itumbu	Not.applicable	pond	Permanent	Semi-forest	D_0__Bacteria	D_1__Planctomycetes	D_2__Planctomycetacia	D_3__Planctomycetales	D_4__Planctomycetaceae	D_5__Isosphaera	D_6__uncultured bacterium
EF516312.1.1477	UnKenPool3	0	NA	GTGCCAGCMGCCGCGGTAA	GGACTACHVGGGTWTCTAAT	Field	Kenya	An. funestus	Itumbu	Not.applicable	pond	Permanent	Semi-forest	D_0__Bacteria	D_1__Proteobacteria	D_2__Deltaproteobacteria	D_3__Myxococcales	D_4__Polyangiaceae	D_5__Sorangium	NA
EF516395.1.1417	UnKenPool3	0	NA	GTGCCAGCMGCCGCGGTAA	GGACTACHVGGGTWTCTAAT	Field	Kenya	An. funestus	Itumbu	Not.applicable	pond	Permanent	Semi-forest	D_0__Bacteria	D_1__Proteobacteria	D_2__Alphaproteobacteria	D_3__Rhodospirillales	D_4__Rhodospirillaceae	D_5__uncultured	D_6__uncultured bacterium
EF516469.1.1255	UnKenPool3	0	NA	GTGCCAGCMGCCGCGGTAA	GGACTACHVGGGTWTCTAAT	Field	Kenya	An. funestus	Itumbu	Not.applicable	pond	Permanent	Semi-forest	D_0__Bacteria	D_1__Bacteroidetes	D_2__Sphingobacteriia	D_3__Sphingobacteriales	D_4__Chitinophagaceae	D_5__uncultured	D_6__uncultured bacterium
EF516784.1.1453	UnKenPool3	0	NA	GTGCCAGCMGCCGCGGTAA	GGACTACHVGGGTWTCTAAT	Field	Kenya	An. funestus	Itumbu	Not.applicable	pond	Permanent	Semi-forest	D_0__Bacteria	D_1__Actinobacteria	D_2__Actinobacteria	D_3__Micrococcales	D_4__Microbacteriaceae	NA	NA
EF516920.1.1435	UnKenPool3	0	NA	GTGCCAGCMGCCGCGGTAA	GGACTACHVGGGTWTCTAAT	Field	Kenya	An. funestus	Itumbu	Not.applicable	pond	Permanent	Semi-forest	D_0__Bacteria	D_1__Actinobacteria	D_2__Acidimicrobiia	D_3__Acidimicrobiales	D_4__uncultured	NA	NA
EF516938.1.1461	UnKenPool3	0	NA	GTGCCAGCMGCCGCGGTAA	GGACTACHVGGGTWTCTAAT	Field	Kenya	An. funestus	Itumbu	Not.applicable	pond	Permanent	Semi-forest	D_0__Bacteria	D_1__Actinobacteria	D_2__Actinobacteria	D_3__Frankiales	D_4__Geodermatophilaceae	D_5__Geodermatophilus	NA
EF516949.1.1445	UnKenPool3	0	NA	GTGCCAGCMGCCGCGGTAA	GGACTACHVGGGTWTCTAAT	Field	Kenya	An. funestus	Itumbu	Not.applicable	pond	Permanent	Semi-forest	D_0__Bacteria	D_1__Actinobacteria	D_2__Acidimicrobiia	D_3__Acidimicrobiales	D_4__uncultured	D_5__uncultured bacterium	D_6__uncultured bacterium
EF520440.1.1465	UnKenPool3	0	NA	GTGCCAGCMGCCGCGGTAA	GGACTACHVGGGTWTCTAAT	Field	Kenya	An. funestus	Itumbu	Not.applicable	pond	Permanent	Semi-forest	D_0__Bacteria	D_1__Proteobacteria	D_2__Betaproteobacteria	D_3__Burkholderiales	D_4__Comamonadaceae	NA	NA
EF520457.1.1418	UnKenPool3	0	NA	GTGCCAGCMGCCGCGGTAA	GGACTACHVGGGTWTCTAAT	Field	Kenya	An. funestus	Itumbu	Not.applicable	pond	Permanent	Semi-forest	D_0__Bacteria	D_1__Proteobacteria	D_2__Betaproteobacteria	D_3__Burkholderiales	D_4__Comamonadaceae	D_5__Ideonella	NA
EF532910.1.1588	UnKenPool3	0	NA	GTGCCAGCMGCCGCGGTAA	GGACTACHVGGGTWTCTAAT	Field	Kenya	An. funestus	Itumbu	Not.applicable	pond	Permanent	Semi-forest	D_0__Bacteria	D_1__Proteobacteria	D_2__Gammaproteobacteria	D_3__Pseudomonadales	D_4__Moraxellaceae	D_5__Acinetobacter	NA
EF532911.1.1293	UnKenPool3	0	NA	GTGCCAGCMGCCGCGGTAA	GGACTACHVGGGTWTCTAAT	Field	Kenya	An. funestus	Itumbu	Not.applicable	pond	Permanent	Semi-forest	D_0__Bacteria	D_1__Firmicutes	D_2__Bacilli	D_3__Bacillales	D_4__Planococcaceae	D_5__Lysinibacillus	NA
EF571994.1.1490	UnKenPool3	0	NA	GTGCCAGCMGCCGCGGTAA	GGACTACHVGGGTWTCTAAT	Field	Kenya	An. funestus	Itumbu	Not.applicable	pond	Permanent	Semi-forest	D_0__Bacteria	D_1__Proteobacteria	D_2__Gammaproteobacteria	D_3__Pseudomonadales	D_4__Moraxellaceae	D_5__Acinetobacter	D_6__uncultured bacterium
EF590021.1.1362	UnKenPool3	0	NA	GTGCCAGCMGCCGCGGTAA	GGACTACHVGGGTWTCTAAT	Field	Kenya	An. funestus	Itumbu	Not.applicable	pond	Permanent	Semi-forest	D_0__Bacteria	D_1__Proteobacteria	D_2__Deltaproteobacteria	D_3__Desulfuromonadales	D_4__M20-Pitesti	D_5__uncultured bacterium	D_6__uncultured bacterium
EF600565.1.1434	UnKenPool3	0	NA	GTGCCAGCMGCCGCGGTAA	GGACTACHVGGGTWTCTAAT	Field	Kenya	An. funestus	Itumbu	Not.applicable	pond	Permanent	Semi-forest	D_0__Bacteria	D_1__WD272	D_2__uncultured bacterium	D_3__uncultured bacterium	D_4__uncultured bacterium	D_5__uncultured bacterium	D_6__uncultured bacterium
EF600577.1.1340	UnKenPool3	0	NA	GTGCCAGCMGCCGCGGTAA	GGACTACHVGGGTWTCTAAT	Field	Kenya	An. funestus	Itumbu	Not.applicable	pond	Permanent	Semi-forest	D_0__Bacteria	D_1__Verrucomicrobia	D_2__Spartobacteria	D_3__Chthoniobacterales	D_4__DA101 soil group	D_5__uncultured bacterium	D_6__uncultured bacterium
EF608528.1.1461	UnKenPool3	0	NA	GTGCCAGCMGCCGCGGTAA	GGACTACHVGGGTWTCTAAT	Field	Kenya	An. funestus	Itumbu	Not.applicable	pond	Permanent	Semi-forest	D_0__Bacteria	D_1__Proteobacteria	D_2__Gammaproteobacteria	D_3__Enterobacteriales	D_4__Enterobacteriaceae	NA	NA
EF608551.1.1456	UnKenPool3	0	NA	GTGCCAGCMGCCGCGGTAA	GGACTACHVGGGTWTCTAAT	Field	Kenya	An. funestus	Itumbu	Not.applicable	pond	Permanent	Semi-forest	D_0__Bacteria	D_1__Proteobacteria	D_2__Gammaproteobacteria	D_3__Enterobacteriales	D_4__Enterobacteriaceae	D_5__uncultured	D_6__uncultured bacterium
EF623863.1.1478	UnKenPool3	0	NA	GTGCCAGCMGCCGCGGTAA	GGACTACHVGGGTWTCTAAT	Field	Kenya	An. funestus	Itumbu	Not.applicable	pond	Permanent	Semi-forest	D_0__Bacteria	D_1__Actinobacteria	D_2__Actinobacteria	D_3__Propionibacteriales	D_4__Nocardioidaceae	D_5__Nocardioides	NA
EF632761.1.1474	UnKenPool3	0	NA	GTGCCAGCMGCCGCGGTAA	GGACTACHVGGGTWTCTAAT	Field	Kenya	An. funestus	Itumbu	Not.applicable	pond	Permanent	Semi-forest	D_0__Bacteria	D_1__Proteobacteria	D_2__Alphaproteobacteria	D_3__Caulobacterales	D_4__Caulobacteraceae	D_5__Phenylobacterium	D_6__uncultured bacterium
EF635010.1.1387	UnKenPool3	0	NA	GTGCCAGCMGCCGCGGTAA	GGACTACHVGGGTWTCTAAT	Field	Kenya	An. funestus	Itumbu	Not.applicable	pond	Permanent	Semi-forest	D_0__Bacteria	D_1__Bacteroidetes	D_2__Cytophagia	D_3__Cytophagales	D_4__Cytophagaceae	D_5__Rudanella	D_6__uncultured bacterium
EF648100.1.1506	UnKenPool3	0	NA	GTGCCAGCMGCCGCGGTAA	GGACTACHVGGGTWTCTAAT	Field	Kenya	An. funestus	Itumbu	Not.applicable	pond	Permanent	Semi-forest	D_0__Bacteria	D_1__Proteobacteria	D_2__Betaproteobacteria	D_3__Burkholderiales	D_4__Comamonadaceae	D_5__Comamonas	NA
EF667911.1.1466	UnKenPool3	0	NA	GTGCCAGCMGCCGCGGTAA	GGACTACHVGGGTWTCTAAT	Field	Kenya	An. funestus	Itumbu	Not.applicable	pond	Permanent	Semi-forest	D_0__Bacteria	D_1__Proteobacteria	D_2__Deltaproteobacteria	D_3__Bdellovibrionales	D_4__Bdellovibrionaceae	D_5__Bdellovibrio	D_6__uncultured bacterium
EF667914.1.1483	UnKenPool3	0	NA	GTGCCAGCMGCCGCGGTAA	GGACTACHVGGGTWTCTAAT	Field	Kenya	An. funestus	Itumbu	Not.applicable	pond	Permanent	Semi-forest	D_0__Bacteria	D_1__Bacteroidetes	D_2__Flavobacteriia	D_3__Flavobacteriales	D_4__Flavobacteriaceae	D_5__Flavobacterium	NA
EF683034.1.1518	UnKenPool3	0	NA	GTGCCAGCMGCCGCGGTAA	GGACTACHVGGGTWTCTAAT	Field	Kenya	An. funestus	Itumbu	Not.applicable	pond	Permanent	Semi-forest	D_0__Bacteria	D_1__Actinobacteria	D_2__Rubrobacteria	D_3__Rubrobacterales	D_4__Rubrobacteriaceae	D_5__Rubrobacter	D_6__uncultured bacterium
EF685273.1.1507	UnKenPool3	0	NA	GTGCCAGCMGCCGCGGTAA	GGACTACHVGGGTWTCTAAT	Field	Kenya	An. funestus	Itumbu	Not.applicable	pond	Permanent	Semi-forest	D_0__Bacteria	D_1__Proteobacteria	D_2__Gammaproteobacteria	D_3__Enterobacteriales	D_4__Enterobacteriaceae	NA	NA
EU037342.1.1453	UnKenPool3	0	NA	GTGCCAGCMGCCGCGGTAA	GGACTACHVGGGTWTCTAAT	Field	Kenya	An. funestus	Itumbu	Not.applicable	pond	Permanent	Semi-forest	D_0__Bacteria	D_1__Proteobacteria	D_2__Gammaproteobacteria	D_3__Pseudomonadales	D_4__Pseudomonadaceae	D_5__Cellvibrio	NA
EU046271.1.1404	UnKenPool3	0	NA	GTGCCAGCMGCCGCGGTAA	GGACTACHVGGGTWTCTAAT	Field	Kenya	An. funestus	Itumbu	Not.applicable	pond	Permanent	Semi-forest	D_0__Bacteria	D_1__Proteobacteria	D_2__Gammaproteobacteria	D_3__Pseudomonadales	D_4__Pseudomonadaceae	D_5__Pseudomonas	D_6__uncultured bacterium
EU104010.1.1450	UnKenPool3	0	NA	GTGCCAGCMGCCGCGGTAA	GGACTACHVGGGTWTCTAAT	Field	Kenya	An. funestus	Itumbu	Not.applicable	pond	Permanent	Semi-forest	D_0__Bacteria	D_1__Proteobacteria	D_2__Betaproteobacteria	D_3__Burkholderiales	D_4__Comamonadaceae	NA	NA
EU104166.1.1477	UnKenPool3	0	NA	GTGCCAGCMGCCGCGGTAA	GGACTACHVGGGTWTCTAAT	Field	Kenya	An. funestus	Itumbu	Not.applicable	pond	Permanent	Semi-forest	D_0__Bacteria	D_1__Verrucomicrobia	D_2__Verrucomicrobiae	D_3__Verrucomicrobiales	D_4__Verrucomicrobiaceae	D_5__Prosthecobacter	D_6__uncultured bacterium
EU104307.1.1409	UnKenPool3	0	NA	GTGCCAGCMGCCGCGGTAA	GGACTACHVGGGTWTCTAAT	Field	Kenya	An. funestus	Itumbu	Not.applicable	pond	Permanent	Semi-forest	D_0__Bacteria	D_1__Proteobacteria	D_2__Alphaproteobacteria	D_3__DB1-14	D_4__uncultured bacterium	D_5__uncultured bacterium	D_6__uncultured bacterium
EU132467.1.1373	UnKenPool3	0	NA	GTGCCAGCMGCCGCGGTAA	GGACTACHVGGGTWTCTAAT	Field	Kenya	An. funestus	Itumbu	Not.applicable	pond	Permanent	Semi-forest	D_0__Bacteria	D_1__Actinobacteria	D_2__Thermoleophilia	D_3__Gaiellales	D_4__Gaiellaceae	D_5__Gaiella	NA
EU132476.1.1440	UnKenPool3	0	NA	GTGCCAGCMGCCGCGGTAA	GGACTACHVGGGTWTCTAAT	Field	Kenya	An. funestus	Itumbu	Not.applicable	pond	Permanent	Semi-forest	D_0__Bacteria	D_1__Actinobacteria	D_2__Rubrobacteria	D_3__Rubrobacterales	D_4__Rubrobacteriaceae	D_5__Rubrobacter	D_6__uncultured bacterium
EU132524.1.1260	UnKenPool3	0	NA	GTGCCAGCMGCCGCGGTAA	GGACTACHVGGGTWTCTAAT	Field	Kenya	An. funestus	Itumbu	Not.applicable	pond	Permanent	Semi-forest	D_0__Bacteria	D_1__Actinobacteria	D_2__Actinobacteria	D_3__Frankiales	D_4__Geodermatophilaceae	D_5__Geodermatophilus	D_6__uncultured bacterium
EU132539.1.1359	UnKenPool3	0	NA	GTGCCAGCMGCCGCGGTAA	GGACTACHVGGGTWTCTAAT	Field	Kenya	An. funestus	Itumbu	Not.applicable	pond	Permanent	Semi-forest	D_0__Bacteria	D_1__Actinobacteria	D_2__Thermoleophilia	D_3__Solirubrobacterales	D_4__0319-6M6	D_5__uncultured bacterium	D_6__uncultured bacterium
EU132549.1.1358	UnKenPool3	0	NA	GTGCCAGCMGCCGCGGTAA	GGACTACHVGGGTWTCTAAT	Field	Kenya	An. funestus	Itumbu	Not.applicable	pond	Permanent	Semi-forest	D_0__Bacteria	D_1__Actinobacteria	D_2__Thermoleophilia	D_3__Solirubrobacterales	D_4__0319-6M6	D_5__uncultured bacterium	D_6__uncultured bacterium
EU132550.1.1353	UnKenPool3	0	NA	GTGCCAGCMGCCGCGGTAA	GGACTACHVGGGTWTCTAAT	Field	Kenya	An. funestus	Itumbu	Not.applicable	pond	Permanent	Semi-forest	D_0__Bacteria	D_1__Actinobacteria	D_2__Actinobacteria	D_3__Corynebacteriales	D_4__Mycobacteriaceae	D_5__Mycobacterium	D_6__uncultured bacterium
EU132556.1.1349	UnKenPool3	0	NA	GTGCCAGCMGCCGCGGTAA	GGACTACHVGGGTWTCTAAT	Field	Kenya	An. funestus	Itumbu	Not.applicable	pond	Permanent	Semi-forest	D_0__Bacteria	D_1__Actinobacteria	D_2__Actinobacteria	D_3__Corynebacteriales	D_4__Mycobacteriaceae	D_5__Mycobacterium	D_6__uncultured bacterium
EU132578.1.1369	UnKenPool3	0	NA	GTGCCAGCMGCCGCGGTAA	GGACTACHVGGGTWTCTAAT	Field	Kenya	An. funestus	Itumbu	Not.applicable	pond	Permanent	Semi-forest	D_0__Bacteria	D_1__Actinobacteria	D_2__Thermoleophilia	D_3__Gaiellales	D_4__uncultured	D_5__uncultured bacterium	D_6__uncultured bacterium
EU132595.1.1325	UnKenPool3	0	NA	GTGCCAGCMGCCGCGGTAA	GGACTACHVGGGTWTCTAAT	Field	Kenya	An. funestus	Itumbu	Not.applicable	pond	Permanent	Semi-forest	D_0__Bacteria	D_1__Actinobacteria	D_2__Actinobacteria	D_3__Frankiales	D_4__Frankiaceae	D_5__Jatrophihabitans	NA
EU132668.1.1349	UnKenPool3	0	NA	GTGCCAGCMGCCGCGGTAA	GGACTACHVGGGTWTCTAAT	Field	Kenya	An. funestus	Itumbu	Not.applicable	pond	Permanent	Semi-forest	D_0__Bacteria	D_1__Actinobacteria	D_2__Actinobacteria	D_3__Micromonosporales	D_4__Micromonosporaceae	D_5__uncultured bacterium	D_6__uncultured bacterium
EU132675.1.1260	UnKenPool3	0	NA	GTGCCAGCMGCCGCGGTAA	GGACTACHVGGGTWTCTAAT	Field	Kenya	An. funestus	Itumbu	Not.applicable	pond	Permanent	Semi-forest	D_0__Bacteria	D_1__Actinobacteria	D_2__Rubrobacteria	D_3__Rubrobacterales	D_4__Rubrobacteriaceae	D_5__Rubrobacter	D_6__uncultured bacterium
EU132718.1.1345	UnKenPool3	0	NA	GTGCCAGCMGCCGCGGTAA	GGACTACHVGGGTWTCTAAT	Field	Kenya	An. funestus	Itumbu	Not.applicable	pond	Permanent	Semi-forest	D_0__Bacteria	D_1__Actinobacteria	D_2__Thermoleophilia	D_3__Solirubrobacterales	D_4__480-2	D_5__uncultured bacterium	D_6__uncultured bacterium
EU132720.1.1321	UnKenPool3	0	NA	GTGCCAGCMGCCGCGGTAA	GGACTACHVGGGTWTCTAAT	Field	Kenya	An. funestus	Itumbu	Not.applicable	pond	Permanent	Semi-forest	D_0__Bacteria	D_1__Actinobacteria	D_2__Acidimicrobiia	D_3__Acidimicrobiales	D_4__uncultured	D_5__uncultured bacterium	D_6__uncultured bacterium
EU132741.1.1303	UnKenPool3	0	NA	GTGCCAGCMGCCGCGGTAA	GGACTACHVGGGTWTCTAAT	Field	Kenya	An. funestus	Itumbu	Not.applicable	pond	Permanent	Semi-forest	D_0__Bacteria	D_1__Actinobacteria	D_2__Actinobacteria	D_3__Pseudonocardiales	D_4__Pseudonocardiaceae	D_5__Pseudonocardia	D_6__uncultured bacterium
EU132751.1.1348	UnKenPool3	0	NA	GTGCCAGCMGCCGCGGTAA	GGACTACHVGGGTWTCTAAT	Field	Kenya	An. funestus	Itumbu	Not.applicable	pond	Permanent	Semi-forest	D_0__Bacteria	D_1__Actinobacteria	D_2__Actinobacteria	D_3__Corynebacteriales	D_4__Mycobacteriaceae	D_5__Mycobacterium	NA
EU132769.1.1353	UnKenPool3	0	NA	GTGCCAGCMGCCGCGGTAA	GGACTACHVGGGTWTCTAAT	Field	Kenya	An. funestus	Itumbu	Not.applicable	pond	Permanent	Semi-forest	D_0__Bacteria	D_1__Actinobacteria	D_2__MB-A2-108	D_3__uncultured bacterium	D_4__uncultured bacterium	D_5__uncultured bacterium	D_6__uncultured bacterium
EU132811.1.1274	UnKenPool3	0	NA	GTGCCAGCMGCCGCGGTAA	GGACTACHVGGGTWTCTAAT	Field	Kenya	An. funestus	Itumbu	Not.applicable	pond	Permanent	Semi-forest	D_0__Bacteria	D_1__Actinobacteria	D_2__Acidimicrobiia	D_3__Acidimicrobiales	D_4__uncultured	NA	NA
EU132820.1.1389	UnKenPool3	0	NA	GTGCCAGCMGCCGCGGTAA	GGACTACHVGGGTWTCTAAT	Field	Kenya	An. funestus	Itumbu	Not.applicable	pond	Permanent	Semi-forest	D_0__Bacteria	D_1__Actinobacteria	D_2__Actinobacteria	D_3__Corynebacteriales	D_4__Mycobacteriaceae	D_5__Mycobacterium	NA
EU132822.1.1365	UnKenPool3	0	NA	GTGCCAGCMGCCGCGGTAA	GGACTACHVGGGTWTCTAAT	Field	Kenya	An. funestus	Itumbu	Not.applicable	pond	Permanent	Semi-forest	D_0__Bacteria	D_1__Actinobacteria	D_2__Thermoleophilia	D_3__Solirubrobacterales	D_4__0319-6M6	D_5__uncultured bacterium	D_6__uncultured bacterium
EU132865.1.1266	UnKenPool3	0	NA	GTGCCAGCMGCCGCGGTAA	GGACTACHVGGGTWTCTAAT	Field	Kenya	An. funestus	Itumbu	Not.applicable	pond	Permanent	Semi-forest	D_0__Bacteria	D_1__Actinobacteria	D_2__Thermoleophilia	D_3__Gaiellales	D_4__Gaiellaceae	D_5__Gaiella	D_6__uncultured bacterium
EU132891.1.1299	UnKenPool3	0	NA	GTGCCAGCMGCCGCGGTAA	GGACTACHVGGGTWTCTAAT	Field	Kenya	An. funestus	Itumbu	Not.applicable	pond	Permanent	Semi-forest	D_0__Bacteria	D_1__Actinobacteria	D_2__Actinobacteria	D_3__Streptomycetales	D_4__Streptomycetaceae	D_5__Streptomyces	NA
EU132903.1.1343	UnKenPool3	0	NA	GTGCCAGCMGCCGCGGTAA	GGACTACHVGGGTWTCTAAT	Field	Kenya	An. funestus	Itumbu	Not.applicable	pond	Permanent	Semi-forest	D_0__Bacteria	D_1__Actinobacteria	D_2__Thermoleophilia	D_3__Gaiellales	D_4__Gaiellaceae	D_5__Gaiella	D_6__uncultured bacterium
EU132909.1.1360	UnKenPool3	0	NA	GTGCCAGCMGCCGCGGTAA	GGACTACHVGGGTWTCTAAT	Field	Kenya	An. funestus	Itumbu	Not.applicable	pond	Permanent	Semi-forest	D_0__Bacteria	D_1__Actinobacteria	D_2__Acidimicrobiia	D_3__Acidimicrobiales	D_4__uncultured	D_5__uncultured Acidimicrobidae bacterium	D_6__uncultured Acidimicrobidae bacterium
EU132921.1.1329	UnKenPool3	0	NA	GTGCCAGCMGCCGCGGTAA	GGACTACHVGGGTWTCTAAT	Field	Kenya	An. funestus	Itumbu	Not.applicable	pond	Permanent	Semi-forest	D_0__Bacteria	D_1__Actinobacteria	D_2__Thermoleophilia	D_3__Solirubrobacterales	D_4__0319-6M6	NA	NA
EU132927.1.1409	UnKenPool3	0	NA	GTGCCAGCMGCCGCGGTAA	GGACTACHVGGGTWTCTAAT	Field	Kenya	An. funestus	Itumbu	Not.applicable	pond	Permanent	Semi-forest	D_0__Bacteria	D_1__Actinobacteria	D_2__Thermoleophilia	D_3__Solirubrobacterales	D_4__Solirubrobacteraceae	D_5__Solirubrobacter	D_6__uncultured bacterium
EU132949.1.1380	UnKenPool3	0	NA	GTGCCAGCMGCCGCGGTAA	GGACTACHVGGGTWTCTAAT	Field	Kenya	An. funestus	Itumbu	Not.applicable	pond	Permanent	Semi-forest	D_0__Bacteria	D_1__Actinobacteria	D_2__Acidimicrobiia	D_3__Acidimicrobiales	D_4__Iamiaceae	D_5__Iamia	D_6__uncultured bacterium
EU132952.1.1350	UnKenPool3	0	NA	GTGCCAGCMGCCGCGGTAA	GGACTACHVGGGTWTCTAAT	Field	Kenya	An. funestus	Itumbu	Not.applicable	pond	Permanent	Semi-forest	D_0__Bacteria	D_1__Chloroflexi	D_2__TK10	D_3__uncultured bacterium	D_4__uncultured bacterium	D_5__uncultured bacterium	D_6__uncultured bacterium
EU132955.1.1384	UnKenPool3	0	NA	GTGCCAGCMGCCGCGGTAA	GGACTACHVGGGTWTCTAAT	Field	Kenya	An. funestus	Itumbu	Not.applicable	pond	Permanent	Semi-forest	D_0__Bacteria	D_1__Actinobacteria	D_2__Thermoleophilia	D_3__Solirubrobacterales	D_4__Solirubrobacteraceae	D_5__Solirubrobacter	D_6__uncultured bacterium
EU132970.1.1266	UnKenPool3	0	NA	GTGCCAGCMGCCGCGGTAA	GGACTACHVGGGTWTCTAAT	Field	Kenya	An. funestus	Itumbu	Not.applicable	pond	Permanent	Semi-forest	D_0__Bacteria	D_1__Actinobacteria	D_2__Actinobacteria	D_3__Corynebacteriales	D_4__Mycobacteriaceae	D_5__Mycobacterium	NA
EU132972.1.1364	UnKenPool3	0	NA	GTGCCAGCMGCCGCGGTAA	GGACTACHVGGGTWTCTAAT	Field	Kenya	An. funestus	Itumbu	Not.applicable	pond	Permanent	Semi-forest	D_0__Bacteria	D_1__Actinobacteria	D_2__Thermoleophilia	D_3__Gaiellales	D_4__uncultured	D_5__uncultured bacterium	D_6__uncultured bacterium
EU132980.1.1378	UnKenPool3	0	NA	GTGCCAGCMGCCGCGGTAA	GGACTACHVGGGTWTCTAAT	Field	Kenya	An. funestus	Itumbu	Not.applicable	pond	Permanent	Semi-forest	D_0__Bacteria	D_1__Actinobacteria	D_2__Thermoleophilia	D_3__Gaiellales	D_4__uncultured	D_5__uncultured bacterium	D_6__uncultured bacterium
EU133012.1.1370	UnKenPool3	0	NA	GTGCCAGCMGCCGCGGTAA	GGACTACHVGGGTWTCTAAT	Field	Kenya	An. funestus	Itumbu	Not.applicable	pond	Permanent	Semi-forest	D_0__Bacteria	D_1__Actinobacteria	D_2__Thermoleophilia	D_3__Solirubrobacterales	D_4__0319-6M6	D_5__uncultured bacterium	D_6__uncultured bacterium
EU133042.1.1355	UnKenPool3	0	NA	GTGCCAGCMGCCGCGGTAA	GGACTACHVGGGTWTCTAAT	Field	Kenya	An. funestus	Itumbu	Not.applicable	pond	Permanent	Semi-forest	D_0__Bacteria	D_1__Actinobacteria	D_2__Actinobacteria	D_3__Corynebacteriales	D_4__Mycobacteriaceae	D_5__Mycobacterium	NA
EU133058.1.1363	UnKenPool3	0	NA	GTGCCAGCMGCCGCGGTAA	GGACTACHVGGGTWTCTAAT	Field	Kenya	An. funestus	Itumbu	Not.applicable	pond	Permanent	Semi-forest	D_0__Bacteria	D_1__Actinobacteria	D_2__Thermoleophilia	D_3__Solirubrobacterales	D_4__480-2	D_5__uncultured bacterium	D_6__uncultured bacterium
EU133076.1.1369	UnKenPool3	0	NA	GTGCCAGCMGCCGCGGTAA	GGACTACHVGGGTWTCTAAT	Field	Kenya	An. funestus	Itumbu	Not.applicable	pond	Permanent	Semi-forest	D_0__Bacteria	D_1__Actinobacteria	D_2__Thermoleophilia	D_3__Gaiellales	D_4__uncultured	D_5__uncultured bacterium	D_6__uncultured bacterium
EU133088.1.1372	UnKenPool3	0	NA	GTGCCAGCMGCCGCGGTAA	GGACTACHVGGGTWTCTAAT	Field	Kenya	An. funestus	Itumbu	Not.applicable	pond	Permanent	Semi-forest	D_0__Bacteria	D_1__Actinobacteria	D_2__Thermoleophilia	D_3__Gaiellales	D_4__uncultured	D_5__uncultured bacterium	D_6__uncultured bacterium
EU133099.1.1323	UnKenPool3	0	NA	GTGCCAGCMGCCGCGGTAA	GGACTACHVGGGTWTCTAAT	Field	Kenya	An. funestus	Itumbu	Not.applicable	pond	Permanent	Semi-forest	D_0__Bacteria	D_1__Actinobacteria	D_2__Actinobacteria	D_3__Micromonosporales	D_4__Micromonosporaceae	D_5__Actinoplanes	NA
EU133106.1.1349	UnKenPool3	0	NA	GTGCCAGCMGCCGCGGTAA	GGACTACHVGGGTWTCTAAT	Field	Kenya	An. funestus	Itumbu	Not.applicable	pond	Permanent	Semi-forest	D_0__Bacteria	D_1__Actinobacteria	D_2__Actinobacteria	D_3__Corynebacteriales	D_4__Nocardiaceae	D_5__Rhodococcus	NA
EU133107.1.1354	UnKenPool3	0	NA	GTGCCAGCMGCCGCGGTAA	GGACTACHVGGGTWTCTAAT	Field	Kenya	An. funestus	Itumbu	Not.applicable	pond	Permanent	Semi-forest	D_0__Bacteria	D_1__Actinobacteria	D_2__Thermoleophilia	D_3__Solirubrobacterales	D_4__480-2	D_5__uncultured bacterium	D_6__uncultured bacterium
EU133122.1.1343	UnKenPool3	0	NA	GTGCCAGCMGCCGCGGTAA	GGACTACHVGGGTWTCTAAT	Field	Kenya	An. funestus	Itumbu	Not.applicable	pond	Permanent	Semi-forest	D_0__Bacteria	D_1__Actinobacteria	D_2__Actinobacteria	D_3__Frankiales	D_4__Sporichthyaceae	D_5__uncultured	D_6__uncultured bacterium
EU133137.1.1328	UnKenPool3	0	NA	GTGCCAGCMGCCGCGGTAA	GGACTACHVGGGTWTCTAAT	Field	Kenya	An. funestus	Itumbu	Not.applicable	pond	Permanent	Semi-forest	D_0__Bacteria	D_1__Actinobacteria	D_2__Actinobacteria	D_3__Streptosporangiales	D_4__Thermomonosporaceae	NA	NA
EU133158.1.1326	UnKenPool3	0	NA	GTGCCAGCMGCCGCGGTAA	GGACTACHVGGGTWTCTAAT	Field	Kenya	An. funestus	Itumbu	Not.applicable	pond	Permanent	Semi-forest	D_0__Bacteria	D_1__Actinobacteria	D_2__Thermoleophilia	D_3__Gaiellales	D_4__uncultured	D_5__uncultured bacterium	D_6__uncultured bacterium
EU133179.1.1335	UnKenPool3	0	NA	GTGCCAGCMGCCGCGGTAA	GGACTACHVGGGTWTCTAAT	Field	Kenya	An. funestus	Itumbu	Not.applicable	pond	Permanent	Semi-forest	D_0__Bacteria	D_1__Actinobacteria	D_2__Thermoleophilia	D_3__Gaiellales	D_4__Gaiellaceae	D_5__Gaiella	NA
EU133195.1.1383	UnKenPool3	0	NA	GTGCCAGCMGCCGCGGTAA	GGACTACHVGGGTWTCTAAT	Field	Kenya	An. funestus	Itumbu	Not.applicable	pond	Permanent	Semi-forest	D_0__Bacteria	D_1__Actinobacteria	D_2__Thermoleophilia	D_3__Gaiellales	D_4__uncultured	D_5__uncultured bacterium	D_6__uncultured bacterium
EU133206.1.1340	UnKenPool3	0	NA	GTGCCAGCMGCCGCGGTAA	GGACTACHVGGGTWTCTAAT	Field	Kenya	An. funestus	Itumbu	Not.applicable	pond	Permanent	Semi-forest	D_0__Bacteria	D_1__Actinobacteria	D_2__Thermoleophilia	D_3__Solirubrobacterales	D_4__480-2	D_5__uncultured bacterium	D_6__uncultured bacterium
EU133210.1.1367	UnKenPool3	0	NA	GTGCCAGCMGCCGCGGTAA	GGACTACHVGGGTWTCTAAT	Field	Kenya	An. funestus	Itumbu	Not.applicable	pond	Permanent	Semi-forest	D_0__Bacteria	D_1__Actinobacteria	D_2__Thermoleophilia	D_3__Gaiellales	D_4__Gaiellaceae	D_5__Gaiella	D_6__uncultured bacterium
EU133217.1.1360	UnKenPool3	0	NA	GTGCCAGCMGCCGCGGTAA	GGACTACHVGGGTWTCTAAT	Field	Kenya	An. funestus	Itumbu	Not.applicable	pond	Permanent	Semi-forest	D_0__Bacteria	D_1__Actinobacteria	D_2__Thermoleophilia	D_3__Solirubrobacterales	D_4__480-2	D_5__uncultured bacterium	D_6__uncultured bacterium
EU133299.1.1317	UnKenPool3	0	NA	GTGCCAGCMGCCGCGGTAA	GGACTACHVGGGTWTCTAAT	Field	Kenya	An. funestus	Itumbu	Not.applicable	pond	Permanent	Semi-forest	D_0__Bacteria	D_1__Proteobacteria	D_2__Alphaproteobacteria	D_3__Rhizobiales	D_4__Bradyrhizobiaceae	D_5__Bosea	D_6__uncultured bacterium
EU133316.1.1257	UnKenPool3	0	NA	GTGCCAGCMGCCGCGGTAA	GGACTACHVGGGTWTCTAAT	Field	Kenya	An. funestus	Itumbu	Not.applicable	pond	Permanent	Semi-forest	D_0__Bacteria	D_1__Proteobacteria	D_2__Alphaproteobacteria	D_3__Caulobacterales	D_4__Caulobacteraceae	D_5__Phenylobacterium	D_6__uncultured bacterium
EU133358.1.1284	UnKenPool3	0	NA	GTGCCAGCMGCCGCGGTAA	GGACTACHVGGGTWTCTAAT	Field	Kenya	An. funestus	Itumbu	Not.applicable	pond	Permanent	Semi-forest	D_0__Bacteria	D_1__Proteobacteria	D_2__Alphaproteobacteria	D_3__Rhizobiales	D_4__Hyphomicrobiaceae	D_5__Hyphomicrobium	D_6__uncultured bacterium
EU133413.1.1257	UnKenPool3	0	NA	GTGCCAGCMGCCGCGGTAA	GGACTACHVGGGTWTCTAAT	Field	Kenya	An. funestus	Itumbu	Not.applicable	pond	Permanent	Semi-forest	D_0__Bacteria	D_1__Proteobacteria	D_2__Alphaproteobacteria	D_3__Rhizobiales	D_4__Methylobacteriaceae	D_5__Microvirga	D_6__uncultured bacterium
EU133424.1.1324	UnKenPool3	0	NA	GTGCCAGCMGCCGCGGTAA	GGACTACHVGGGTWTCTAAT	Field	Kenya	An. funestus	Itumbu	Not.applicable	pond	Permanent	Semi-forest	D_0__Bacteria	D_1__Proteobacteria	D_2__Alphaproteobacteria	D_3__Rhizobiales	NA	NA	NA
EU133468.1.1313	UnKenPool3	0	NA	GTGCCAGCMGCCGCGGTAA	GGACTACHVGGGTWTCTAAT	Field	Kenya	An. funestus	Itumbu	Not.applicable	pond	Permanent	Semi-forest	D_0__Bacteria	D_1__Proteobacteria	D_2__Alphaproteobacteria	D_3__Sphingomonadales	D_4__Sphingomonadaceae	D_5__Sphingomonas	NA
EU133504.1.1315	UnKenPool3	0	NA	GTGCCAGCMGCCGCGGTAA	GGACTACHVGGGTWTCTAAT	Field	Kenya	An. funestus	Itumbu	Not.applicable	pond	Permanent	Semi-forest	D_0__Bacteria	D_1__Actinobacteria	D_2__Thermoleophilia	D_3__Gaiellales	D_4__uncultured	D_5__uncultured bacterium	D_6__uncultured bacterium
EU133564.1.1345	UnKenPool3	0	NA	GTGCCAGCMGCCGCGGTAA	GGACTACHVGGGTWTCTAAT	Field	Kenya	An. funestus	Itumbu	Not.applicable	pond	Permanent	Semi-forest	D_0__Bacteria	D_1__Actinobacteria	D_2__Acidimicrobiia	D_3__Acidimicrobiales	D_4__Acidimicrobiaceae	D_5__uncultured	D_6__uncultured bacterium
EU133597.1.1353	UnKenPool3	0	NA	GTGCCAGCMGCCGCGGTAA	GGACTACHVGGGTWTCTAAT	Field	Kenya	An. funestus	Itumbu	Not.applicable	pond	Permanent	Semi-forest	D_0__Bacteria	D_1__Proteobacteria	D_2__Alphaproteobacteria	D_3__Rhizobiales	D_4__Methylobacteriaceae	D_5__Microvirga	NA
EU133689.1.1368	UnKenPool3	0	NA	GTGCCAGCMGCCGCGGTAA	GGACTACHVGGGTWTCTAAT	Field	Kenya	An. funestus	Itumbu	Not.applicable	pond	Permanent	Semi-forest	D_0__Bacteria	D_1__Bacteroidetes	D_2__Sphingobacteriia	D_3__Sphingobacteriales	D_4__Chitinophagaceae	D_5__uncultured	D_6__uncultured bacterium
EU133946.1.1326	UnKenPool3	0	NA	GTGCCAGCMGCCGCGGTAA	GGACTACHVGGGTWTCTAAT	Field	Kenya	An. funestus	Itumbu	Not.applicable	pond	Permanent	Semi-forest	D_0__Bacteria	D_1__Chloroflexi	D_2__TK10	D_3__uncultured bacterium	D_4__uncultured bacterium	D_5__uncultured bacterium	D_6__uncultured bacterium
EU134030.1.1284	UnKenPool3	0	NA	GTGCCAGCMGCCGCGGTAA	GGACTACHVGGGTWTCTAAT	Field	Kenya	An. funestus	Itumbu	Not.applicable	pond	Permanent	Semi-forest	D_0__Bacteria	D_1__Chloroflexi	D_2__Gitt-GS-136	D_3__uncultured bacterium	D_4__uncultured bacterium	D_5__uncultured bacterium	D_6__uncultured bacterium
EU134196.1.1331	UnKenPool3	0	NA	GTGCCAGCMGCCGCGGTAA	GGACTACHVGGGTWTCTAAT	Field	Kenya	An. funestus	Itumbu	Not.applicable	pond	Permanent	Semi-forest	D_0__Bacteria	D_1__Chloroflexi	D_2__KD4-96	D_3__uncultured bacterium	D_4__uncultured bacterium	D_5__uncultured bacterium	D_6__uncultured bacterium
EU134492.1.1414	UnKenPool3	0	NA	GTGCCAGCMGCCGCGGTAA	GGACTACHVGGGTWTCTAAT	Field	Kenya	An. funestus	Itumbu	Not.applicable	pond	Permanent	Semi-forest	D_0__Bacteria	D_1__Proteobacteria	D_2__Deltaproteobacteria	D_3__Myxococcales	D_4__uncultured	NA	NA
EU134613.1.1338	UnKenPool3	0	NA	GTGCCAGCMGCCGCGGTAA	GGACTACHVGGGTWTCTAAT	Field	Kenya	An. funestus	Itumbu	Not.applicable	pond	Permanent	Semi-forest	D_0__Bacteria	D_1__Firmicutes	D_2__Bacilli	D_3__Bacillales	D_4__Paenibacillaceae	D_5__uncultured bacterium	D_6__uncultured bacterium
EU134637.1.1380	UnKenPool3	0	NA	GTGCCAGCMGCCGCGGTAA	GGACTACHVGGGTWTCTAAT	Field	Kenya	An. funestus	Itumbu	Not.applicable	pond	Permanent	Semi-forest	D_0__Bacteria	D_1__Firmicutes	D_2__Bacilli	D_3__Bacillales	D_4__Bacillaceae	D_5__Bacillus	NA
EU134657.1.1345	UnKenPool3	0	NA	GTGCCAGCMGCCGCGGTAA	GGACTACHVGGGTWTCTAAT	Field	Kenya	An. funestus	Itumbu	Not.applicable	pond	Permanent	Semi-forest	D_0__Bacteria	D_1__Firmicutes	D_2__Bacilli	D_3__Bacillales	D_4__Bacillaceae	D_5__Bacillus	D_6__uncultured bacterium
EU134683.1.1380	UnKenPool3	0	NA	GTGCCAGCMGCCGCGGTAA	GGACTACHVGGGTWTCTAAT	Field	Kenya	An. funestus	Itumbu	Not.applicable	pond	Permanent	Semi-forest	D_0__Bacteria	D_1__Firmicutes	D_2__Bacilli	D_3__Bacillales	D_4__Bacillaceae	D_5__Bacillus	D_6__uncultured bacterium
EU135082.1.1256	UnKenPool3	0	NA	GTGCCAGCMGCCGCGGTAA	GGACTACHVGGGTWTCTAAT	Field	Kenya	An. funestus	Itumbu	Not.applicable	pond	Permanent	Semi-forest	D_0__Bacteria	D_1__Planctomycetes	D_2__Planctomycetacia	D_3__Planctomycetales	D_4__Planctomycetaceae	D_5__Pirellula	D_6__uncultured bacterium
EU135437.1.1368	UnKenPool3	0	NA	GTGCCAGCMGCCGCGGTAA	GGACTACHVGGGTWTCTAAT	Field	Kenya	An. funestus	Itumbu	Not.applicable	pond	Permanent	Semi-forest	D_0__Bacteria	D_1__Verrucomicrobia	D_2__OPB35 soil group	D_3__uncultured bacterium	D_4__uncultured bacterium	D_5__uncultured bacterium	D_6__uncultured bacterium
EU160498.1.1349	UnKenPool3	0	NA	GTGCCAGCMGCCGCGGTAA	GGACTACHVGGGTWTCTAAT	Field	Kenya	An. funestus	Itumbu	Not.applicable	pond	Permanent	Semi-forest	D_0__Bacteria	D_1__Proteobacteria	D_2__Betaproteobacteria	D_3__Burkholderiales	D_4__Oxalobacteraceae	D_5__Undibacterium	D_6__uncultured bacterium
EU180520.1.1451	UnKenPool3	0	NA	GTGCCAGCMGCCGCGGTAA	GGACTACHVGGGTWTCTAAT	Field	Kenya	An. funestus	Itumbu	Not.applicable	pond	Permanent	Semi-forest	D_0__Bacteria	D_1__Proteobacteria	D_2__Alphaproteobacteria	D_3__Rhodospirillales	D_4__Rhodospirillales Incertae Sedis	D_5__Reyranella	NA
EU184873.1.1480	UnKenPool3	0	NA	GTGCCAGCMGCCGCGGTAA	GGACTACHVGGGTWTCTAAT	Field	Kenya	An. funestus	Itumbu	Not.applicable	pond	Permanent	Semi-forest	D_0__Bacteria	D_1__Proteobacteria	D_2__Alphaproteobacteria	D_3__Rhizobiales	D_4__Bradyrhizobiaceae	D_5__Bosea	D_6__uncultured bacterium
EU192990.1.1508	UnKenPool3	0	NA	GTGCCAGCMGCCGCGGTAA	GGACTACHVGGGTWTCTAAT	Field	Kenya	An. funestus	Itumbu	Not.applicable	pond	Permanent	Semi-forest	D_0__Bacteria	D_1__Acidobacteria	D_2__Acidobacteria	D_3__Subgroup 6	D_4__uncultured bacterium	D_5__uncultured bacterium	D_6__uncultured bacterium
EU193088.1.1499	UnKenPool3	0	NA	GTGCCAGCMGCCGCGGTAA	GGACTACHVGGGTWTCTAAT	Field	Kenya	An. funestus	Itumbu	Not.applicable	pond	Permanent	Semi-forest	D_0__Bacteria	D_1__Actinobacteria	D_2__Thermoleophilia	D_3__Gaiellales	D_4__uncultured	NA	NA
EU202874.1.1391	UnKenPool3	0	NA	GTGCCAGCMGCCGCGGTAA	GGACTACHVGGGTWTCTAAT	Field	Kenya	An. funestus	Itumbu	Not.applicable	pond	Permanent	Semi-forest	D_0__Bacteria	D_1__Proteobacteria	D_2__Alphaproteobacteria	D_3__Sphingomonadales	D_4__Sphingomonadaceae	D_5__Sphingomonas	NA
EU221482.1.1416	UnKenPool3	0	NA	GTGCCAGCMGCCGCGGTAA	GGACTACHVGGGTWTCTAAT	Field	Kenya	An. funestus	Itumbu	Not.applicable	pond	Permanent	Semi-forest	D_0__Bacteria	D_1__Cyanobacteria	D_2__Chloroplast	NA	NA	NA	NA
EU234182.1.1514	UnKenPool3	0	NA	GTGCCAGCMGCCGCGGTAA	GGACTACHVGGGTWTCTAAT	Field	Kenya	An. funestus	Itumbu	Not.applicable	pond	Permanent	Semi-forest	D_0__Bacteria	D_1__Proteobacteria	D_2__Betaproteobacteria	D_3__Burkholderiales	D_4__Comamonadaceae	D_5__Acidovorax	NA
EU234306.1.1531	UnKenPool3	0	NA	GTGCCAGCMGCCGCGGTAA	GGACTACHVGGGTWTCTAAT	Field	Kenya	An. funestus	Itumbu	Not.applicable	pond	Permanent	Semi-forest	D_0__Bacteria	D_1__Proteobacteria	D_2__Betaproteobacteria	D_3__Burkholderiales	D_4__Comamonadaceae	D_5__uncultured	NA
EU234315.1.1546	UnKenPool3	0	NA	GTGCCAGCMGCCGCGGTAA	GGACTACHVGGGTWTCTAAT	Field	Kenya	An. funestus	Itumbu	Not.applicable	pond	Permanent	Semi-forest	D_0__Bacteria	D_1__Planctomycetes	D_2__vadinHA49	D_3__uncultured bacterium	D_4__uncultured bacterium	D_5__uncultured bacterium	D_6__uncultured bacterium
EU234317.1.1510	UnKenPool3	0	NA	GTGCCAGCMGCCGCGGTAA	GGACTACHVGGGTWTCTAAT	Field	Kenya	An. funestus	Itumbu	Not.applicable	pond	Permanent	Semi-forest	D_0__Bacteria	D_1__Proteobacteria	D_2__Gammaproteobacteria	D_3__Xanthomonadales	D_4__Nevskiaceae	D_5__Nevskia	NA
EU255710.1.1416	UnKenPool3	0	NA	GTGCCAGCMGCCGCGGTAA	GGACTACHVGGGTWTCTAAT	Field	Kenya	An. funestus	Itumbu	Not.applicable	pond	Permanent	Semi-forest	D_0__Bacteria	D_1__Cyanobacteria	D_2__Cyanobacteria	D_3__SubsectionIII	D_4__FamilyI	NA	NA
EU266806.1.1499	UnKenPool3	0	NA	GTGCCAGCMGCCGCGGTAA	GGACTACHVGGGTWTCTAAT	Field	Kenya	An. funestus	Itumbu	Not.applicable	pond	Permanent	Semi-forest	D_0__Bacteria	D_1__Proteobacteria	D_2__Betaproteobacteria	D_3__Burkholderiales	D_4__Comamonadaceae	D_5__Albidiferax	NA
EU272861.1.1388	UnKenPool3	0	NA	GTGCCAGCMGCCGCGGTAA	GGACTACHVGGGTWTCTAAT	Field	Kenya	An. funestus	Itumbu	Not.applicable	pond	Permanent	Semi-forest	D_0__Bacteria	D_1__Proteobacteria	D_2__Gammaproteobacteria	D_3__Pseudomonadales	D_4__Moraxellaceae	D_5__Acinetobacter	NA
EU276542.1.1460	UnKenPool3	0	NA	GTGCCAGCMGCCGCGGTAA	GGACTACHVGGGTWTCTAAT	Field	Kenya	An. funestus	Itumbu	Not.applicable	pond	Permanent	Semi-forest	D_0__Bacteria	D_1__Actinobacteria	D_2__Actinobacteria	D_3__Kineosporiales	D_4__Kineosporiaceae	D_5__Angustibacter	D_6__uncultured bacterium
EU276558.1.1420	UnKenPool3	0	NA	GTGCCAGCMGCCGCGGTAA	GGACTACHVGGGTWTCTAAT	Field	Kenya	An. funestus	Itumbu	Not.applicable	pond	Permanent	Semi-forest	D_0__Bacteria	D_1__Proteobacteria	D_2__Alphaproteobacteria	D_3__Rhizobiales	D_4__Methylobacteriaceae	D_5__Microvirga	D_6__uncultured bacterium
EU283367.1.1440	UnKenPool3	0	NA	GTGCCAGCMGCCGCGGTAA	GGACTACHVGGGTWTCTAAT	Field	Kenya	An. funestus	Itumbu	Not.applicable	pond	Permanent	Semi-forest	D_0__Bacteria	D_1__Bacteroidetes	D_2__Sphingobacteriia	D_3__Sphingobacteriales	D_4__Saprospiraceae	D_5__Haliscomenobacter	NA
EU283373.1.1432	UnKenPool3	0	NA	GTGCCAGCMGCCGCGGTAA	GGACTACHVGGGTWTCTAAT	Field	Kenya	An. funestus	Itumbu	Not.applicable	pond	Permanent	Semi-forest	D_0__Bacteria	D_1__Bacteroidetes	D_2__Cytophagia	D_3__Cytophagales	D_4__Cytophagaceae	D_5__Dyadobacter	NA
EU289471.1.1447	UnKenPool3	0	NA	GTGCCAGCMGCCGCGGTAA	GGACTACHVGGGTWTCTAAT	Field	Kenya	An. funestus	Itumbu	Not.applicable	pond	Permanent	Semi-forest	D_0__Bacteria	D_1__Proteobacteria	D_2__Alphaproteobacteria	D_3__Rhizobiales	D_4__Rhizobiaceae	D_5__Rhizobium	NA
EU335147.1.1483	UnKenPool3	0	NA	GTGCCAGCMGCCGCGGTAA	GGACTACHVGGGTWTCTAAT	Field	Kenya	An. funestus	Itumbu	Not.applicable	pond	Permanent	Semi-forest	D_0__Bacteria	D_1__Actinobacteria	D_2__Acidimicrobiia	D_3__Acidimicrobiales	D_4__uncultured	D_5__uncultured bacterium	D_6__uncultured bacterium
EU335279.1.1507	UnKenPool3	0	NA	GTGCCAGCMGCCGCGGTAA	GGACTACHVGGGTWTCTAAT	Field	Kenya	An. funestus	Itumbu	Not.applicable	pond	Permanent	Semi-forest	D_0__Bacteria	D_1__Proteobacteria	D_2__Gammaproteobacteria	D_3__Xanthomonadales	D_4__Xanthomonadaceae	D_5__Lysobacter	NA
EU335318.1.1513	UnKenPool3	0	NA	GTGCCAGCMGCCGCGGTAA	GGACTACHVGGGTWTCTAAT	Field	Kenya	An. funestus	Itumbu	Not.applicable	pond	Permanent	Semi-forest	D_0__Bacteria	D_1__Actinobacteria	D_2__Thermoleophilia	D_3__Gaiellales	D_4__uncultured	D_5__uncultured bacterium	D_6__uncultured bacterium
EU335334.1.1485	UnKenPool3	0	NA	GTGCCAGCMGCCGCGGTAA	GGACTACHVGGGTWTCTAAT	Field	Kenya	An. funestus	Itumbu	Not.applicable	pond	Permanent	Semi-forest	D_0__Bacteria	D_1__Actinobacteria	D_2__Actinobacteria	D_3__Frankiales	D_4__Acidothermaceae	D_5__Acidothermus	D_6__uncultured bacterium
EU335421.1.1556	UnKenPool3	0	NA	GTGCCAGCMGCCGCGGTAA	GGACTACHVGGGTWTCTAAT	Field	Kenya	An. funestus	Itumbu	Not.applicable	pond	Permanent	Semi-forest	D_0__Bacteria	D_1__Verrucomicrobia	D_2__Spartobacteria	D_3__Chthoniobacterales	D_4__Xiphinematobacteraceae	D_5__Candidatus Xiphinematobacter	D_6__uncultured bacterium
EU335432.1.1497	UnKenPool3	0	NA	GTGCCAGCMGCCGCGGTAA	GGACTACHVGGGTWTCTAAT	Field	Kenya	An. funestus	Itumbu	Not.applicable	pond	Permanent	Semi-forest	D_0__Bacteria	D_1__Actinobacteria	D_2__Actinobacteria	D_3__Corynebacteriales	D_4__Mycobacteriaceae	D_5__Mycobacterium	NA
EU338486.1.1354	UnKenPool3	0	NA	GTGCCAGCMGCCGCGGTAA	GGACTACHVGGGTWTCTAAT	Field	Kenya	An. funestus	Itumbu	Not.applicable	pond	Permanent	Semi-forest	D_0__Bacteria	D_1__Proteobacteria	D_2__Alphaproteobacteria	D_3__Rhodobacterales	D_4__Rhodobacteraceae	D_5__Rubellimicrobium	D_6__uncultured bacterium
EU341153.1.1461	UnKenPool3	0	NA	GTGCCAGCMGCCGCGGTAA	GGACTACHVGGGTWTCTAAT	Field	Kenya	An. funestus	Itumbu	Not.applicable	pond	Permanent	Semi-forest	D_0__Bacteria	D_1__Firmicutes	D_2__Bacilli	D_3__Lactobacillales	D_4__Streptococcaceae	NA	NA
EU344427.1.1373	UnKenPool3	0	NA	GTGCCAGCMGCCGCGGTAA	GGACTACHVGGGTWTCTAAT	Field	Kenya	An. funestus	Itumbu	Not.applicable	pond	Permanent	Semi-forest	D_0__Bacteria	D_1__Firmicutes	D_2__Clostridia	D_3__Clostridiales	D_4__Ruminococcaceae	D_5__uncultured	D_6__uncultured bacterium
EU370951.1.1423	UnKenPool3	0	NA	GTGCCAGCMGCCGCGGTAA	GGACTACHVGGGTWTCTAAT	Field	Kenya	An. funestus	Itumbu	Not.applicable	pond	Permanent	Semi-forest	D_0__Bacteria	D_1__Actinobacteria	D_2__Thermoleophilia	D_3__Solirubrobacterales	D_4__480-2	NA	NA
EU370956.1.1442	UnKenPool3	0	NA	GTGCCAGCMGCCGCGGTAA	GGACTACHVGGGTWTCTAAT	Field	Kenya	An. funestus	Itumbu	Not.applicable	pond	Permanent	Semi-forest	D_0__Bacteria	D_1__Bacteroidetes	D_2__Cytophagia	D_3__Cytophagales	D_4__Cytophagaceae	D_5__Spirosoma	NA
EU376963.1.1415	UnKenPool3	0	NA	GTGCCAGCMGCCGCGGTAA	GGACTACHVGGGTWTCTAAT	Field	Kenya	An. funestus	Itumbu	Not.applicable	pond	Permanent	Semi-forest	D_0__Bacteria	D_1__Proteobacteria	D_2__Gammaproteobacteria	D_3__Xanthomonadales	D_4__Xanthomonadaceae	D_5__Lysobacter	NA
EU403966.1.1299	UnKenPool3	0	NA	GTGCCAGCMGCCGCGGTAA	GGACTACHVGGGTWTCTAAT	Field	Kenya	An. funestus	Itumbu	Not.applicable	pond	Permanent	Semi-forest	D_0__Bacteria	D_1__Acidobacteria	D_2__Acidobacteria	D_3__Subgroup 3	D_4__Unknown Family	D_5__Bryobacter	NA
EU421887.1.1483	UnKenPool3	0	NA	GTGCCAGCMGCCGCGGTAA	GGACTACHVGGGTWTCTAAT	Field	Kenya	An. funestus	Itumbu	Not.applicable	pond	Permanent	Semi-forest	D_0__Bacteria	D_1__Actinobacteria	D_2__Actinobacteria	D_3__Pseudonocardiales	D_4__Pseudonocardiaceae	D_5__Actinokineospora	NA
EU431717.1.1466	UnKenPool3	0	NA	GTGCCAGCMGCCGCGGTAA	GGACTACHVGGGTWTCTAAT	Field	Kenya	An. funestus	Itumbu	Not.applicable	pond	Permanent	Semi-forest	D_0__Bacteria	D_1__Proteobacteria	D_2__Deltaproteobacteria	D_3__Bdellovibrionales	D_4__Bdellovibrionaceae	D_5__Bdellovibrio	D_6__uncultured bacterium
EU438905.1.1449	UnKenPool3	0	NA	GTGCCAGCMGCCGCGGTAA	GGACTACHVGGGTWTCTAAT	Field	Kenya	An. funestus	Itumbu	Not.applicable	pond	Permanent	Semi-forest	D_0__Bacteria	D_1__Actinobacteria	D_2__Actinobacteria	D_3__Frankiales	D_4__Geodermatophilaceae	D_5__Blastococcus	D_6__uncultured bacterium
EU440699.1.1473	UnKenPool3	0	NA	GTGCCAGCMGCCGCGGTAA	GGACTACHVGGGTWTCTAAT	Field	Kenya	An. funestus	Itumbu	Not.applicable	pond	Permanent	Semi-forest	D_0__Bacteria	D_1__Actinobacteria	D_2__Thermoleophilia	D_3__Gaiellales	D_4__uncultured	D_5__uncultured bacterium	D_6__uncultured bacterium
EU463192.1.1399	UnKenPool3	0	NA	GTGCCAGCMGCCGCGGTAA	GGACTACHVGGGTWTCTAAT	Field	Kenya	An. funestus	Itumbu	Not.applicable	pond	Permanent	Semi-forest	D_0__Bacteria	D_1__Proteobacteria	D_2__Gammaproteobacteria	D_3__Pseudomonadales	D_4__Moraxellaceae	D_5__Acinetobacter	D_6__uncultured bacterium
EU463967.1.1423	UnKenPool3	0	NA	GTGCCAGCMGCCGCGGTAA	GGACTACHVGGGTWTCTAAT	Field	Kenya	An. funestus	Itumbu	Not.applicable	pond	Permanent	Semi-forest	D_0__Bacteria	D_1__Firmicutes	D_2__Bacilli	D_3__Lactobacillales	D_4__Leuconostocaceae	D_5__Leuconostoc	D_6__uncultured bacterium
EU464882.1.1354	UnKenPool3	0	NA	GTGCCAGCMGCCGCGGTAA	GGACTACHVGGGTWTCTAAT	Field	Kenya	An. funestus	Itumbu	Not.applicable	pond	Permanent	Semi-forest	D_0__Bacteria	D_1__Proteobacteria	D_2__Gammaproteobacteria	D_3__Pseudomonadales	D_4__Moraxellaceae	D_5__Acinetobacter	NA
EU465738.1.1298	UnKenPool3	0	NA	GTGCCAGCMGCCGCGGTAA	GGACTACHVGGGTWTCTAAT	Field	Kenya	An. funestus	Itumbu	Not.applicable	pond	Permanent	Semi-forest	D_0__Bacteria	D_1__Actinobacteria	D_2__Actinobacteria	D_3__Micrococcales	D_4__Micrococcaceae	D_5__Arthrobacter	NA
EU467641.1.1354	UnKenPool3	0	NA	GTGCCAGCMGCCGCGGTAA	GGACTACHVGGGTWTCTAAT	Field	Kenya	An. funestus	Itumbu	Not.applicable	pond	Permanent	Semi-forest	D_0__Bacteria	D_1__Proteobacteria	D_2__Gammaproteobacteria	D_3__Pseudomonadales	D_4__Moraxellaceae	D_5__Acinetobacter	D_6__uncultured bacterium
EU467653.1.1343	UnKenPool3	0	NA	GTGCCAGCMGCCGCGGTAA	GGACTACHVGGGTWTCTAAT	Field	Kenya	An. funestus	Itumbu	Not.applicable	pond	Permanent	Semi-forest	D_0__Bacteria	D_1__Proteobacteria	D_2__Gammaproteobacteria	D_3__Pseudomonadales	D_4__Moraxellaceae	D_5__Acinetobacter	D_6__uncultured bacterium
EU487988.1.1407	UnKenPool3	0	NA	GTGCCAGCMGCCGCGGTAA	GGACTACHVGGGTWTCTAAT	Field	Kenya	An. funestus	Itumbu	Not.applicable	pond	Permanent	Semi-forest	D_0__Bacteria	D_1__Actinobacteria	D_2__Thermoleophilia	D_3__Solirubrobacterales	D_4__480-2	D_5__uncultured bacterium	D_6__uncultured bacterium
EU488023.1.1501	UnKenPool3	0	NA	GTGCCAGCMGCCGCGGTAA	GGACTACHVGGGTWTCTAAT	Field	Kenya	An. funestus	Itumbu	Not.applicable	pond	Permanent	Semi-forest	D_0__Bacteria	D_1__Proteobacteria	D_2__Betaproteobacteria	D_3__Burkholderiales	D_4__Comamonadaceae	D_5__Acidovorax	NA
EU488279.1.1447	UnKenPool3	0	NA	GTGCCAGCMGCCGCGGTAA	GGACTACHVGGGTWTCTAAT	Field	Kenya	An. funestus	Itumbu	Not.applicable	pond	Permanent	Semi-forest	D_0__Bacteria	D_1__Proteobacteria	D_2__Alphaproteobacteria	D_3__Rhizobiales	D_4__Rhizobiaceae	D_5__Rhizobium	D_6__uncultured bacterium
EU506968.1.1277	UnKenPool3	0	NA	GTGCCAGCMGCCGCGGTAA	GGACTACHVGGGTWTCTAAT	Field	Kenya	An. funestus	Itumbu	Not.applicable	pond	Permanent	Semi-forest	D_0__Bacteria	D_1__Proteobacteria	D_2__Alphaproteobacteria	D_3__Rhizobiales	D_4__Methylobacteriaceae	D_5__Methylobacterium	NA
EU509846.1.1415	UnKenPool3	0	NA	GTGCCAGCMGCCGCGGTAA	GGACTACHVGGGTWTCTAAT	Field	Kenya	An. funestus	Itumbu	Not.applicable	pond	Permanent	Semi-forest	D_0__Bacteria	D_1__Firmicutes	D_2__Erysipelotrichia	D_3__Erysipelotrichales	D_4__Erysipelotrichaceae	D_5__Turicibacter	D_6__uncultured bacterium
EU510272.1.1396	UnKenPool3	0	NA	GTGCCAGCMGCCGCGGTAA	GGACTACHVGGGTWTCTAAT	Field	Kenya	An. funestus	Itumbu	Not.applicable	pond	Permanent	Semi-forest	D_0__Bacteria	D_1__Proteobacteria	D_2__Gammaproteobacteria	D_3__Pseudomonadales	D_4__Moraxellaceae	D_5__Acinetobacter	D_6__uncultured bacterium
EU519306.1.1031	UnKenPool3	0	NA	GTGCCAGCMGCCGCGGTAA	GGACTACHVGGGTWTCTAAT	Field	Kenya	An. funestus	Itumbu	Not.applicable	pond	Permanent	Semi-forest	D_0__Archaea	D_1__Euryarchaeota	D_2__Methanobacteria	D_3__Methanobacteriales	D_4__Methanobacteriaceae	D_5__Methanobacterium	D_6__uncultured archaeon
EU530600.1.1502	UnKenPool3	0	NA	GTGCCAGCMGCCGCGGTAA	GGACTACHVGGGTWTCTAAT	Field	Kenya	An. funestus	Itumbu	Not.applicable	pond	Permanent	Semi-forest	D_0__Bacteria	D_1__Firmicutes	D_2__Bacilli	D_3__Bacillales	D_4__Paenibacillaceae	D_5__Oxalophagus	NA
EU560754.1.1498	UnKenPool3	0	NA	GTGCCAGCMGCCGCGGTAA	GGACTACHVGGGTWTCTAAT	Field	Kenya	An. funestus	Itumbu	Not.applicable	pond	Permanent	Semi-forest	D_0__Bacteria	D_1__Proteobacteria	D_2__Gammaproteobacteria	D_3__Pseudomonadales	D_4__Moraxellaceae	D_5__Acinetobacter	D_6__uncultured Acinetobacter sp.
EU560782.1.1497	UnKenPool3	0	NA	GTGCCAGCMGCCGCGGTAA	GGACTACHVGGGTWTCTAAT	Field	Kenya	An. funestus	Itumbu	Not.applicable	pond	Permanent	Semi-forest	D_0__Bacteria	D_1__Proteobacteria	D_2__Gammaproteobacteria	D_3__Pseudomonadales	D_4__Moraxellaceae	D_5__Acinetobacter	NA
EU580511.1.1502	UnKenPool3	0	NA	GTGCCAGCMGCCGCGGTAA	GGACTACHVGGGTWTCTAAT	Field	Kenya	An. funestus	Itumbu	Not.applicable	pond	Permanent	Semi-forest	D_0__Bacteria	D_1__Proteobacteria	D_2__Gammaproteobacteria	D_3__Xanthomonadales	D_4__Xanthomonadaceae	D_5__Silanimonas	D_6__uncultured bacterium
EU580517.1.1458	UnKenPool3	0	NA	GTGCCAGCMGCCGCGGTAA	GGACTACHVGGGTWTCTAAT	Field	Kenya	An. funestus	Itumbu	Not.applicable	pond	Permanent	Semi-forest	D_0__Bacteria	D_1__Cyanobacteria	D_2__Chloroplast	NA	NA	NA	NA
EU589316.1.1489	UnKenPool3	0	NA	GTGCCAGCMGCCGCGGTAA	GGACTACHVGGGTWTCTAAT	Field	Kenya	An. funestus	Itumbu	Not.applicable	pond	Permanent	Semi-forest	D_0__Bacteria	D_1__Planctomycetes	D_2__Planctomycetacia	D_3__Planctomycetales	D_4__Planctomycetaceae	D_5__uncultured	D_6__uncultured bacterium
EU598813.1.1416	UnKenPool3	0	NA	GTGCCAGCMGCCGCGGTAA	GGACTACHVGGGTWTCTAAT	Field	Kenya	An. funestus	Itumbu	Not.applicable	pond	Permanent	Semi-forest	D_0__Bacteria	D_1__Bacteroidetes	D_2__Flavobacteriia	D_3__Flavobacteriales	D_4__Flavobacteriaceae	D_5__Chryseobacterium	NA
EU624035.1.1461	UnKenPool3	0	NA	GTGCCAGCMGCCGCGGTAA	GGACTACHVGGGTWTCTAAT	Field	Kenya	An. funestus	Itumbu	Not.applicable	pond	Permanent	Semi-forest	D_0__Bacteria	D_1__Cyanobacteria	D_2__Chloroplast	NA	NA	NA	NA
EU636006.1.1407	UnKenPool3	0	NA	GTGCCAGCMGCCGCGGTAA	GGACTACHVGGGTWTCTAAT	Field	Kenya	An. funestus	Itumbu	Not.applicable	pond	Permanent	Semi-forest	D_0__Bacteria	D_1__Proteobacteria	D_2__Betaproteobacteria	D_3__Burkholderiales	D_4__Comamonadaceae	D_5__Sphaerotilus	NA
EU644208.1.1460	UnKenPool3	0	NA	GTGCCAGCMGCCGCGGTAA	GGACTACHVGGGTWTCTAAT	Field	Kenya	An. funestus	Itumbu	Not.applicable	pond	Permanent	Semi-forest	D_0__Bacteria	D_1__Actinobacteria	D_2__Actinobacteria	D_3__Micrococcales	D_4__Microbacteriaceae	D_5__Microbacterium	NA
EU652337.1.1416	UnKenPool3	0	NA	GTGCCAGCMGCCGCGGTAA	GGACTACHVGGGTWTCTAAT	Field	Kenya	An. funestus	Itumbu	Not.applicable	pond	Permanent	Semi-forest	D_0__Bacteria	D_1__Bacteroidetes	D_2__Sphingobacteriia	D_3__Sphingobacteriales	D_4__Sphingobacteriaceae	D_5__Pedobacter	D_6__uncultured bacterium
EU676430.1.1411	UnKenPool3	0	NA	GTGCCAGCMGCCGCGGTAA	GGACTACHVGGGTWTCTAAT	Field	Kenya	An. funestus	Itumbu	Not.applicable	pond	Permanent	Semi-forest	D_0__Bacteria	D_1__Proteobacteria	D_2__Betaproteobacteria	D_3__Burkholderiales	D_4__Comamonadaceae	NA	NA
EU676444.1.1244	UnKenPool3	0	NA	GTGCCAGCMGCCGCGGTAA	GGACTACHVGGGTWTCTAAT	Field	Kenya	An. funestus	Itumbu	Not.applicable	pond	Permanent	Semi-forest	D_0__Bacteria	D_1__Chloroflexi	D_2__Chloroflexia	D_3__Chloroflexales	D_4__FFCH7168	D_5__uncultured bacterium	D_6__uncultured bacterium
EU677193.112186.114109	UnKenPool3	0	NA	GTGCCAGCMGCCGCGGTAA	GGACTACHVGGGTWTCTAAT	Field	Kenya	An. funestus	Itumbu	Not.applicable	pond	Permanent	Semi-forest	D_0__Bacteria	D_1__Cyanobacteria	D_2__Chloroplast	D_3__Oedogonium cardiacum	D_4__Oedogonium cardiacum	D_5__Oedogonium cardiacum	D_6__Oedogonium cardiacum
EU704765.1.1249	UnKenPool3	0	NA	GTGCCAGCMGCCGCGGTAA	GGACTACHVGGGTWTCTAAT	Field	Kenya	An. funestus	Itumbu	Not.applicable	pond	Permanent	Semi-forest	D_0__Bacteria	D_1__Proteobacteria	D_2__Alphaproteobacteria	D_3__Sphingomonadales	D_4__Ellin6055	D_5__uncultured bacterium	D_6__uncultured bacterium
EU704897.1.1316	UnKenPool3	0	NA	GTGCCAGCMGCCGCGGTAA	GGACTACHVGGGTWTCTAAT	Field	Kenya	An. funestus	Itumbu	Not.applicable	pond	Permanent	Semi-forest	D_0__Bacteria	D_1__Proteobacteria	D_2__Alphaproteobacteria	D_3__Rhizobiales	D_4__Rhizobiaceae	D_5__Rhizobium	NA
EU705018.1.1281	UnKenPool3	0	NA	GTGCCAGCMGCCGCGGTAA	GGACTACHVGGGTWTCTAAT	Field	Kenya	An. funestus	Itumbu	Not.applicable	pond	Permanent	Semi-forest	D_0__Bacteria	D_1__Proteobacteria	D_2__Alphaproteobacteria	D_3__Sphingomonadales	D_4__Sphingomonadaceae	D_5__Novosphingobium	NA
EU705146.1.1254	UnKenPool3	0	NA	GTGCCAGCMGCCGCGGTAA	GGACTACHVGGGTWTCTAAT	Field	Kenya	An. funestus	Itumbu	Not.applicable	pond	Permanent	Semi-forest	D_0__Bacteria	D_1__Proteobacteria	D_2__Betaproteobacteria	D_3__Burkholderiales	D_4__Comamonadaceae	D_5__Acidovorax	NA
EU705344.1.1299	UnKenPool3	0	NA	GTGCCAGCMGCCGCGGTAA	GGACTACHVGGGTWTCTAAT	Field	Kenya	An. funestus	Itumbu	Not.applicable	pond	Permanent	Semi-forest	D_0__Bacteria	D_1__Proteobacteria	D_2__Gammaproteobacteria	D_3__Pseudomonadales	D_4__Moraxellaceae	D_5__Acinetobacter	D_6__uncultured Acinetobacter sp.
EU705634.1.1238	UnKenPool3	0	NA	GTGCCAGCMGCCGCGGTAA	GGACTACHVGGGTWTCTAAT	Field	Kenya	An. funestus	Itumbu	Not.applicable	pond	Permanent	Semi-forest	D_0__Bacteria	D_1__Proteobacteria	D_2__Gammaproteobacteria	D_3__Pseudomonadales	D_4__Moraxellaceae	D_5__Acinetobacter	NA
EU707557.1.1403	UnKenPool3	0	NA	GTGCCAGCMGCCGCGGTAA	GGACTACHVGGGTWTCTAAT	Field	Kenya	An. funestus	Itumbu	Not.applicable	pond	Permanent	Semi-forest	D_0__Bacteria	D_1__Actinobacteria	D_2__Actinobacteria	D_3__Micrococcales	D_4__Intrasporangiaceae	D_5__Phycicoccus	NA
EU707560.1.1365	UnKenPool3	0	NA	GTGCCAGCMGCCGCGGTAA	GGACTACHVGGGTWTCTAAT	Field	Kenya	An. funestus	Itumbu	Not.applicable	pond	Permanent	Semi-forest	D_0__Bacteria	D_1__Proteobacteria	D_2__Alphaproteobacteria	D_3__Sphingomonadales	D_4__Sphingomonadaceae	D_5__Sphingomonas	D_6__uncultured Sphingomonadaceae bacterium
EU707562.1.1373	UnKenPool3	0	NA	GTGCCAGCMGCCGCGGTAA	GGACTACHVGGGTWTCTAAT	Field	Kenya	An. funestus	Itumbu	Not.applicable	pond	Permanent	Semi-forest	D_0__Bacteria	D_1__Proteobacteria	D_2__Alphaproteobacteria	D_3__Rhodospirillales	D_4__Acetobacteraceae	D_5__Roseomonas	NA
EU742164.1.1406	UnKenPool3	0	NA	GTGCCAGCMGCCGCGGTAA	GGACTACHVGGGTWTCTAAT	Field	Kenya	An. funestus	Itumbu	Not.applicable	pond	Permanent	Semi-forest	D_0__Bacteria	D_1__Proteobacteria	D_2__Alphaproteobacteria	D_3__Rhodospirillales	D_4__Acetobacteraceae	D_5__Roseomonas	D_6__Roseomonas cervicalis
EU768631.1.1389	UnKenPool3	0	NA	GTGCCAGCMGCCGCGGTAA	GGACTACHVGGGTWTCTAAT	Field	Kenya	An. funestus	Itumbu	Not.applicable	pond	Permanent	Semi-forest	D_0__Bacteria	D_1__Actinobacteria	D_2__Actinobacteria	D_3__Bifidobacteriales	D_4__Bifidobacteriaceae	D_5__Bifidobacterium	NA
EU771692.1.1415	UnKenPool3	0	NA	GTGCCAGCMGCCGCGGTAA	GGACTACHVGGGTWTCTAAT	Field	Kenya	An. funestus	Itumbu	Not.applicable	pond	Permanent	Semi-forest	D_0__Bacteria	D_1__Firmicutes	D_2__Bacilli	D_3__Bacillales	D_4__Planococcaceae	D_5__Lysinibacillus	NA
EU771827.1.1352	UnKenPool3	0	NA	GTGCCAGCMGCCGCGGTAA	GGACTACHVGGGTWTCTAAT	Field	Kenya	An. funestus	Itumbu	Not.applicable	pond	Permanent	Semi-forest	D_0__Bacteria	D_1__Proteobacteria	D_2__Betaproteobacteria	D_3__Burkholderiales	D_4__Comamonadaceae	D_5__Pelomonas	NA
EU772437.1.1288	UnKenPool3	0	NA	GTGCCAGCMGCCGCGGTAA	GGACTACHVGGGTWTCTAAT	Field	Kenya	An. funestus	Itumbu	Not.applicable	pond	Permanent	Semi-forest	D_0__Bacteria	D_1__Firmicutes	D_2__Clostridia	D_3__Clostridiales	D_4__Clostridiaceae 1	D_5__Clostridium sensu stricto 1	D_6__uncultured bacterium
EU772895.1.1283	UnKenPool3	0	NA	GTGCCAGCMGCCGCGGTAA	GGACTACHVGGGTWTCTAAT	Field	Kenya	An. funestus	Itumbu	Not.applicable	pond	Permanent	Semi-forest	D_0__Bacteria	D_1__Firmicutes	D_2__Clostridia	D_3__Clostridiales	D_4__Peptostreptococcaceae	D_5__Incertae Sedis	D_6__uncultured bacterium
EU772975.1.1380	UnKenPool3	0	NA	GTGCCAGCMGCCGCGGTAA	GGACTACHVGGGTWTCTAAT	Field	Kenya	An. funestus	Itumbu	Not.applicable	pond	Permanent	Semi-forest	D_0__Bacteria	D_1__Bacteroidetes	D_2__Bacteroidia	D_3__Bacteroidales	D_4__Bacteroidaceae	D_5__Bacteroides	D_6__uncultured organism
EU773855.1.1376	UnKenPool3	0	NA	GTGCCAGCMGCCGCGGTAA	GGACTACHVGGGTWTCTAAT	Field	Kenya	An. funestus	Itumbu	Not.applicable	pond	Permanent	Semi-forest	D_0__Bacteria	D_1__Actinobacteria	D_2__Actinobacteria	D_3__Corynebacteriales	D_4__Nocardiaceae	D_5__Rhodococcus	D_6__Rhodococcus equi
EU774045.1.1388	UnKenPool3	0	NA	GTGCCAGCMGCCGCGGTAA	GGACTACHVGGGTWTCTAAT	Field	Kenya	An. funestus	Itumbu	Not.applicable	pond	Permanent	Semi-forest	D_0__Bacteria	D_1__Proteobacteria	D_2__Gammaproteobacteria	D_3__Pseudomonadales	D_4__Moraxellaceae	D_5__Perlucidibaca	D_6__uncultured bacterium
EU774348.1.1286	UnKenPool3	0	NA	GTGCCAGCMGCCGCGGTAA	GGACTACHVGGGTWTCTAAT	Field	Kenya	An. funestus	Itumbu	Not.applicable	pond	Permanent	Semi-forest	D_0__Bacteria	D_1__Firmicutes	D_2__Clostridia	D_3__Clostridiales	D_4__Clostridiaceae 1	D_5__Clostridium sensu stricto 1	D_6__uncultured bacterium
EU774946.1.1391	UnKenPool3	0	NA	GTGCCAGCMGCCGCGGTAA	GGACTACHVGGGTWTCTAAT	Field	Kenya	An. funestus	Itumbu	Not.applicable	pond	Permanent	Semi-forest	D_0__Bacteria	D_1__Proteobacteria	D_2__Gammaproteobacteria	D_3__Pseudomonadales	D_4__Pseudomonadaceae	D_5__Pseudomonas	D_6__uncultured bacterium
EU775455.1.1215	UnKenPool3	0	NA	GTGCCAGCMGCCGCGGTAA	GGACTACHVGGGTWTCTAAT	Field	Kenya	An. funestus	Itumbu	Not.applicable	pond	Permanent	Semi-forest	D_0__Bacteria	D_1__Firmicutes	D_2__Bacilli	D_3__Lactobacillales	D_4__Streptococcaceae	D_5__Streptococcus	D_6__uncultured bacterium
EU775613.1.1363	UnKenPool3	0	NA	GTGCCAGCMGCCGCGGTAA	GGACTACHVGGGTWTCTAAT	Field	Kenya	An. funestus	Itumbu	Not.applicable	pond	Permanent	Semi-forest	D_0__Bacteria	D_1__Firmicutes	D_2__Clostridia	D_3__Clostridiales	D_4__Peptostreptococcaceae	D_5__Incertae Sedis	NA
EU776073.1.1412	UnKenPool3	0	NA	GTGCCAGCMGCCGCGGTAA	GGACTACHVGGGTWTCTAAT	Field	Kenya	An. funestus	Itumbu	Not.applicable	pond	Permanent	Semi-forest	D_0__Bacteria	D_1__Proteobacteria	D_2__Gammaproteobacteria	D_3__Pseudomonadales	D_4__Moraxellaceae	D_5__Acinetobacter	NA
EU776084.1.1376	UnKenPool3	0	NA	GTGCCAGCMGCCGCGGTAA	GGACTACHVGGGTWTCTAAT	Field	Kenya	An. funestus	Itumbu	Not.applicable	pond	Permanent	Semi-forest	D_0__Bacteria	D_1__Proteobacteria	D_2__Gammaproteobacteria	D_3__Pseudomonadales	D_4__Moraxellaceae	D_5__Acinetobacter	D_6__uncultured bacterium
EU776820.1.1286	UnKenPool3	0	NA	GTGCCAGCMGCCGCGGTAA	GGACTACHVGGGTWTCTAAT	Field	Kenya	An. funestus	Itumbu	Not.applicable	pond	Permanent	Semi-forest	D_0__Bacteria	D_1__Firmicutes	D_2__Clostridia	D_3__Clostridiales	D_4__Peptostreptococcaceae	D_5__Incertae Sedis	D_6__uncultured bacterium
EU777652.1.1401	UnKenPool3	0	NA	GTGCCAGCMGCCGCGGTAA	GGACTACHVGGGTWTCTAAT	Field	Kenya	An. funestus	Itumbu	Not.applicable	pond	Permanent	Semi-forest	D_0__Bacteria	D_1__Proteobacteria	D_2__Gammaproteobacteria	D_3__Enterobacteriales	D_4__Enterobacteriaceae	D_5__Serratia	NA
EU777668.1.1312	UnKenPool3	0	NA	GTGCCAGCMGCCGCGGTAA	GGACTACHVGGGTWTCTAAT	Field	Kenya	An. funestus	Itumbu	Not.applicable	pond	Permanent	Semi-forest	D_0__Bacteria	D_1__Proteobacteria	D_2__Gammaproteobacteria	D_3__Enterobacteriales	D_4__Enterobacteriaceae	D_5__Yersinia	NA
EU777724.1.1361	UnKenPool3	0	NA	GTGCCAGCMGCCGCGGTAA	GGACTACHVGGGTWTCTAAT	Field	Kenya	An. funestus	Itumbu	Not.applicable	pond	Permanent	Semi-forest	D_0__Bacteria	D_1__Firmicutes	D_2__Clostridia	D_3__Clostridiales	D_4__Peptostreptococcaceae	D_5__Incertae Sedis	NA
EU779107.1.1377	UnKenPool3	0	NA	GTGCCAGCMGCCGCGGTAA	GGACTACHVGGGTWTCTAAT	Field	Kenya	An. funestus	Itumbu	Not.applicable	pond	Permanent	Semi-forest	D_0__Bacteria	D_1__Firmicutes	D_2__Clostridia	D_3__Clostridiales	D_4__Clostridiaceae 1	D_5__Clostridium sensu stricto 1	D_6__Clostridium aurantibutyricum
EU786123.1.1486	UnKenPool3	0	NA	GTGCCAGCMGCCGCGGTAA	GGACTACHVGGGTWTCTAAT	Field	Kenya	An. funestus	Itumbu	Not.applicable	pond	Permanent	Semi-forest	D_0__Bacteria	D_1__Chloroflexi	D_2__Thermomicrobia	D_3__JG30-KF-CM45	D_4__uncultured bacterium	D_5__uncultured bacterium	D_6__uncultured bacterium
EU790404.1.1211	UnKenPool3	0	NA	GTGCCAGCMGCCGCGGTAA	GGACTACHVGGGTWTCTAAT	Field	Kenya	An. funestus	Itumbu	Not.applicable	pond	Permanent	Semi-forest	D_0__Bacteria	D_1__Proteobacteria	D_2__Betaproteobacteria	D_3__Burkholderiales	D_4__Comamonadaceae	D_5__Pelomonas	NA
EU794728.1.1450	UnKenPool3	0	NA	GTGCCAGCMGCCGCGGTAA	GGACTACHVGGGTWTCTAAT	Field	Kenya	An. funestus	Itumbu	Not.applicable	pond	Permanent	Semi-forest	D_0__Bacteria	D_1__Firmicutes	D_2__Bacilli	D_3__Bacillales	D_4__Planococcaceae	D_5__Kurthia	D_6__uncultured bacterium
EU799721.1.1445	UnKenPool3	0	NA	GTGCCAGCMGCCGCGGTAA	GGACTACHVGGGTWTCTAAT	Field	Kenya	An. funestus	Itumbu	Not.applicable	pond	Permanent	Semi-forest	D_0__Bacteria	D_1__Proteobacteria	D_2__Alphaproteobacteria	D_3__Rhodobacterales	D_4__Rhodobacteraceae	D_5__Rhodobacter	D_6__uncultured bacterium
EU800205.1.1379	UnKenPool3	0	NA	GTGCCAGCMGCCGCGGTAA	GGACTACHVGGGTWTCTAAT	Field	Kenya	An. funestus	Itumbu	Not.applicable	pond	Permanent	Semi-forest	D_0__Bacteria	D_1__Proteobacteria	D_2__Betaproteobacteria	D_3__Burkholderiales	D_4__Comamonadaceae	D_5__uncultured	D_6__uncultured bacterium
EU800885.1.1470	UnKenPool3	0	NA	GTGCCAGCMGCCGCGGTAA	GGACTACHVGGGTWTCTAAT	Field	Kenya	An. funestus	Itumbu	Not.applicable	pond	Permanent	Semi-forest	D_0__Bacteria	D_1__Proteobacteria	D_2__Betaproteobacteria	D_3__Burkholderiales	D_4__Burkholderiaceae	D_5__Polynucleobacter	D_6__uncultured bacterium
EU801088.1.1497	UnKenPool3	0	NA	GTGCCAGCMGCCGCGGTAA	GGACTACHVGGGTWTCTAAT	Field	Kenya	An. funestus	Itumbu	Not.applicable	pond	Permanent	Semi-forest	D_0__Bacteria	D_1__Proteobacteria	D_2__Betaproteobacteria	D_3__Burkholderiales	D_4__Comamonadaceae	D_5__Acidovorax	D_6__uncultured Acidovorax sp.
EU801239.1.1501	UnKenPool3	0	NA	GTGCCAGCMGCCGCGGTAA	GGACTACHVGGGTWTCTAAT	Field	Kenya	An. funestus	Itumbu	Not.applicable	pond	Permanent	Semi-forest	D_0__Bacteria	D_1__Proteobacteria	D_2__Betaproteobacteria	D_3__Burkholderiales	D_4__Comamonadaceae	D_5__Sphaerotilus	NA
EU801359.1.1495	UnKenPool3	0	NA	GTGCCAGCMGCCGCGGTAA	GGACTACHVGGGTWTCTAAT	Field	Kenya	An. funestus	Itumbu	Not.applicable	pond	Permanent	Semi-forest	D_0__Bacteria	D_1__Proteobacteria	D_2__Betaproteobacteria	D_3__Burkholderiales	D_4__Comamonadaceae	D_5__Acidovorax	NA
EU801573.1.1497	UnKenPool3	0	NA	GTGCCAGCMGCCGCGGTAA	GGACTACHVGGGTWTCTAAT	Field	Kenya	An. funestus	Itumbu	Not.applicable	pond	Permanent	Semi-forest	D_0__Bacteria	D_1__Proteobacteria	D_2__Betaproteobacteria	D_3__Burkholderiales	D_4__Comamonadaceae	D_5__Acidovorax	NA
EU801836.1.1425	UnKenPool3	0	NA	GTGCCAGCMGCCGCGGTAA	GGACTACHVGGGTWTCTAAT	Field	Kenya	An. funestus	Itumbu	Not.applicable	pond	Permanent	Semi-forest	D_0__Bacteria	D_1__Proteobacteria	D_2__Betaproteobacteria	D_3__Burkholderiales	D_4__Comamonadaceae	NA	NA
EU802033.1.1495	UnKenPool3	0	NA	GTGCCAGCMGCCGCGGTAA	GGACTACHVGGGTWTCTAAT	Field	Kenya	An. funestus	Itumbu	Not.applicable	pond	Permanent	Semi-forest	D_0__Bacteria	D_1__Proteobacteria	D_2__Betaproteobacteria	D_3__Burkholderiales	D_4__Comamonadaceae	NA	NA
EU802064.1.1481	UnKenPool3	0	NA	GTGCCAGCMGCCGCGGTAA	GGACTACHVGGGTWTCTAAT	Field	Kenya	An. funestus	Itumbu	Not.applicable	pond	Permanent	Semi-forest	D_0__Bacteria	D_1__Actinobacteria	D_2__Actinobacteria	D_3__Micrococcales	D_4__Microbacteriaceae	D_5__Candidatus Aquiluna	D_6__uncultured bacterium
EU802120.1.1335	UnKenPool3	0	NA	GTGCCAGCMGCCGCGGTAA	GGACTACHVGGGTWTCTAAT	Field	Kenya	An. funestus	Itumbu	Not.applicable	pond	Permanent	Semi-forest	D_0__Bacteria	D_1__Proteobacteria	D_2__Betaproteobacteria	D_3__Burkholderiales	D_4__Comamonadaceae	D_5__Acidovorax	NA
EU803320.1.1490	UnKenPool3	0	NA	GTGCCAGCMGCCGCGGTAA	GGACTACHVGGGTWTCTAAT	Field	Kenya	An. funestus	Itumbu	Not.applicable	pond	Permanent	Semi-forest	D_0__Bacteria	D_1__Proteobacteria	D_2__Betaproteobacteria	D_3__Methylophilales	D_4__Methylophilaceae	D_5__uncultured	D_6__uncultured bacterium
EU803334.1.1400	UnKenPool3	0	NA	GTGCCAGCMGCCGCGGTAA	GGACTACHVGGGTWTCTAAT	Field	Kenya	An. funestus	Itumbu	Not.applicable	pond	Permanent	Semi-forest	D_0__Bacteria	D_1__Bacteroidetes	D_2__Sphingobacteriia	D_3__Sphingobacteriales	D_4__Chitinophagaceae	D_5__Sediminibacterium	D_6__uncultured bacterium
EU803773.1.1256	UnKenPool3	0	NA	GTGCCAGCMGCCGCGGTAA	GGACTACHVGGGTWTCTAAT	Field	Kenya	An. funestus	Itumbu	Not.applicable	pond	Permanent	Semi-forest	D_0__Bacteria	D_1__Cyanobacteria	D_2__Cyanobacteria	D_3__SubsectionI	D_4__FamilyI	D_5__Synechococcus	D_6__uncultured cyanobacterium
EU804005.1.1494	UnKenPool3	0	NA	GTGCCAGCMGCCGCGGTAA	GGACTACHVGGGTWTCTAAT	Field	Kenya	An. funestus	Itumbu	Not.applicable	pond	Permanent	Semi-forest	D_0__Bacteria	D_1__Proteobacteria	D_2__Betaproteobacteria	D_3__Burkholderiales	D_4__Comamonadaceae	NA	NA
EU808052.1.1322	UnKenPool3	0	NA	GTGCCAGCMGCCGCGGTAA	GGACTACHVGGGTWTCTAAT	Field	Kenya	An. funestus	Itumbu	Not.applicable	pond	Permanent	Semi-forest	D_0__Bacteria	D_1__Bacteroidetes	D_2__Flavobacteriia	D_3__Flavobacteriales	D_4__Flavobacteriaceae	D_5__Chryseobacterium	D_6__uncultured bacterium
EU828373.1.1436	UnKenPool3	0	NA	GTGCCAGCMGCCGCGGTAA	GGACTACHVGGGTWTCTAAT	Field	Kenya	An. funestus	Itumbu	Not.applicable	pond	Permanent	Semi-forest	D_0__Bacteria	D_1__Firmicutes	D_2__Clostridia	D_3__Clostridiales	D_4__Clostridiaceae 1	D_5__Clostridium sensu stricto 11	NA
EU828415.1.1454	UnKenPool3	0	NA	GTGCCAGCMGCCGCGGTAA	GGACTACHVGGGTWTCTAAT	Field	Kenya	An. funestus	Itumbu	Not.applicable	pond	Permanent	Semi-forest	D_0__Bacteria	D_1__Proteobacteria	D_2__Gammaproteobacteria	D_3__Enterobacteriales	D_4__Enterobacteriaceae	D_5__Serratia	NA
EU835444.1.1349	UnKenPool3	0	NA	GTGCCAGCMGCCGCGGTAA	GGACTACHVGGGTWTCTAAT	Field	Kenya	An. funestus	Itumbu	Not.applicable	pond	Permanent	Semi-forest	D_0__Bacteria	D_1__Proteobacteria	D_2__Betaproteobacteria	D_3__Rhodocyclales	D_4__Rhodocyclaceae	D_5__Methyloversatilis	D_6__uncultured bacterium
EU875524.1.1376	UnKenPool3	0	NA	GTGCCAGCMGCCGCGGTAA	GGACTACHVGGGTWTCTAAT	Field	Kenya	An. funestus	Itumbu	Not.applicable	pond	Permanent	Semi-forest	D_0__Bacteria	D_1__Chloroflexi	D_2__Caldilineae	D_3__Caldilineales	D_4__Caldilineaceae	D_5__uncultured	D_6__uncultured bacterium
EU881096.1.1452	UnKenPool3	0	NA	GTGCCAGCMGCCGCGGTAA	GGACTACHVGGGTWTCTAAT	Field	Kenya	An. funestus	Itumbu	Not.applicable	pond	Permanent	Semi-forest	D_0__Bacteria	D_1__Proteobacteria	D_2__Alphaproteobacteria	D_3__Rhodospirillales	D_4__Rhodospirillales Incertae Sedis	D_5__Reyranella	NA
EU881100.1.1476	UnKenPool3	0	NA	GTGCCAGCMGCCGCGGTAA	GGACTACHVGGGTWTCTAAT	Field	Kenya	An. funestus	Itumbu	Not.applicable	pond	Permanent	Semi-forest	D_0__Bacteria	D_1__Proteobacteria	D_2__Alphaproteobacteria	D_3__Rhodospirillales	D_4__Rhodospirillales Incertae Sedis	D_5__Reyranella	D_6__uncultured bacterium
EU881209.1.1476	UnKenPool3	0	NA	GTGCCAGCMGCCGCGGTAA	GGACTACHVGGGTWTCTAAT	Field	Kenya	An. funestus	Itumbu	Not.applicable	pond	Permanent	Semi-forest	D_0__Bacteria	D_1__Actinobacteria	D_2__Actinobacteria	D_3__Frankiales	D_4__Acidothermaceae	D_5__Acidothermus	D_6__uncultured bacterium
EU881267.1.1495	UnKenPool3	0	NA	GTGCCAGCMGCCGCGGTAA	GGACTACHVGGGTWTCTAAT	Field	Kenya	An. funestus	Itumbu	Not.applicable	pond	Permanent	Semi-forest	D_0__Bacteria	D_1__Planctomycetes	D_2__Planctomycetacia	D_3__Planctomycetales	D_4__Planctomycetaceae	D_5__uncultured	D_6__uncultured bacterium
EU921467.1.1297	UnKenPool3	0	NA	GTGCCAGCMGCCGCGGTAA	GGACTACHVGGGTWTCTAAT	Field	Kenya	An. funestus	Itumbu	Not.applicable	pond	Permanent	Semi-forest	D_0__Bacteria	D_1__Proteobacteria	D_2__Gammaproteobacteria	D_3__Pseudomonadales	D_4__Moraxellaceae	D_5__Acinetobacter	D_6__Acinetobacter calcoaceticus
EU977765.1.1329	UnKenPool3	0	NA	GTGCCAGCMGCCGCGGTAA	GGACTACHVGGGTWTCTAAT	Field	Kenya	An. funestus	Itumbu	Not.applicable	pond	Permanent	Semi-forest	D_0__Bacteria	D_1__Actinobacteria	D_2__Actinobacteria	D_3__Frankiales	D_4__Geodermatophilaceae	D_5__Modestobacter	D_6__uncultured bacterium
EU978826.1.1485	UnKenPool3	0	NA	GTGCCAGCMGCCGCGGTAA	GGACTACHVGGGTWTCTAAT	Field	Kenya	An. funestus	Itumbu	Not.applicable	pond	Permanent	Semi-forest	D_0__Bacteria	D_1__Proteobacteria	D_2__Betaproteobacteria	D_3__Burkholderiales	D_4__Comamonadaceae	D_5__uncultured	D_6__uncultured bacterium
FJ004666.1.1339	UnKenPool3	0	NA	GTGCCAGCMGCCGCGGTAA	GGACTACHVGGGTWTCTAAT	Field	Kenya	An. funestus	Itumbu	Not.applicable	pond	Permanent	Semi-forest	D_0__Bacteria	D_1__Acidobacteria	D_2__Acidobacteria	D_3__Subgroup 4	D_4__Unknown Family	D_5__Blastocatella	D_6__uncultured bacterium
FJ184337.1.1509	UnKenPool3	0	NA	GTGCCAGCMGCCGCGGTAA	GGACTACHVGGGTWTCTAAT	Field	Kenya	An. funestus	Itumbu	Not.applicable	pond	Permanent	Semi-forest	D_0__Bacteria	D_1__Proteobacteria	D_2__Gammaproteobacteria	D_3__Xanthomonadales	D_4__Xanthomonadaceae	D_5__Stenotrophomonas	NA
FJ190408.1.1396	UnKenPool3	0	NA	GTGCCAGCMGCCGCGGTAA	GGACTACHVGGGTWTCTAAT	Field	Kenya	An. funestus	Itumbu	Not.applicable	pond	Permanent	Semi-forest	D_0__Bacteria	D_1__Proteobacteria	D_2__Alphaproteobacteria	D_3__Rhizobiales	D_4__Xanthobacteraceae	D_5__Aquabacter	NA
FJ191693.1.1433	UnKenPool3	0	NA	GTGCCAGCMGCCGCGGTAA	GGACTACHVGGGTWTCTAAT	Field	Kenya	An. funestus	Itumbu	Not.applicable	pond	Permanent	Semi-forest	D_0__Bacteria	D_1__Proteobacteria	D_2__Gammaproteobacteria	D_3__Pseudomonadales	D_4__Moraxellaceae	D_5__Acinetobacter	D_6__uncultured bacterium
FJ192852.1.1459	UnKenPool3	0	NA	GTGCCAGCMGCCGCGGTAA	GGACTACHVGGGTWTCTAAT	Field	Kenya	An. funestus	Itumbu	Not.applicable	pond	Permanent	Semi-forest	D_0__Bacteria	D_1__Proteobacteria	D_2__Gammaproteobacteria	D_3__Pseudomonadales	D_4__Moraxellaceae	D_5__Acinetobacter	D_6__uncultured bacterium
FJ208840.1.1364	UnKenPool3	0	NA	GTGCCAGCMGCCGCGGTAA	GGACTACHVGGGTWTCTAAT	Field	Kenya	An. funestus	Itumbu	Not.applicable	pond	Permanent	Semi-forest	D_0__Bacteria	D_1__Planctomycetes	D_2__OM190	D_3__uncultured bacterium	D_4__uncultured bacterium	D_5__uncultured bacterium	D_6__uncultured bacterium
FJ208842.1.1377	UnKenPool3	0	NA	GTGCCAGCMGCCGCGGTAA	GGACTACHVGGGTWTCTAAT	Field	Kenya	An. funestus	Itumbu	Not.applicable	pond	Permanent	Semi-forest	D_0__Bacteria	D_1__Planctomycetes	D_2__OM190	D_3__uncultured bacterium	D_4__uncultured bacterium	D_5__uncultured bacterium	D_6__uncultured bacterium
FJ214339.1.1400	UnKenPool3	0	NA	GTGCCAGCMGCCGCGGTAA	GGACTACHVGGGTWTCTAAT	Field	Kenya	An. funestus	Itumbu	Not.applicable	pond	Permanent	Semi-forest	D_0__Bacteria	D_1__Actinobacteria	D_2__Actinobacteria	D_3__Streptosporangiales	D_4__Thermomonosporaceae	D_5__Actinocorallia	NA
FJ214362.1.1425	UnKenPool3	0	NA	GTGCCAGCMGCCGCGGTAA	GGACTACHVGGGTWTCTAAT	Field	Kenya	An. funestus	Itumbu	Not.applicable	pond	Permanent	Semi-forest	D_0__Bacteria	D_1__Actinobacteria	D_2__Actinobacteria	D_3__Kineosporiales	D_4__Kineosporiaceae	D_5__Kineosporia	NA
FJ232635.1.1339	UnKenPool3	0	NA	GTGCCAGCMGCCGCGGTAA	GGACTACHVGGGTWTCTAAT	Field	Kenya	An. funestus	Itumbu	Not.applicable	pond	Permanent	Semi-forest	D_0__Bacteria	D_1__Planctomycetes	D_2__Planctomycetacia	D_3__Planctomycetales	D_4__Planctomycetaceae	D_5__Schlesneria	D_6__uncultured bacterium
FJ232686.1.1330	UnKenPool3	0	NA	GTGCCAGCMGCCGCGGTAA	GGACTACHVGGGTWTCTAAT	Field	Kenya	An. funestus	Itumbu	Not.applicable	pond	Permanent	Semi-forest	D_0__Bacteria	D_1__Planctomycetes	D_2__Planctomycetacia	D_3__Planctomycetales	D_4__Planctomycetaceae	D_5__Gemmata	D_6__uncultured bacterium
FJ232688.1.1362	UnKenPool3	0	NA	GTGCCAGCMGCCGCGGTAA	GGACTACHVGGGTWTCTAAT	Field	Kenya	An. funestus	Itumbu	Not.applicable	pond	Permanent	Semi-forest	D_0__Bacteria	D_1__Planctomycetes	D_2__Planctomycetacia	D_3__Planctomycetales	D_4__Planctomycetaceae	D_5__uncultured	D_6__uncultured bacterium
FJ268985.1.1465	UnKenPool3	0	NA	GTGCCAGCMGCCGCGGTAA	GGACTACHVGGGTWTCTAAT	Field	Kenya	An. funestus	Itumbu	Not.applicable	pond	Permanent	Semi-forest	D_0__Bacteria	D_1__Proteobacteria	D_2__Gammaproteobacteria	D_3__Pseudomonadales	D_4__Moraxellaceae	D_5__Acinetobacter	NA
FJ269089.1.1519	UnKenPool3	0	NA	GTGCCAGCMGCCGCGGTAA	GGACTACHVGGGTWTCTAAT	Field	Kenya	An. funestus	Itumbu	Not.applicable	pond	Permanent	Semi-forest	D_0__Bacteria	D_1__Proteobacteria	D_2__Deltaproteobacteria	D_3__Desulfuromonadales	D_4__BVA59	D_5__uncultured bacterium	D_6__uncultured bacterium
FJ367949.1.1334	UnKenPool3	0	NA	GTGCCAGCMGCCGCGGTAA	GGACTACHVGGGTWTCTAAT	Field	Kenya	An. funestus	Itumbu	Not.applicable	pond	Permanent	Semi-forest	D_0__Bacteria	D_1__Firmicutes	D_2__Clostridia	D_3__Clostridiales	D_4__Lachnospiraceae	D_5__Blautia	D_6__uncultured bacterium
FJ369844.1.1384	UnKenPool3	0	NA	GTGCCAGCMGCCGCGGTAA	GGACTACHVGGGTWTCTAAT	Field	Kenya	An. funestus	Itumbu	Not.applicable	pond	Permanent	Semi-forest	D_0__Bacteria	D_1__Firmicutes	D_2__Negativicutes	D_3__Selenomonadales	D_4__Veillonellaceae	D_5__Veillonella	D_6__uncultured bacterium
FJ375367.1.1517	UnKenPool3	0	NA	GTGCCAGCMGCCGCGGTAA	GGACTACHVGGGTWTCTAAT	Field	Kenya	An. funestus	Itumbu	Not.applicable	pond	Permanent	Semi-forest	D_0__Bacteria	D_1__Bacteroidetes	D_2__Flavobacteriia	D_3__Flavobacteriales	D_4__Flavobacteriaceae	D_5__Chryseobacterium	NA
FJ375371.1.1428	UnKenPool3	0	NA	GTGCCAGCMGCCGCGGTAA	GGACTACHVGGGTWTCTAAT	Field	Kenya	An. funestus	Itumbu	Not.applicable	pond	Permanent	Semi-forest	D_0__Bacteria	D_1__Proteobacteria	D_2__Alphaproteobacteria	D_3__Rhodobacterales	D_4__Rhodobacteraceae	D_5__Rhodobacter	NA
FJ375419.1.1471	UnKenPool3	0	NA	GTGCCAGCMGCCGCGGTAA	GGACTACHVGGGTWTCTAAT	Field	Kenya	An. funestus	Itumbu	Not.applicable	pond	Permanent	Semi-forest	D_0__Bacteria	D_1__Proteobacteria	D_2__Betaproteobacteria	D_3__Neisseriales	D_4__Neisseriaceae	D_5__Chromobacterium	NA
FJ375487.1.1458	UnKenPool3	0	NA	GTGCCAGCMGCCGCGGTAA	GGACTACHVGGGTWTCTAAT	Field	Kenya	An. funestus	Itumbu	Not.applicable	pond	Permanent	Semi-forest	D_0__Bacteria	D_1__Bacteroidetes	D_2__Flavobacteriia	D_3__Flavobacteriales	D_4__Flavobacteriaceae	D_5__Cloacibacterium	D_6__uncultured bacterium
FJ381983.1.1359	UnKenPool3	0	NA	GTGCCAGCMGCCGCGGTAA	GGACTACHVGGGTWTCTAAT	Field	Kenya	An. funestus	Itumbu	Not.applicable	pond	Permanent	Semi-forest	D_0__Bacteria	D_1__Proteobacteria	D_2__Betaproteobacteria	D_3__Burkholderiales	D_4__Burkholderiaceae	D_5__Polynucleobacter	D_6__uncultured bacterium
FJ382083.1.1293	UnKenPool3	0	NA	GTGCCAGCMGCCGCGGTAA	GGACTACHVGGGTWTCTAAT	Field	Kenya	An. funestus	Itumbu	Not.applicable	pond	Permanent	Semi-forest	D_0__Bacteria	D_1__Proteobacteria	D_2__Betaproteobacteria	D_3__Burkholderiales	D_4__Comamonadaceae	D_5__uncultured	NA
FJ382135.1.1288	UnKenPool3	0	NA	GTGCCAGCMGCCGCGGTAA	GGACTACHVGGGTWTCTAAT	Field	Kenya	An. funestus	Itumbu	Not.applicable	pond	Permanent	Semi-forest	D_0__Bacteria	D_1__Actinobacteria	D_2__Actinobacteria	D_3__Corynebacteriales	D_4__Mycobacteriaceae	D_5__Mycobacterium	D_6__uncultured bacterium
FJ382157.1.1339	UnKenPool3	0	NA	GTGCCAGCMGCCGCGGTAA	GGACTACHVGGGTWTCTAAT	Field	Kenya	An. funestus	Itumbu	Not.applicable	pond	Permanent	Semi-forest	D_0__Bacteria	D_1__Cyanobacteria	D_2__Chloroplast	D_3__uncultured bacterium	D_4__uncultured bacterium	D_5__uncultured bacterium	D_6__uncultured bacterium
FJ382228.1.1327	UnKenPool3	0	NA	GTGCCAGCMGCCGCGGTAA	GGACTACHVGGGTWTCTAAT	Field	Kenya	An. funestus	Itumbu	Not.applicable	pond	Permanent	Semi-forest	D_0__Bacteria	D_1__Actinobacteria	D_2__Actinobacteria	D_3__Corynebacteriales	D_4__Mycobacteriaceae	D_5__Mycobacterium	D_6__uncultured bacterium
FJ382270.1.1377	UnKenPool3	0	NA	GTGCCAGCMGCCGCGGTAA	GGACTACHVGGGTWTCTAAT	Field	Kenya	An. funestus	Itumbu	Not.applicable	pond	Permanent	Semi-forest	D_0__Bacteria	D_1__Actinobacteria	D_2__Actinobacteria	D_3__Corynebacteriales	D_4__Mycobacteriaceae	D_5__Mycobacterium	D_6__uncultured bacterium
FJ382659.1.1341	UnKenPool3	0	NA	GTGCCAGCMGCCGCGGTAA	GGACTACHVGGGTWTCTAAT	Field	Kenya	An. funestus	Itumbu	Not.applicable	pond	Permanent	Semi-forest	D_0__Bacteria	D_1__Cyanobacteria	D_2__Chloroplast	D_3__uncultured bacterium	D_4__uncultured bacterium	D_5__uncultured bacterium	D_6__uncultured bacterium
FJ382809.1.1403	UnKenPool3	0	NA	GTGCCAGCMGCCGCGGTAA	GGACTACHVGGGTWTCTAAT	Field	Kenya	An. funestus	Itumbu	Not.applicable	pond	Permanent	Semi-forest	D_0__Bacteria	D_1__Proteobacteria	D_2__Betaproteobacteria	D_3__Methylophilales	D_4__Methylophilaceae	D_5__Methylophilus	D_6__uncultured bacterium
FJ386552.1.1357	UnKenPool3	0	NA	GTGCCAGCMGCCGCGGTAA	GGACTACHVGGGTWTCTAAT	Field	Kenya	An. funestus	Itumbu	Not.applicable	pond	Permanent	Semi-forest	D_0__Bacteria	D_1__Cyanobacteria	D_2__ML635J-21	NA	NA	NA	NA
FJ404760.1.1489	UnKenPool3	0	NA	GTGCCAGCMGCCGCGGTAA	GGACTACHVGGGTWTCTAAT	Field	Kenya	An. funestus	Itumbu	Not.applicable	pond	Permanent	Semi-forest	D_0__Bacteria	D_1__Proteobacteria	D_2__Gammaproteobacteria	D_3__Enterobacteriales	D_4__Enterobacteriaceae	D_5__Serratia	D_6__Serratia marcescens
FJ432431.1.1211	UnKenPool3	0	NA	GTGCCAGCMGCCGCGGTAA	GGACTACHVGGGTWTCTAAT	Field	Kenya	An. funestus	Itumbu	Not.applicable	pond	Permanent	Semi-forest	D_0__Bacteria	D_1__Proteobacteria	D_2__Alphaproteobacteria	D_3__Rhodospirillales	D_4__Acetobacteraceae	D_5__Roseomonas	D_6__uncultured Roseomonas sp.
FJ432575.1.1218	UnKenPool3	0	NA	GTGCCAGCMGCCGCGGTAA	GGACTACHVGGGTWTCTAAT	Field	Kenya	An. funestus	Itumbu	Not.applicable	pond	Permanent	Semi-forest	D_0__Bacteria	D_1__Actinobacteria	D_2__Actinobacteria	D_3__Micrococcales	D_4__Demequinaceae	D_5__Demequina	NA
FJ432581.1.1210	UnKenPool3	0	NA	GTGCCAGCMGCCGCGGTAA	GGACTACHVGGGTWTCTAAT	Field	Kenya	An. funestus	Itumbu	Not.applicable	pond	Permanent	Semi-forest	D_0__Bacteria	D_1__Proteobacteria	D_2__Betaproteobacteria	D_3__Burkholderiales	D_4__Burkholderiaceae	D_5__Limnobacter	NA
FJ458258.1.1276	UnKenPool3	0	NA	GTGCCAGCMGCCGCGGTAA	GGACTACHVGGGTWTCTAAT	Field	Kenya	An. funestus	Itumbu	Not.applicable	pond	Permanent	Semi-forest	D_0__Bacteria	D_1__Cyanobacteria	D_2__Chloroplast	NA	NA	NA	NA
FJ462359.1.1365	UnKenPool3	0	NA	GTGCCAGCMGCCGCGGTAA	GGACTACHVGGGTWTCTAAT	Field	Kenya	An. funestus	Itumbu	Not.applicable	pond	Permanent	Semi-forest	D_0__Bacteria	D_1__Actinobacteria	D_2__Actinobacteria	D_3__Streptosporangiales	D_4__Streptosporangiaceae	D_5__Nonomuraea	NA
FJ466238.1.1442	UnKenPool3	0	NA	GTGCCAGCMGCCGCGGTAA	GGACTACHVGGGTWTCTAAT	Field	Kenya	An. funestus	Itumbu	Not.applicable	pond	Permanent	Semi-forest	D_0__Bacteria	D_1__Proteobacteria	D_2__Gammaproteobacteria	D_3__Xanthomonadales	D_4__uncultured	NA	NA
FJ466357.1.1442	UnKenPool3	0	NA	GTGCCAGCMGCCGCGGTAA	GGACTACHVGGGTWTCTAAT	Field	Kenya	An. funestus	Itumbu	Not.applicable	pond	Permanent	Semi-forest	D_0__Bacteria	D_1__Bacteroidetes	D_2__Sphingobacteriia	D_3__Sphingobacteriales	D_4__Sphingobacteriaceae	D_5__Pedobacter	NA
FJ466414.1.1379	UnKenPool3	0	NA	GTGCCAGCMGCCGCGGTAA	GGACTACHVGGGTWTCTAAT	Field	Kenya	An. funestus	Itumbu	Not.applicable	pond	Permanent	Semi-forest	D_0__Bacteria	D_1__Actinobacteria	D_2__Thermoleophilia	D_3__Solirubrobacterales	D_4__480-2	D_5__uncultured bacterium	D_6__uncultured bacterium
FJ470407.1.1509	UnKenPool3	0	NA	GTGCCAGCMGCCGCGGTAA	GGACTACHVGGGTWTCTAAT	Field	Kenya	An. funestus	Itumbu	Not.applicable	pond	Permanent	Semi-forest	D_0__Bacteria	D_1__Firmicutes	D_2__Negativicutes	D_3__Selenomonadales	D_4__Veillonellaceae	D_5__Veillonella	D_6__uncultured bacterium
FJ470504.1.1484	UnKenPool3	0	NA	GTGCCAGCMGCCGCGGTAA	GGACTACHVGGGTWTCTAAT	Field	Kenya	An. funestus	Itumbu	Not.applicable	pond	Permanent	Semi-forest	D_0__Bacteria	D_1__Fusobacteria	D_2__Fusobacteriia	D_3__Fusobacteriales	D_4__Leptotrichiaceae	D_5__Leptotrichia	D_6__uncultured bacterium
FJ470591.1.1499	UnKenPool3	0	NA	GTGCCAGCMGCCGCGGTAA	GGACTACHVGGGTWTCTAAT	Field	Kenya	An. funestus	Itumbu	Not.applicable	pond	Permanent	Semi-forest	D_0__Bacteria	D_1__Actinobacteria	D_2__Actinobacteria	D_3__Actinomycetales	D_4__Actinomycetaceae	D_5__Actinomyces	D_6__uncultured bacterium
FJ478477.1.1515	UnKenPool3	0	NA	GTGCCAGCMGCCGCGGTAA	GGACTACHVGGGTWTCTAAT	Field	Kenya	An. funestus	Itumbu	Not.applicable	pond	Permanent	Semi-forest	D_0__Bacteria	D_1__Actinobacteria	D_2__Actinobacteria	D_3__Pseudonocardiales	D_4__Pseudonocardiaceae	D_5__Pseudonocardia	NA
FJ478498.1.1447	UnKenPool3	0	NA	GTGCCAGCMGCCGCGGTAA	GGACTACHVGGGTWTCTAAT	Field	Kenya	An. funestus	Itumbu	Not.applicable	pond	Permanent	Semi-forest	D_0__Bacteria	D_1__Proteobacteria	D_2__Alphaproteobacteria	D_3__Rhizobiales	D_4__Hyphomicrobiaceae	D_5__Pedomicrobium	D_6__uncultured bacterium
FJ478585.1.1483	UnKenPool3	0	NA	GTGCCAGCMGCCGCGGTAA	GGACTACHVGGGTWTCTAAT	Field	Kenya	An. funestus	Itumbu	Not.applicable	pond	Permanent	Semi-forest	D_0__Bacteria	D_1__Actinobacteria	D_2__Acidimicrobiia	D_3__Acidimicrobiales	NA	NA	NA
FJ478605.1.1512	UnKenPool3	0	NA	GTGCCAGCMGCCGCGGTAA	GGACTACHVGGGTWTCTAAT	Field	Kenya	An. funestus	Itumbu	Not.applicable	pond	Permanent	Semi-forest	D_0__Bacteria	D_1__Acidobacteria	D_2__Acidobacteria	D_3__Subgroup 17	NA	NA	NA
FJ478762.1.1508	UnKenPool3	0	NA	GTGCCAGCMGCCGCGGTAA	GGACTACHVGGGTWTCTAAT	Field	Kenya	An. funestus	Itumbu	Not.applicable	pond	Permanent	Semi-forest	D_0__Bacteria	D_1__Actinobacteria	D_2__Thermoleophilia	D_3__Gaiellales	D_4__Gaiellaceae	D_5__Gaiella	D_6__uncultured bacterium
FJ478866.1.1486	UnKenPool3	0	NA	GTGCCAGCMGCCGCGGTAA	GGACTACHVGGGTWTCTAAT	Field	Kenya	An. funestus	Itumbu	Not.applicable	pond	Permanent	Semi-forest	D_0__Bacteria	D_1__Actinobacteria	D_2__Actinobacteria	D_3__Micromonosporales	D_4__Micromonosporaceae	D_5__Verrucosispora	NA
FJ478895.1.1514	UnKenPool3	0	NA	GTGCCAGCMGCCGCGGTAA	GGACTACHVGGGTWTCTAAT	Field	Kenya	An. funestus	Itumbu	Not.applicable	pond	Permanent	Semi-forest	D_0__Bacteria	D_1__Acidobacteria	D_2__Acidobacteria	D_3__Subgroup 6	NA	NA	NA
FJ479137.1.1455	UnKenPool3	0	NA	GTGCCAGCMGCCGCGGTAA	GGACTACHVGGGTWTCTAAT	Field	Kenya	An. funestus	Itumbu	Not.applicable	pond	Permanent	Semi-forest	D_0__Bacteria	D_1__Acidobacteria	D_2__Acidobacteria	D_3__Subgroup 4	D_4__RB41	D_5__uncultured Acidobacteria bacterium	D_6__uncultured Acidobacteria bacterium
FJ479334.1.1445	UnKenPool3	0	NA	GTGCCAGCMGCCGCGGTAA	GGACTACHVGGGTWTCTAAT	Field	Kenya	An. funestus	Itumbu	Not.applicable	pond	Permanent	Semi-forest	D_0__Bacteria	D_1__Proteobacteria	D_2__Alphaproteobacteria	D_3__Rhizobiales	D_4__Hyphomicrobiaceae	D_5__Rhodoplanes	NA
FJ484809.1.1326	UnKenPool3	0	NA	GTGCCAGCMGCCGCGGTAA	GGACTACHVGGGTWTCTAAT	Field	Kenya	An. funestus	Itumbu	Not.applicable	pond	Permanent	Semi-forest	D_0__Bacteria	D_1__Cyanobacteria	D_2__Cyanobacteria	D_3__SubsectionIII	D_4__FamilyI	D_5__Phormidium	NA
FJ492843.1.1457	UnKenPool3	0	NA	GTGCCAGCMGCCGCGGTAA	GGACTACHVGGGTWTCTAAT	Field	Kenya	An. funestus	Itumbu	Not.applicable	pond	Permanent	Semi-forest	D_0__Bacteria	D_1__Actinobacteria	D_2__Actinobacteria	D_3__Pseudonocardiales	D_4__Pseudonocardiaceae	D_5__Pseudonocardia	NA
FJ493026.1.1415	UnKenPool3	0	NA	GTGCCAGCMGCCGCGGTAA	GGACTACHVGGGTWTCTAAT	Field	Kenya	An. funestus	Itumbu	Not.applicable	pond	Permanent	Semi-forest	D_0__Bacteria	D_1__Actinobacteria	D_2__Actinobacteria	D_3__Micrococcales	D_4__Microbacteriaceae	D_5__Microbacterium	NA
FJ494891.1.1206	UnKenPool3	0	NA	GTGCCAGCMGCCGCGGTAA	GGACTACHVGGGTWTCTAAT	Field	Kenya	An. funestus	Itumbu	Not.applicable	pond	Permanent	Semi-forest	D_0__Bacteria	D_1__Proteobacteria	D_2__Gammaproteobacteria	D_3__Aeromonadales	D_4__Aeromonadaceae	D_5__Aeromonas	NA
FJ505543.1.1378	UnKenPool3	0	NA	GTGCCAGCMGCCGCGGTAA	GGACTACHVGGGTWTCTAAT	Field	Kenya	An. funestus	Itumbu	Not.applicable	pond	Permanent	Semi-forest	D_0__Bacteria	D_1__Firmicutes	D_2__Clostridia	D_3__Clostridiales	D_4__Lachnospiraceae	D_5__uncultured	D_6__uncultured bacterium
FJ517069.1.1449	UnKenPool3	0	NA	GTGCCAGCMGCCGCGGTAA	GGACTACHVGGGTWTCTAAT	Field	Kenya	An. funestus	Itumbu	Not.applicable	pond	Permanent	Semi-forest	D_0__Bacteria	D_1__Cyanobacteria	D_2__Cyanobacteria	D_3__SubsectionI	D_4__FamilyI	D_5__uncultured	D_6__uncultured bacterium
FJ527473.1.1350	UnKenPool3	0	NA	GTGCCAGCMGCCGCGGTAA	GGACTACHVGGGTWTCTAAT	Field	Kenya	An. funestus	Itumbu	Not.applicable	pond	Permanent	Semi-forest	D_0__Bacteria	D_1__Proteobacteria	D_2__Gammaproteobacteria	D_3__Enterobacteriales	D_4__Enterobacteriaceae	D_5__Rahnella	NA
FJ534985.1.1464	UnKenPool3	0	NA	GTGCCAGCMGCCGCGGTAA	GGACTACHVGGGTWTCTAAT	Field	Kenya	An. funestus	Itumbu	Not.applicable	pond	Permanent	Semi-forest	D_0__Bacteria	D_1__Planctomycetes	D_2__Planctomycetacia	D_3__Planctomycetales	D_4__Planctomycetaceae	D_5__Planctomyces	D_6__uncultured bacterium
FJ534990.1.1495	UnKenPool3	0	NA	GTGCCAGCMGCCGCGGTAA	GGACTACHVGGGTWTCTAAT	Field	Kenya	An. funestus	Itumbu	Not.applicable	pond	Permanent	Semi-forest	D_0__Bacteria	D_1__Firmicutes	D_2__Bacilli	D_3__Lactobacillales	D_4__Enterococcaceae	D_5__Enterococcus	NA
FJ535545.1.1510	UnKenPool3	0	NA	GTGCCAGCMGCCGCGGTAA	GGACTACHVGGGTWTCTAAT	Field	Kenya	An. funestus	Itumbu	Not.applicable	pond	Permanent	Semi-forest	D_0__Bacteria	D_1__Verrucomicrobia	D_2__Opitutae	D_3__Opitutales	D_4__Opitutaceae	D_5__Opitutus	D_6__uncultured bacterium
FJ542833.1.1492	UnKenPool3	0	NA	GTGCCAGCMGCCGCGGTAA	GGACTACHVGGGTWTCTAAT	Field	Kenya	An. funestus	Itumbu	Not.applicable	pond	Permanent	Semi-forest	D_0__Bacteria	D_1__Verrucomicrobia	D_2__Spartobacteria	D_3__Chthoniobacterales	D_4__FukuN18 freshwater group	D_5__uncultured bacterium	D_6__uncultured bacterium
FJ542937.1.1465	UnKenPool3	0	NA	GTGCCAGCMGCCGCGGTAA	GGACTACHVGGGTWTCTAAT	Field	Kenya	An. funestus	Itumbu	Not.applicable	pond	Permanent	Semi-forest	D_0__Bacteria	D_1__Verrucomicrobia	D_2__Verrucomicrobia Incertae Sedis	D_3__Unknown Order	D_4__Unknown Family	D_5__Candidatus Methylacidiphilum	D_6__uncultured bacterium
FJ546380.1.1220	UnKenPool3	0	NA	GTGCCAGCMGCCGCGGTAA	GGACTACHVGGGTWTCTAAT	Field	Kenya	An. funestus	Itumbu	Not.applicable	pond	Permanent	Semi-forest	D_0__Bacteria	D_1__Verrucomicrobia	D_2__Verrucomicrobiae	D_3__Verrucomicrobiales	D_4__Verrucomicrobiaceae	D_5__Prosthecobacter	D_6__uncultured bacterium
FJ546409.1.1222	UnKenPool3	0	NA	GTGCCAGCMGCCGCGGTAA	GGACTACHVGGGTWTCTAAT	Field	Kenya	An. funestus	Itumbu	Not.applicable	pond	Permanent	Semi-forest	D_0__Bacteria	D_1__Verrucomicrobia	D_2__Verrucomicrobiae	D_3__Verrucomicrobiales	D_4__Verrucomicrobiaceae	D_5__Prosthecobacter	NA
FJ562133.1.1272	UnKenPool3	0	NA	GTGCCAGCMGCCGCGGTAA	GGACTACHVGGGTWTCTAAT	Field	Kenya	An. funestus	Itumbu	Not.applicable	pond	Permanent	Semi-forest	D_0__Bacteria	D_1__Proteobacteria	D_2__Gammaproteobacteria	D_3__Pseudomonadales	D_4__Moraxellaceae	D_5__Acinetobacter	D_6__uncultured bacterium
FJ562145.1.1221	UnKenPool3	0	NA	GTGCCAGCMGCCGCGGTAA	GGACTACHVGGGTWTCTAAT	Field	Kenya	An. funestus	Itumbu	Not.applicable	pond	Permanent	Semi-forest	D_0__Bacteria	D_1__Proteobacteria	D_2__Alphaproteobacteria	D_3__Rhizobiales	D_4__Rhizobiaceae	D_5__Rhizobium	NA
FJ562189.1.1258	UnKenPool3	0	NA	GTGCCAGCMGCCGCGGTAA	GGACTACHVGGGTWTCTAAT	Field	Kenya	An. funestus	Itumbu	Not.applicable	pond	Permanent	Semi-forest	D_0__Bacteria	D_1__Proteobacteria	D_2__Gammaproteobacteria	D_3__Pseudomonadales	D_4__Moraxellaceae	D_5__Acinetobacter	D_6__uncultured bacterium
FJ562201.1.1260	UnKenPool3	0	NA	GTGCCAGCMGCCGCGGTAA	GGACTACHVGGGTWTCTAAT	Field	Kenya	An. funestus	Itumbu	Not.applicable	pond	Permanent	Semi-forest	D_0__Bacteria	D_1__Proteobacteria	D_2__Gammaproteobacteria	D_3__Pseudomonadales	D_4__Moraxellaceae	D_5__Acinetobacter	NA
FJ592820.1.1365	UnKenPool3	0	NA	GTGCCAGCMGCCGCGGTAA	GGACTACHVGGGTWTCTAAT	Field	Kenya	An. funestus	Itumbu	Not.applicable	pond	Permanent	Semi-forest	D_0__Bacteria	D_1__Actinobacteria	D_2__Actinobacteria	D_3__Frankiales	D_4__Frankiaceae	D_5__Jatrophihabitans	D_6__uncultured bacterium
FJ595560.1.1327	UnKenPool3	0	NA	GTGCCAGCMGCCGCGGTAA	GGACTACHVGGGTWTCTAAT	Field	Kenya	An. funestus	Itumbu	Not.applicable	pond	Permanent	Semi-forest	D_0__Bacteria	D_1__Actinobacteria	D_2__Actinobacteria	D_3__Frankiales	D_4__uncultured	D_5__uncultured actinobacterium	D_6__uncultured actinobacterium
FJ595614.1.1328	UnKenPool3	0	NA	GTGCCAGCMGCCGCGGTAA	GGACTACHVGGGTWTCTAAT	Field	Kenya	An. funestus	Itumbu	Not.applicable	pond	Permanent	Semi-forest	D_0__Bacteria	D_1__Proteobacteria	D_2__Alphaproteobacteria	D_3__Rhodospirillales	D_4__Acetobacteraceae	D_5__Craurococcus	D_6__uncultured bacterium
FJ601650.1.1457	UnKenPool3	0	NA	GTGCCAGCMGCCGCGGTAA	GGACTACHVGGGTWTCTAAT	Field	Kenya	An. funestus	Itumbu	Not.applicable	pond	Permanent	Semi-forest	D_0__Bacteria	D_1__Proteobacteria	D_2__Gammaproteobacteria	D_3__Xanthomonadales	D_4__Xanthomonadaceae	D_5__Pseudoxanthomonas	NA
FJ612280.1.1517	UnKenPool3	0	NA	GTGCCAGCMGCCGCGGTAA	GGACTACHVGGGTWTCTAAT	Field	Kenya	An. funestus	Itumbu	Not.applicable	pond	Permanent	Semi-forest	D_0__Bacteria	D_1__Verrucomicrobia	D_2__Opitutae	D_3__Opitutales	D_4__Opitutaceae	D_5__Opitutus	D_6__uncultured bacterium
FJ612320.1.1411	UnKenPool3	0	NA	GTGCCAGCMGCCGCGGTAA	GGACTACHVGGGTWTCTAAT	Field	Kenya	An. funestus	Itumbu	Not.applicable	pond	Permanent	Semi-forest	D_0__Bacteria	D_1__Proteobacteria	D_2__Epsilonproteobacteria	D_3__Campylobacterales	D_4__Campylobacteraceae	D_5__Arcobacter	D_6__uncultured bacterium
FJ612330.1.1491	UnKenPool3	0	NA	GTGCCAGCMGCCGCGGTAA	GGACTACHVGGGTWTCTAAT	Field	Kenya	An. funestus	Itumbu	Not.applicable	pond	Permanent	Semi-forest	D_0__Bacteria	D_1__Proteobacteria	D_2__Betaproteobacteria	D_3__Burkholderiales	D_4__Comamonadaceae	D_5__Acidovorax	D_6__Acidovorax defluvii
FJ612390.1.1455	UnKenPool3	0	NA	GTGCCAGCMGCCGCGGTAA	GGACTACHVGGGTWTCTAAT	Field	Kenya	An. funestus	Itumbu	Not.applicable	pond	Permanent	Semi-forest	D_0__Bacteria	D_1__Verrucomicrobia	D_2__Spartobacteria	D_3__Chthoniobacterales	D_4__LD29	D_5__uncultured bacterium	D_6__uncultured bacterium
FJ612419.1.1369	UnKenPool3	0	NA	GTGCCAGCMGCCGCGGTAA	GGACTACHVGGGTWTCTAAT	Field	Kenya	An. funestus	Itumbu	Not.applicable	pond	Permanent	Semi-forest	D_0__Bacteria	D_1__Proteobacteria	D_2__Alphaproteobacteria	D_3__Rhodospirillales	D_4__Acetobacteraceae	D_5__Roseomonas	NA
FJ626618.1.1428	UnKenPool3	0	NA	GTGCCAGCMGCCGCGGTAA	GGACTACHVGGGTWTCTAAT	Field	Kenya	An. funestus	Itumbu	Not.applicable	pond	Permanent	Semi-forest	D_0__Bacteria	D_1__Actinobacteria	D_2__Actinobacteria	D_3__Micrococcales	D_4__Micrococcaceae	D_5__Arthrobacter	NA
FJ648702.1.1437	UnKenPool3	0	NA	GTGCCAGCMGCCGCGGTAA	GGACTACHVGGGTWTCTAAT	Field	Kenya	An. funestus	Itumbu	Not.applicable	pond	Permanent	Semi-forest	D_0__Bacteria	D_1__Proteobacteria	D_2__Betaproteobacteria	D_3__Burkholderiales	D_4__Burkholderiaceae	D_5__Burkholderia	NA
FJ655521.1.1501	UnKenPool3	0	NA	GTGCCAGCMGCCGCGGTAA	GGACTACHVGGGTWTCTAAT	Field	Kenya	An. funestus	Itumbu	Not.applicable	pond	Permanent	Semi-forest	D_0__Bacteria	D_1__Proteobacteria	D_2__Gammaproteobacteria	D_3__Enterobacteriales	D_4__Enterobacteriaceae	D_5__Serratia	NA
FJ657956.1.1381	UnKenPool3	0	NA	GTGCCAGCMGCCGCGGTAA	GGACTACHVGGGTWTCTAAT	Field	Kenya	An. funestus	Itumbu	Not.applicable	pond	Permanent	Semi-forest	D_0__Bacteria	D_1__Actinobacteria	D_2__Actinobacteria	D_3__Corynebacteriales	D_4__Mycobacteriaceae	D_5__Mycobacterium	D_6__uncultured bacterium
FJ660538.1.1494	UnKenPool3	0	NA	GTGCCAGCMGCCGCGGTAA	GGACTACHVGGGTWTCTAAT	Field	Kenya	An. funestus	Itumbu	Not.applicable	pond	Permanent	Semi-forest	D_0__Bacteria	D_1__Proteobacteria	D_2__Betaproteobacteria	D_3__Burkholderiales	D_4__Comamonadaceae	D_5__uncultured	D_6__uncultured bacterium
FJ660600.1.1498	UnKenPool3	0	NA	GTGCCAGCMGCCGCGGTAA	GGACTACHVGGGTWTCTAAT	Field	Kenya	An. funestus	Itumbu	Not.applicable	pond	Permanent	Semi-forest	D_0__Bacteria	D_1__Proteobacteria	D_2__Betaproteobacteria	D_3__Rhodocyclales	D_4__Rhodocyclaceae	D_5__Dechloromonas	NA
FJ670794.1.1378	UnKenPool3	0	NA	GTGCCAGCMGCCGCGGTAA	GGACTACHVGGGTWTCTAAT	Field	Kenya	An. funestus	Itumbu	Not.applicable	pond	Permanent	Semi-forest	D_0__Bacteria	D_1__Actinobacteria	D_2__Actinobacteria	D_3__Micrococcales	D_4__Bogoriellaceae	D_5__Georgenia	NA
FJ670988.1.1364	UnKenPool3	0	NA	GTGCCAGCMGCCGCGGTAA	GGACTACHVGGGTWTCTAAT	Field	Kenya	An. funestus	Itumbu	Not.applicable	pond	Permanent	Semi-forest	D_0__Bacteria	D_1__Chloroflexi	D_2__Thermomicrobia	D_3__JG30-KF-CM45	D_4__uncultured bacterium	D_5__uncultured bacterium	D_6__uncultured bacterium
FJ671102.1.1376	UnKenPool3	0	NA	GTGCCAGCMGCCGCGGTAA	GGACTACHVGGGTWTCTAAT	Field	Kenya	An. funestus	Itumbu	Not.applicable	pond	Permanent	Semi-forest	D_0__Bacteria	D_1__Actinobacteria	D_2__Actinobacteria	D_3__Corynebacteriales	D_4__Corynebacteriaceae	D_5__Corynebacterium	NA
FJ671122.1.1388	UnKenPool3	0	NA	GTGCCAGCMGCCGCGGTAA	GGACTACHVGGGTWTCTAAT	Field	Kenya	An. funestus	Itumbu	Not.applicable	pond	Permanent	Semi-forest	D_0__Bacteria	D_1__Chloroflexi	D_2__Thermomicrobia	D_3__JG30-KF-CM45	D_4__uncultured bacterium	D_5__uncultured bacterium	D_6__uncultured bacterium
FJ671237.1.1424	UnKenPool3	0	NA	GTGCCAGCMGCCGCGGTAA	GGACTACHVGGGTWTCTAAT	Field	Kenya	An. funestus	Itumbu	Not.applicable	pond	Permanent	Semi-forest	D_0__Bacteria	D_1__Actinobacteria	D_2__Actinobacteria	D_3__Corynebacteriales	D_4__Mycobacteriaceae	D_5__Mycobacterium	D_6__Mycobacterium nonchromogenicum
FJ671960.1.1360	UnKenPool3	0	NA	GTGCCAGCMGCCGCGGTAA	GGACTACHVGGGTWTCTAAT	Field	Kenya	An. funestus	Itumbu	Not.applicable	pond	Permanent	Semi-forest	D_0__Bacteria	D_1__Chloroflexi	D_2__Thermomicrobia	D_3__JG30-KF-CM45	D_4__uncultured bacterium	D_5__uncultured bacterium	D_6__uncultured bacterium
FJ685180.1.1412	UnKenPool3	0	NA	GTGCCAGCMGCCGCGGTAA	GGACTACHVGGGTWTCTAAT	Field	Kenya	An. funestus	Itumbu	Not.applicable	pond	Permanent	Semi-forest	D_0__Bacteria	D_1__Firmicutes	D_2__Clostridia	D_3__Clostridiales	D_4__Peptostreptococcaceae	D_5__uncultured	D_6__uncultured bacterium
FJ716482.1.1487	UnKenPool3	0	NA	GTGCCAGCMGCCGCGGTAA	GGACTACHVGGGTWTCTAAT	Field	Kenya	An. funestus	Itumbu	Not.applicable	pond	Permanent	Semi-forest	D_0__Bacteria	D_1__Bacteroidetes	D_2__vadinHA17	D_3__uncultured bacterium	D_4__uncultured bacterium	D_5__uncultured bacterium	D_6__uncultured bacterium
FJ719687.1.1413	UnKenPool3	0	NA	GTGCCAGCMGCCGCGGTAA	GGACTACHVGGGTWTCTAAT	Field	Kenya	An. funestus	Itumbu	Not.applicable	pond	Permanent	Semi-forest	D_0__Bacteria	D_1__Cyanobacteria	D_2__Chloroplast	D_3__Phacus orbicularis	D_4__Phacus orbicularis	D_5__Phacus orbicularis	D_6__Phacus orbicularis
FJ719704.1.1394	UnKenPool3	0	NA	GTGCCAGCMGCCGCGGTAA	GGACTACHVGGGTWTCTAAT	Field	Kenya	An. funestus	Itumbu	Not.applicable	pond	Permanent	Semi-forest	D_0__Bacteria	D_1__Cyanobacteria	D_2__Chloroplast	NA	NA	NA	NA
FJ752236.1.1369	UnKenPool3	0	NA	GTGCCAGCMGCCGCGGTAA	GGACTACHVGGGTWTCTAAT	Field	Kenya	An. funestus	Itumbu	Not.applicable	pond	Permanent	Semi-forest	D_0__Bacteria	D_1__Proteobacteria	D_2__Gammaproteobacteria	D_3__Enterobacteriales	D_4__Enterobacteriaceae	D_5__Yersinia	NA
FJ774972.1.1224	UnKenPool3	0	NA	GTGCCAGCMGCCGCGGTAA	GGACTACHVGGGTWTCTAAT	Field	Kenya	An. funestus	Itumbu	Not.applicable	pond	Permanent	Semi-forest	D_0__Bacteria	D_1__Proteobacteria	D_2__Gammaproteobacteria	D_3__Pseudomonadales	D_4__Moraxellaceae	D_5__Acinetobacter	NA
FJ799016.1.1500	UnKenPool3	0	NA	GTGCCAGCMGCCGCGGTAA	GGACTACHVGGGTWTCTAAT	Field	Kenya	An. funestus	Itumbu	Not.applicable	pond	Permanent	Semi-forest	D_0__Bacteria	D_1__Proteobacteria	D_2__Alphaproteobacteria	D_3__Sphingomonadales	D_4__Sphingomonadaceae	D_5__Novosphingobium	D_6__uncultured bacterium
FJ802321.1.1209	UnKenPool3	0	NA	GTGCCAGCMGCCGCGGTAA	GGACTACHVGGGTWTCTAAT	Field	Kenya	An. funestus	Itumbu	Not.applicable	pond	Permanent	Semi-forest	D_0__Bacteria	D_1__Proteobacteria	D_2__Betaproteobacteria	D_3__Burkholderiales	D_4__Comamonadaceae	NA	NA
FJ802346.1.1234	UnKenPool3	0	NA	GTGCCAGCMGCCGCGGTAA	GGACTACHVGGGTWTCTAAT	Field	Kenya	An. funestus	Itumbu	Not.applicable	pond	Permanent	Semi-forest	D_0__Bacteria	D_1__Proteobacteria	D_2__Betaproteobacteria	D_3__Burkholderiales	D_4__Comamonadaceae	D_5__Paucibacter	NA
FJ820398.1.1485	UnKenPool3	0	NA	GTGCCAGCMGCCGCGGTAA	GGACTACHVGGGTWTCTAAT	Field	Kenya	An. funestus	Itumbu	Not.applicable	pond	Permanent	Semi-forest	D_0__Bacteria	D_1__Verrucomicrobia	D_2__Spartobacteria	D_3__Chthoniobacterales	D_4__FukuN18 freshwater group	D_5__uncultured bacterium	D_6__uncultured bacterium
FJ824051.1.1314	UnKenPool3	0	NA	GTGCCAGCMGCCGCGGTAA	GGACTACHVGGGTWTCTAAT	Field	Kenya	An. funestus	Itumbu	Not.applicable	pond	Permanent	Semi-forest	D_0__Bacteria	D_1__Planctomycetes	D_2__Planctomycetacia	D_3__Planctomycetales	D_4__Planctomycetaceae	D_5__uncultured	NA
FJ825549.1.1400	UnKenPool3	0	NA	GTGCCAGCMGCCGCGGTAA	GGACTACHVGGGTWTCTAAT	Field	Kenya	An. funestus	Itumbu	Not.applicable	pond	Permanent	Semi-forest	D_0__Bacteria	D_1__Proteobacteria	D_2__Betaproteobacteria	D_3__Burkholderiales	D_4__Comamonadaceae	NA	NA
FJ825887.1.1469	UnKenPool3	0	NA	GTGCCAGCMGCCGCGGTAA	GGACTACHVGGGTWTCTAAT	Field	Kenya	An. funestus	Itumbu	Not.applicable	pond	Permanent	Semi-forest	D_0__Bacteria	D_1__Proteobacteria	D_2__Gammaproteobacteria	D_3__Pseudomonadales	D_4__Moraxellaceae	D_5__Acinetobacter	NA
FJ839353.1.1285	UnKenPool3	0	NA	GTGCCAGCMGCCGCGGTAA	GGACTACHVGGGTWTCTAAT	Field	Kenya	An. funestus	Itumbu	Not.applicable	pond	Permanent	Semi-forest	D_0__Bacteria	D_1__Cyanobacteria	D_2__Cyanobacteria	D_3__SubsectionIII	D_4__FamilyI	D_5__Phormidium	NA
FJ842649.1.1236	UnKenPool3	0	NA	GTGCCAGCMGCCGCGGTAA	GGACTACHVGGGTWTCTAAT	Field	Kenya	An. funestus	Itumbu	Not.applicable	pond	Permanent	Semi-forest	D_0__Bacteria	D_1__Actinobacteria	D_2__Actinobacteria	D_3__Corynebacteriales	D_4__Nocardiaceae	D_5__Rhodococcus	NA
FJ849434.1.1465	UnKenPool3	0	NA	GTGCCAGCMGCCGCGGTAA	GGACTACHVGGGTWTCTAAT	Field	Kenya	An. funestus	Itumbu	Not.applicable	pond	Permanent	Semi-forest	D_0__Bacteria	D_1__Proteobacteria	D_2__Gammaproteobacteria	D_3__Enterobacteriales	D_4__Enterobacteriaceae	D_5__Yersinia	NA
FJ849641.1.1458	UnKenPool3	0	NA	GTGCCAGCMGCCGCGGTAA	GGACTACHVGGGTWTCTAAT	Field	Kenya	An. funestus	Itumbu	Not.applicable	pond	Permanent	Semi-forest	D_0__Bacteria	D_1__Firmicutes	D_2__Bacilli	D_3__Bacillales	D_4__Paenibacillaceae	D_5__Paenibacillus	NA
FJ890891.1.1358	UnKenPool3	0	NA	GTGCCAGCMGCCGCGGTAA	GGACTACHVGGGTWTCTAAT	Field	Kenya	An. funestus	Itumbu	Not.applicable	pond	Permanent	Semi-forest	D_0__Bacteria	D_1__Proteobacteria	D_2__Alphaproteobacteria	D_3__Rhizobiales	D_4__Xanthobacteraceae	D_5__Labrys	NA
FJ891020.1.1392	UnKenPool3	0	NA	GTGCCAGCMGCCGCGGTAA	GGACTACHVGGGTWTCTAAT	Field	Kenya	An. funestus	Itumbu	Not.applicable	pond	Permanent	Semi-forest	D_0__Bacteria	D_1__Bacteroidetes	D_2__Sphingobacteriia	D_3__Sphingobacteriales	D_4__Chitinophagaceae	D_5__Segetibacter	D_6__uncultured bacterium
FJ901058.1.1302	UnKenPool3	0	NA	GTGCCAGCMGCCGCGGTAA	GGACTACHVGGGTWTCTAAT	Field	Kenya	An. funestus	Itumbu	Not.applicable	pond	Permanent	Semi-forest	D_0__Bacteria	D_1__Proteobacteria	D_2__Betaproteobacteria	D_3__Rhodocyclales	D_4__Rhodocyclaceae	D_5__Azoarcus	D_6__uncultured bacterium
FJ901079.1.1392	UnKenPool3	0	NA	GTGCCAGCMGCCGCGGTAA	GGACTACHVGGGTWTCTAAT	Field	Kenya	An. funestus	Itumbu	Not.applicable	pond	Permanent	Semi-forest	D_0__Bacteria	D_1__Proteobacteria	D_2__Gammaproteobacteria	D_3__Pseudomonadales	D_4__Pseudomonadaceae	D_5__Pseudomonas	NA
FJ906788.1.1415	UnKenPool3	0	NA	GTGCCAGCMGCCGCGGTAA	GGACTACHVGGGTWTCTAAT	Field	Kenya	An. funestus	Itumbu	Not.applicable	pond	Permanent	Semi-forest	D_0__Bacteria	D_1__Proteobacteria	D_2__Gammaproteobacteria	D_3__Enterobacteriales	D_4__Enterobacteriaceae	D_5__Serratia	NA
FJ937858.1.1343	UnKenPool3	0	NA	GTGCCAGCMGCCGCGGTAA	GGACTACHVGGGTWTCTAAT	Field	Kenya	An. funestus	Itumbu	Not.applicable	pond	Permanent	Semi-forest	D_0__Bacteria	D_1__Cyanobacteria	D_2__Cyanobacteria	D_3__SubsectionI	D_4__FamilyI	D_5__Synechococcus	NA
FJ937924.1.1398	UnKenPool3	0	NA	GTGCCAGCMGCCGCGGTAA	GGACTACHVGGGTWTCTAAT	Field	Kenya	An. funestus	Itumbu	Not.applicable	pond	Permanent	Semi-forest	D_0__Bacteria	D_1__Proteobacteria	D_2__Gammaproteobacteria	D_3__Enterobacteriales	D_4__Enterobacteriaceae	NA	NA
FJ940806.1.1506	UnKenPool3	0	NA	GTGCCAGCMGCCGCGGTAA	GGACTACHVGGGTWTCTAAT	Field	Kenya	An. funestus	Itumbu	Not.applicable	pond	Permanent	Semi-forest	D_0__Bacteria	D_1__Proteobacteria	D_2__Gammaproteobacteria	D_3__Pseudomonadales	D_4__Moraxellaceae	D_5__Acinetobacter	NA
FJ946583.1.1290	UnKenPool3	0	NA	GTGCCAGCMGCCGCGGTAA	GGACTACHVGGGTWTCTAAT	Field	Kenya	An. funestus	Itumbu	Not.applicable	pond	Permanent	Semi-forest	D_0__Bacteria	D_1__Proteobacteria	D_2__Alphaproteobacteria	D_3__Rhizobiales	D_4__Phyllobacteriaceae	D_5__Mesorhizobium	NA
FJ946623.1.1290	UnKenPool3	0	NA	GTGCCAGCMGCCGCGGTAA	GGACTACHVGGGTWTCTAAT	Field	Kenya	An. funestus	Itumbu	Not.applicable	pond	Permanent	Semi-forest	D_0__Bacteria	D_1__Proteobacteria	D_2__Betaproteobacteria	D_3__Burkholderiales	D_4__Comamonadaceae	NA	NA
FJ948125.1.1303	UnKenPool3	0	NA	GTGCCAGCMGCCGCGGTAA	GGACTACHVGGGTWTCTAAT	Field	Kenya	An. funestus	Itumbu	Not.applicable	pond	Permanent	Semi-forest	D_0__Bacteria	D_1__Actinobacteria	D_2__Actinobacteria	D_3__Pseudonocardiales	D_4__Pseudonocardiaceae	D_5__Pseudonocardia	NA
FJ971732.1.1447	UnKenPool3	0	NA	GTGCCAGCMGCCGCGGTAA	GGACTACHVGGGTWTCTAAT	Field	Kenya	An. funestus	Itumbu	Not.applicable	pond	Permanent	Semi-forest	D_0__Bacteria	D_1__Firmicutes	D_2__Clostridia	D_3__Clostridiales	D_4__Christensenellaceae	D_5__uncultured	D_6__uncultured bacterium
FJ975831.1.1357	UnKenPool3	0	NA	GTGCCAGCMGCCGCGGTAA	GGACTACHVGGGTWTCTAAT	Field	Kenya	An. funestus	Itumbu	Not.applicable	pond	Permanent	Semi-forest	D_0__Bacteria	D_1__Firmicutes	D_2__Bacilli	D_3__Lactobacillales	D_4__Streptococcaceae	D_5__Streptococcus	D_6__uncultured bacterium
FJ975852.1.1365	UnKenPool3	0	NA	GTGCCAGCMGCCGCGGTAA	GGACTACHVGGGTWTCTAAT	Field	Kenya	An. funestus	Itumbu	Not.applicable	pond	Permanent	Semi-forest	D_0__Bacteria	D_1__Proteobacteria	D_2__Gammaproteobacteria	D_3__Enterobacteriales	D_4__Enterobacteriaceae	D_5__Serratia	D_6__uncultured bacterium
FJ975939.1.1357	UnKenPool3	0	NA	GTGCCAGCMGCCGCGGTAA	GGACTACHVGGGTWTCTAAT	Field	Kenya	An. funestus	Itumbu	Not.applicable	pond	Permanent	Semi-forest	D_0__Bacteria	D_1__Firmicutes	D_2__Bacilli	D_3__Lactobacillales	D_4__Lactobacillaceae	D_5__Lactobacillus	D_6__uncultured bacterium
FJ976446.1.1392	UnKenPool3	0	NA	GTGCCAGCMGCCGCGGTAA	GGACTACHVGGGTWTCTAAT	Field	Kenya	An. funestus	Itumbu	Not.applicable	pond	Permanent	Semi-forest	D_0__Bacteria	D_1__Actinobacteria	D_2__Actinobacteria	D_3__Actinomycetales	D_4__Actinomycetaceae	D_5__Actinomyces	NA
FJ982973.1.1482	UnKenPool3	0	NA	GTGCCAGCMGCCGCGGTAA	GGACTACHVGGGTWTCTAAT	Field	Kenya	An. funestus	Itumbu	Not.applicable	pond	Permanent	Semi-forest	D_0__Bacteria	D_1__Actinobacteria	D_2__Coriobacteriia	D_3__Coriobacteriales	D_4__Coriobacteriaceae	D_5__Olsenella	D_6__uncultured actinobacterium
FM200861.1.1366	UnKenPool3	0	NA	GTGCCAGCMGCCGCGGTAA	GGACTACHVGGGTWTCTAAT	Field	Kenya	An. funestus	Itumbu	Not.applicable	pond	Permanent	Semi-forest	D_0__Bacteria	D_1__Proteobacteria	D_2__Alphaproteobacteria	D_3__Rhodospirillales	D_4__Rhodospirillaceae	D_5__Dongia	NA
FM200862.1.1408	UnKenPool3	0	NA	GTGCCAGCMGCCGCGGTAA	GGACTACHVGGGTWTCTAAT	Field	Kenya	An. funestus	Itumbu	Not.applicable	pond	Permanent	Semi-forest	D_0__Bacteria	D_1__Proteobacteria	D_2__Betaproteobacteria	D_3__Burkholderiales	D_4__Comamonadaceae	D_5__uncultured	D_6__uncultured bacterium
FM200903.1.1325	UnKenPool3	0	NA	GTGCCAGCMGCCGCGGTAA	GGACTACHVGGGTWTCTAAT	Field	Kenya	An. funestus	Itumbu	Not.applicable	pond	Permanent	Semi-forest	D_0__Bacteria	D_1__Planctomycetes	D_2__Planctomycetacia	D_3__Planctomycetales	D_4__Planctomycetaceae	D_5__Planctomyces	D_6__uncultured bacterium
FM201095.1.1402	UnKenPool3	0	NA	GTGCCAGCMGCCGCGGTAA	GGACTACHVGGGTWTCTAAT	Field	Kenya	An. funestus	Itumbu	Not.applicable	pond	Permanent	Semi-forest	D_0__Bacteria	D_1__Proteobacteria	D_2__Betaproteobacteria	D_3__Nitrosomonadales	D_4__Nitrosomonadaceae	D_5__uncultured	NA
FM201202.1.1336	UnKenPool3	0	NA	GTGCCAGCMGCCGCGGTAA	GGACTACHVGGGTWTCTAAT	Field	Kenya	An. funestus	Itumbu	Not.applicable	pond	Permanent	Semi-forest	D_0__Bacteria	D_1__Proteobacteria	D_2__Alphaproteobacteria	D_3__Caulobacterales	D_4__Hyphomonadaceae	D_5__uncultured	D_6__uncultured bacterium
FM201297.1.1430	UnKenPool3	0	NA	GTGCCAGCMGCCGCGGTAA	GGACTACHVGGGTWTCTAAT	Field	Kenya	An. funestus	Itumbu	Not.applicable	pond	Permanent	Semi-forest	D_0__Bacteria	D_1__Proteobacteria	D_2__Alphaproteobacteria	D_3__Rhodospirillales	D_4__I-10	NA	NA
FM209350.1.1508	UnKenPool3	0	NA	GTGCCAGCMGCCGCGGTAA	GGACTACHVGGGTWTCTAAT	Field	Kenya	An. funestus	Itumbu	Not.applicable	pond	Permanent	Semi-forest	D_0__Bacteria	D_1__Proteobacteria	D_2__Deltaproteobacteria	D_3__Myxococcales	D_4__0319-6G20	D_5__uncultured bacterium	D_6__uncultured bacterium
FM211706.1.1467	UnKenPool3	0	NA	GTGCCAGCMGCCGCGGTAA	GGACTACHVGGGTWTCTAAT	Field	Kenya	An. funestus	Itumbu	Not.applicable	pond	Permanent	Semi-forest	D_0__Bacteria	D_1__Proteobacteria	D_2__Alphaproteobacteria	D_3__Rhodospirillales	D_4__Acetobacteraceae	D_5__uncultured	D_6__uncultured bacterium
FM877674.1.1411	UnKenPool3	0	NA	GTGCCAGCMGCCGCGGTAA	GGACTACHVGGGTWTCTAAT	Field	Kenya	An. funestus	Itumbu	Not.applicable	pond	Permanent	Semi-forest	D_0__Bacteria	D_1__Gemmatimonadetes	D_2__Gemmatimonadetes	D_3__Gemmatimonadales	D_4__Gemmatimonadaceae	D_5__Gemmatimonas	D_6__uncultured Gemmatimonadetes bacterium
FM877685.1.1441	UnKenPool3	0	NA	GTGCCAGCMGCCGCGGTAA	GGACTACHVGGGTWTCTAAT	Field	Kenya	An. funestus	Itumbu	Not.applicable	pond	Permanent	Semi-forest	D_0__Bacteria	D_1__Firmicutes	D_2__Bacilli	D_3__Lactobacillales	D_4__Lactobacillaceae	D_5__Pediococcus	D_6__Lactobacillus dextrinicus
FM886842.1.1401	UnKenPool3	0	NA	GTGCCAGCMGCCGCGGTAA	GGACTACHVGGGTWTCTAAT	Field	Kenya	An. funestus	Itumbu	Not.applicable	pond	Permanent	Semi-forest	D_0__Bacteria	D_1__Actinobacteria	D_2__Actinobacteria	D_3__Kineosporiales	D_4__Kineosporiaceae	D_5__Kineosporia	D_6__uncultured bacterium
FM998018.1.1423	UnKenPool3	0	NA	GTGCCAGCMGCCGCGGTAA	GGACTACHVGGGTWTCTAAT	Field	Kenya	An. funestus	Itumbu	Not.applicable	pond	Permanent	Semi-forest	D_0__Bacteria	D_1__Actinobacteria	D_2__Actinobacteria	D_3__Streptosporangiales	D_4__Streptosporangiales Incertae Sedis	D_5__Motilibacter	NA
FN421990.1.1394	UnKenPool3	0	NA	GTGCCAGCMGCCGCGGTAA	GGACTACHVGGGTWTCTAAT	Field	Kenya	An. funestus	Itumbu	Not.applicable	pond	Permanent	Semi-forest	D_0__Bacteria	D_1__Bacteroidetes	D_2__Flavobacteriia	D_3__Flavobacteriales	D_4__Flavobacteriaceae	D_5__Flavobacterium	D_6__uncultured bacterium
FN428640.1.1511	UnKenPool3	0	NA	GTGCCAGCMGCCGCGGTAA	GGACTACHVGGGTWTCTAAT	Field	Kenya	An. funestus	Itumbu	Not.applicable	pond	Permanent	Semi-forest	D_0__Bacteria	D_1__Firmicutes	D_2__Bacilli	D_3__Bacillales	D_4__Bacillaceae	D_5__Geobacillus	NA
FN436071.1.1449	UnKenPool3	0	NA	GTGCCAGCMGCCGCGGTAA	GGACTACHVGGGTWTCTAAT	Field	Kenya	An. funestus	Itumbu	Not.applicable	pond	Permanent	Semi-forest	D_0__Bacteria	D_1__Proteobacteria	D_2__Alphaproteobacteria	D_3__Rhizobiales	D_4__Rhizobiaceae	D_5__Shinella	NA
FN545386.1.1512	UnKenPool3	0	NA	GTGCCAGCMGCCGCGGTAA	GGACTACHVGGGTWTCTAAT	Field	Kenya	An. funestus	Itumbu	Not.applicable	pond	Permanent	Semi-forest	D_0__Bacteria	D_1__Proteobacteria	D_2__Gammaproteobacteria	D_3__Enterobacteriales	D_4__Enterobacteriaceae	NA	NA
FN667147.1.1452	UnKenPool3	0	NA	GTGCCAGCMGCCGCGGTAA	GGACTACHVGGGTWTCTAAT	Field	Kenya	An. funestus	Itumbu	Not.applicable	pond	Permanent	Semi-forest	D_0__Bacteria	D_1__Actinobacteria	D_2__Actinobacteria	D_3__Pseudonocardiales	D_4__Pseudonocardiaceae	D_5__Actinophytocola	NA
FN667187.1.1489	UnKenPool3	0	NA	GTGCCAGCMGCCGCGGTAA	GGACTACHVGGGTWTCTAAT	Field	Kenya	An. funestus	Itumbu	Not.applicable	pond	Permanent	Semi-forest	D_0__Bacteria	D_1__Firmicutes	D_2__Negativicutes	D_3__Selenomonadales	D_4__Acidaminococcaceae	D_5__uncultured	D_6__uncultured bacterium
FN667416.1.1455	UnKenPool3	0	NA	GTGCCAGCMGCCGCGGTAA	GGACTACHVGGGTWTCTAAT	Field	Kenya	An. funestus	Itumbu	Not.applicable	pond	Permanent	Semi-forest	D_0__Bacteria	D_1__Actinobacteria	D_2__Acidimicrobiia	D_3__Acidimicrobiales	D_4__Acidimicrobiales Incertae Sedis	D_5__Candidatus Microthrix	D_6__uncultured bacterium
FN668199.1.1484	UnKenPool3	0	NA	GTGCCAGCMGCCGCGGTAA	GGACTACHVGGGTWTCTAAT	Field	Kenya	An. funestus	Itumbu	Not.applicable	pond	Permanent	Semi-forest	D_0__Bacteria	D_1__Bacteroidetes	D_2__Flavobacteriia	D_3__Flavobacteriales	D_4__Cryomorphaceae	D_5__Fluviicola	D_6__uncultured Bacteroidetes bacterium
FN689611.1.1298	UnKenPool3	0	NA	GTGCCAGCMGCCGCGGTAA	GGACTACHVGGGTWTCTAAT	Field	Kenya	An. funestus	Itumbu	Not.applicable	pond	Permanent	Semi-forest	D_0__Bacteria	D_1__Proteobacteria	D_2__Alphaproteobacteria	D_3__Rhizobiales	D_4__Hyphomicrobiaceae	D_5__Devosia	D_6__uncultured bacterium
FN794258.1.1496	UnKenPool3	0	NA	GTGCCAGCMGCCGCGGTAA	GGACTACHVGGGTWTCTAAT	Field	Kenya	An. funestus	Itumbu	Not.applicable	pond	Permanent	Semi-forest	D_0__Bacteria	D_1__Proteobacteria	D_2__Betaproteobacteria	D_3__Rhodocyclales	D_4__Rhodocyclaceae	D_5__Azospira	D_6__uncultured bacterium
FN811212.1.1492	UnKenPool3	0	NA	GTGCCAGCMGCCGCGGTAA	GGACTACHVGGGTWTCTAAT	Field	Kenya	An. funestus	Itumbu	Not.applicable	pond	Permanent	Semi-forest	D_0__Bacteria	D_1__Actinobacteria	D_2__Actinobacteria	D_3__Frankiales	D_4__Geodermatophilaceae	D_5__Blastococcus	D_6__uncultured bacterium
FN824829.1.1315	UnKenPool3	0	NA	GTGCCAGCMGCCGCGGTAA	GGACTACHVGGGTWTCTAAT	Field	Kenya	An. funestus	Itumbu	Not.applicable	pond	Permanent	Semi-forest	D_0__Bacteria	D_1__Proteobacteria	D_2__Deltaproteobacteria	D_3__Myxococcales	D_4__uncultured	D_5__uncultured bacterium	D_6__uncultured bacterium
FN824863.1.1305	UnKenPool3	0	NA	GTGCCAGCMGCCGCGGTAA	GGACTACHVGGGTWTCTAAT	Field	Kenya	An. funestus	Itumbu	Not.applicable	pond	Permanent	Semi-forest	D_0__Bacteria	D_1__Spirochaetae	D_2__Spirochaetes	D_3__Spirochaetales	D_4__Spirochaetaceae	D_5__uncultured	NA
FN824875.1.1267	UnKenPool3	0	NA	GTGCCAGCMGCCGCGGTAA	GGACTACHVGGGTWTCTAAT	Field	Kenya	An. funestus	Itumbu	Not.applicable	pond	Permanent	Semi-forest	D_0__Bacteria	D_1__Actinobacteria	D_2__Coriobacteriia	D_3__Coriobacteriales	D_4__Coriobacteriaceae	D_5__uncultured	NA
FN824955.1.1286	UnKenPool3	0	NA	GTGCCAGCMGCCGCGGTAA	GGACTACHVGGGTWTCTAAT	Field	Kenya	An. funestus	Itumbu	Not.applicable	pond	Permanent	Semi-forest	D_0__Bacteria	D_1__Actinobacteria	D_2__Coriobacteriia	D_3__Coriobacteriales	D_4__Coriobacteriaceae	D_5__uncultured	NA
FQ658816.1.1360	UnKenPool3	0	NA	GTGCCAGCMGCCGCGGTAA	GGACTACHVGGGTWTCTAAT	Field	Kenya	An. funestus	Itumbu	Not.applicable	pond	Permanent	Semi-forest	D_0__Bacteria	D_1__Actinobacteria	D_2__Thermoleophilia	D_3__Solirubrobacterales	D_4__TM146	D_5__uncultured bacterium	D_6__uncultured bacterium
FQ659273.2.1337	UnKenPool3	0	NA	GTGCCAGCMGCCGCGGTAA	GGACTACHVGGGTWTCTAAT	Field	Kenya	An. funestus	Itumbu	Not.applicable	pond	Permanent	Semi-forest	D_0__Bacteria	D_1__Proteobacteria	D_2__Deltaproteobacteria	D_3__Bdellovibrionales	D_4__Bdellovibrionaceae	D_5__Bdellovibrio	D_6__uncultured bacterium
FQ659380.1.1350	UnKenPool3	0	NA	GTGCCAGCMGCCGCGGTAA	GGACTACHVGGGTWTCTAAT	Field	Kenya	An. funestus	Itumbu	Not.applicable	pond	Permanent	Semi-forest	D_0__Bacteria	D_1__Proteobacteria	D_2__Betaproteobacteria	D_3__Burkholderiales	D_4__Comamonadaceae	NA	NA
FQ659556.1.1357	UnKenPool3	0	NA	GTGCCAGCMGCCGCGGTAA	GGACTACHVGGGTWTCTAAT	Field	Kenya	An. funestus	Itumbu	Not.applicable	pond	Permanent	Semi-forest	D_0__Bacteria	D_1__Bacteroidetes	D_2__Sphingobacteriia	D_3__Sphingobacteriales	D_4__Chitinophagaceae	D_5__Sediminibacterium	NA
FQ659571.1.1334	UnKenPool3	0	NA	GTGCCAGCMGCCGCGGTAA	GGACTACHVGGGTWTCTAAT	Field	Kenya	An. funestus	Itumbu	Not.applicable	pond	Permanent	Semi-forest	D_0__Bacteria	D_1__Chloroflexi	D_2__Thermomicrobia	D_3__JG30-KF-CM45	D_4__uncultured bacterium	D_5__uncultured bacterium	D_6__uncultured bacterium
FQ659644.1.1370	UnKenPool3	0	NA	GTGCCAGCMGCCGCGGTAA	GGACTACHVGGGTWTCTAAT	Field	Kenya	An. funestus	Itumbu	Not.applicable	pond	Permanent	Semi-forest	D_0__Bacteria	D_1__Actinobacteria	D_2__Thermoleophilia	D_3__Gaiellales	D_4__uncultured	D_5__uncultured bacterium	D_6__uncultured bacterium
FQ660226.1.1354	UnKenPool3	0	NA	GTGCCAGCMGCCGCGGTAA	GGACTACHVGGGTWTCTAAT	Field	Kenya	An. funestus	Itumbu	Not.applicable	pond	Permanent	Semi-forest	D_0__Bacteria	D_1__Proteobacteria	D_2__Betaproteobacteria	D_3__Burkholderiales	D_4__Comamonadaceae	D_5__Leptothrix	NA
FQ660266.1.1361	UnKenPool3	0	NA	GTGCCAGCMGCCGCGGTAA	GGACTACHVGGGTWTCTAAT	Field	Kenya	An. funestus	Itumbu	Not.applicable	pond	Permanent	Semi-forest	D_0__Bacteria	D_1__Proteobacteria	D_2__Betaproteobacteria	D_3__Burkholderiales	D_4__Comamonadaceae	D_5__uncultured	NA
FQ859183.1179124.1180623	UnKenPool3	0	NA	GTGCCAGCMGCCGCGGTAA	GGACTACHVGGGTWTCTAAT	Field	Kenya	An. funestus	Itumbu	Not.applicable	pond	Permanent	Semi-forest	D_0__Bacteria	D_1__Bacteroidetes	D_2__Flavobacteriia	D_3__Flavobacteriales	D_4__Flavobacteriaceae	D_5__Flavobacterium	NA
FR667244.1.1318	UnKenPool3	0	NA	GTGCCAGCMGCCGCGGTAA	GGACTACHVGGGTWTCTAAT	Field	Kenya	An. funestus	Itumbu	Not.applicable	pond	Permanent	Semi-forest	D_0__Bacteria	D_1__Cyanobacteria	D_2__Chloroplast	D_3__uncultured bacterium	D_4__uncultured bacterium	D_5__uncultured bacterium	D_6__uncultured bacterium
FR667376.1.1371	UnKenPool3	0	NA	GTGCCAGCMGCCGCGGTAA	GGACTACHVGGGTWTCTAAT	Field	Kenya	An. funestus	Itumbu	Not.applicable	pond	Permanent	Semi-forest	D_0__Bacteria	D_1__Cyanobacteria	D_2__Cyanobacteria	D_3__SubsectionIII	D_4__FamilyI	NA	NA
FR667390.1.1331	UnKenPool3	0	NA	GTGCCAGCMGCCGCGGTAA	GGACTACHVGGGTWTCTAAT	Field	Kenya	An. funestus	Itumbu	Not.applicable	pond	Permanent	Semi-forest	D_0__Bacteria	D_1__Proteobacteria	D_2__Alphaproteobacteria	D_3__Rhizobiales	NA	NA	NA
FR669215.1.1437	UnKenPool3	0	NA	GTGCCAGCMGCCGCGGTAA	GGACTACHVGGGTWTCTAAT	Field	Kenya	An. funestus	Itumbu	Not.applicable	pond	Permanent	Semi-forest	D_0__Bacteria	D_1__Firmicutes	D_2__Clostridia	D_3__Clostridiales	D_4__Clostridiaceae 1	D_5__Fonticella	D_6__uncultured bacterium
FR682675.1.1488	UnKenPool3	0	NA	GTGCCAGCMGCCGCGGTAA	GGACTACHVGGGTWTCTAAT	Field	Kenya	An. funestus	Itumbu	Not.applicable	pond	Permanent	Semi-forest	D_0__Bacteria	D_1__Actinobacteria	D_2__Actinobacteria	D_3__Micrococcales	D_4__Micrococcaceae	D_5__Micrococcus	NA
FR733695.1.1473	UnKenPool3	0	NA	GTGCCAGCMGCCGCGGTAA	GGACTACHVGGGTWTCTAAT	Field	Kenya	An. funestus	Itumbu	Not.applicable	pond	Permanent	Semi-forest	D_0__Bacteria	D_1__Proteobacteria	D_2__Alphaproteobacteria	D_3__Rhodospirillales	D_4__Rhodospirillaceae	D_5__Phaeospirillum	NA
FR733716.1.1469	UnKenPool3	0	NA	GTGCCAGCMGCCGCGGTAA	GGACTACHVGGGTWTCTAAT	Field	Kenya	An. funestus	Itumbu	Not.applicable	pond	Permanent	Semi-forest	D_0__Bacteria	D_1__Actinobacteria	D_2__Actinobacteria	D_3__Micrococcales	D_4__Promicromonosporaceae	D_5__Xylanimonas	NA
FR746066.1.1379	UnKenPool3	0	NA	GTGCCAGCMGCCGCGGTAA	GGACTACHVGGGTWTCTAAT	Field	Kenya	An. funestus	Itumbu	Not.applicable	pond	Permanent	Semi-forest	D_0__Bacteria	D_1__Bacteroidetes	D_2__Flavobacteriia	D_3__Flavobacteriales	D_4__Flavobacteriaceae	D_5__Chryseobacterium	NA
FR774595.1.1288	UnKenPool3	0	NA	GTGCCAGCMGCCGCGGTAA	GGACTACHVGGGTWTCTAAT	Field	Kenya	An. funestus	Itumbu	Not.applicable	pond	Permanent	Semi-forest	D_0__Bacteria	D_1__Proteobacteria	D_2__Betaproteobacteria	D_3__Burkholderiales	D_4__Comamonadaceae	NA	NA
FR799715.1.1296	UnKenPool3	0	NA	GTGCCAGCMGCCGCGGTAA	GGACTACHVGGGTWTCTAAT	Field	Kenya	An. funestus	Itumbu	Not.applicable	pond	Permanent	Semi-forest	D_0__Bacteria	D_1__Proteobacteria	D_2__Gammaproteobacteria	D_3__Legionellales	D_4__Legionellaceae	D_5__Legionella	D_6__uncultured bacterium
FR853436.1.1503	UnKenPool3	0	NA	GTGCCAGCMGCCGCGGTAA	GGACTACHVGGGTWTCTAAT	Field	Kenya	An. funestus	Itumbu	Not.applicable	pond	Permanent	Semi-forest	D_0__Bacteria	D_1__Proteobacteria	D_2__Gammaproteobacteria	D_3__Pseudomonadales	D_4__Pseudomonadaceae	D_5__Pseudomonas	NA
FR865893.1.1336	UnKenPool3	0	NA	GTGCCAGCMGCCGCGGTAA	GGACTACHVGGGTWTCTAAT	Field	Kenya	An. funestus	Itumbu	Not.applicable	pond	Permanent	Semi-forest	D_0__Bacteria	D_1__Actinobacteria	D_2__Actinobacteria	D_3__Frankiales	D_4__Geodermatophilaceae	D_5__Geodermatophilus	NA
FR869796.1.1335	UnKenPool3	0	NA	GTGCCAGCMGCCGCGGTAA	GGACTACHVGGGTWTCTAAT	Field	Kenya	An. funestus	Itumbu	Not.applicable	pond	Permanent	Semi-forest	D_0__Bacteria	D_1__Proteobacteria	D_2__Alphaproteobacteria	D_3__Rhizobiales	D_4__Methylobacteriaceae	D_5__Methylobacterium	D_6__uncultured bacterium
FZ422910.1.1480	UnKenPool3	0	NA	GTGCCAGCMGCCGCGGTAA	GGACTACHVGGGTWTCTAAT	Field	Kenya	An. funestus	Itumbu	Not.applicable	pond	Permanent	Semi-forest	D_0__Bacteria	D_1__Firmicutes	D_2__Clostridia	D_3__Clostridiales	D_4__Clostridiaceae 1	D_5__Clostridium sensu stricto 5	NA
GAOT01033172.5868.7405	UnKenPool3	0	NA	GTGCCAGCMGCCGCGGTAA	GGACTACHVGGGTWTCTAAT	Field	Kenya	An. funestus	Itumbu	Not.applicable	pond	Permanent	Semi-forest	D_0__Bacteria	D_1__Proteobacteria	D_2__Alphaproteobacteria	D_3__Rickettsiales	D_4__mitochondria	NA	NA
GQ001130.1.1342	UnKenPool3	0	NA	GTGCCAGCMGCCGCGGTAA	GGACTACHVGGGTWTCTAAT	Field	Kenya	An. funestus	Itumbu	Not.applicable	pond	Permanent	Semi-forest	D_0__Bacteria	D_1__Actinobacteria	D_2__Actinobacteria	D_3__Corynebacteriales	D_4__Corynebacteriaceae	D_5__Corynebacterium	D_6__uncultured bacterium
GQ001578.1.1319	UnKenPool3	0	NA	GTGCCAGCMGCCGCGGTAA	GGACTACHVGGGTWTCTAAT	Field	Kenya	An. funestus	Itumbu	Not.applicable	pond	Permanent	Semi-forest	D_0__Bacteria	D_1__Chloroflexi	D_2__Thermomicrobia	D_3__JG30-KF-CM45	D_4__uncultured bacterium	D_5__uncultured bacterium	D_6__uncultured bacterium
GQ001587.1.1339	UnKenPool3	0	NA	GTGCCAGCMGCCGCGGTAA	GGACTACHVGGGTWTCTAAT	Field	Kenya	An. funestus	Itumbu	Not.applicable	pond	Permanent	Semi-forest	D_0__Bacteria	D_1__Bacteroidetes	D_2__Cytophagia	D_3__Cytophagales	D_4__Cytophagaceae	D_5__Runella	D_6__uncultured bacterium
GQ002359.1.1347	UnKenPool3	0	NA	GTGCCAGCMGCCGCGGTAA	GGACTACHVGGGTWTCTAAT	Field	Kenya	An. funestus	Itumbu	Not.applicable	pond	Permanent	Semi-forest	D_0__Bacteria	D_1__Firmicutes	D_2__Clostridia	D_3__Clostridiales	D_4__Family XI	D_5__Anaerococcus	D_6__uncultured bacterium
GQ004621.1.1346	UnKenPool3	0	NA	GTGCCAGCMGCCGCGGTAA	GGACTACHVGGGTWTCTAAT	Field	Kenya	An. funestus	Itumbu	Not.applicable	pond	Permanent	Semi-forest	D_0__Bacteria	D_1__Firmicutes	D_2__Clostridia	D_3__Clostridiales	D_4__Family XI	D_5__Peptoniphilus	D_6__uncultured bacterium
GQ007172.1.1352	UnKenPool3	0	NA	GTGCCAGCMGCCGCGGTAA	GGACTACHVGGGTWTCTAAT	Field	Kenya	An. funestus	Itumbu	Not.applicable	pond	Permanent	Semi-forest	D_0__Bacteria	D_1__Proteobacteria	D_2__Betaproteobacteria	D_3__Burkholderiales	D_4__Comamonadaceae	D_5__uncultured	NA
GQ007910.1.1347	UnKenPool3	0	NA	GTGCCAGCMGCCGCGGTAA	GGACTACHVGGGTWTCTAAT	Field	Kenya	An. funestus	Itumbu	Not.applicable	pond	Permanent	Semi-forest	D_0__Bacteria	D_1__Bacteroidetes	D_2__Flavobacteriia	D_3__Flavobacteriales	D_4__Flavobacteriaceae	D_5__Bergeyella	D_6__uncultured bacterium
GQ007953.1.1342	UnKenPool3	0	NA	GTGCCAGCMGCCGCGGTAA	GGACTACHVGGGTWTCTAAT	Field	Kenya	An. funestus	Itumbu	Not.applicable	pond	Permanent	Semi-forest	D_0__Bacteria	D_1__Actinobacteria	D_2__Actinobacteria	D_3__Corynebacteriales	D_4__Corynebacteriaceae	D_5__uncultured	D_6__uncultured bacterium
GQ009454.1.1326	UnKenPool3	0	NA	GTGCCAGCMGCCGCGGTAA	GGACTACHVGGGTWTCTAAT	Field	Kenya	An. funestus	Itumbu	Not.applicable	pond	Permanent	Semi-forest	D_0__Bacteria	D_1__Planctomycetes	D_2__Planctomycetacia	D_3__Planctomycetales	D_4__Planctomycetaceae	D_5__Planctomyces	D_6__uncultured bacterium
GQ009811.1.1345	UnKenPool3	0	NA	GTGCCAGCMGCCGCGGTAA	GGACTACHVGGGTWTCTAAT	Field	Kenya	An. funestus	Itumbu	Not.applicable	pond	Permanent	Semi-forest	D_0__Bacteria	D_1__Planctomycetes	D_2__Planctomycetacia	D_3__Planctomycetales	D_4__Planctomycetaceae	D_5__Pirellula	D_6__uncultured bacterium
GQ009814.1.1365	UnKenPool3	0	NA	GTGCCAGCMGCCGCGGTAA	GGACTACHVGGGTWTCTAAT	Field	Kenya	An. funestus	Itumbu	Not.applicable	pond	Permanent	Semi-forest	D_0__Bacteria	D_1__Proteobacteria	D_2__Gammaproteobacteria	D_3__Legionellales	D_4__Legionellaceae	D_5__Legionella	D_6__uncultured bacterium
GQ014617.1.1348	UnKenPool3	0	NA	GTGCCAGCMGCCGCGGTAA	GGACTACHVGGGTWTCTAAT	Field	Kenya	An. funestus	Itumbu	Not.applicable	pond	Permanent	Semi-forest	D_0__Bacteria	D_1__Firmicutes	D_2__Clostridia	D_3__Clostridiales	D_4__Family XI	D_5__Anaerococcus	D_6__uncultured bacterium
GQ024979.1.1357	UnKenPool3	0	NA	GTGCCAGCMGCCGCGGTAA	GGACTACHVGGGTWTCTAAT	Field	Kenya	An. funestus	Itumbu	Not.applicable	pond	Permanent	Semi-forest	D_0__Bacteria	D_1__Proteobacteria	D_2__Betaproteobacteria	D_3__Neisseriales	D_4__Neisseriaceae	D_5__Vogesella	NA
GQ032925.1.1308	UnKenPool3	0	NA	GTGCCAGCMGCCGCGGTAA	GGACTACHVGGGTWTCTAAT	Field	Kenya	An. funestus	Itumbu	Not.applicable	pond	Permanent	Semi-forest	D_0__Bacteria	D_1__Proteobacteria	D_2__Alphaproteobacteria	D_3__Rhizobiales	D_4__Rhizobiaceae	D_5__Shinella	NA
GQ033407.1.1339	UnKenPool3	0	NA	GTGCCAGCMGCCGCGGTAA	GGACTACHVGGGTWTCTAAT	Field	Kenya	An. funestus	Itumbu	Not.applicable	pond	Permanent	Semi-forest	D_0__Bacteria	D_1__Firmicutes	D_2__Clostridia	D_3__Clostridiales	D_4__Peptostreptococcaceae	D_5__Peptostreptococcus	NA
GQ036328.1.1309	UnKenPool3	0	NA	GTGCCAGCMGCCGCGGTAA	GGACTACHVGGGTWTCTAAT	Field	Kenya	An. funestus	Itumbu	Not.applicable	pond	Permanent	Semi-forest	D_0__Bacteria	D_1__Proteobacteria	D_2__Alphaproteobacteria	D_3__Rhizobiales	D_4__Bradyrhizobiaceae	D_5__Bradyrhizobium	NA
GQ043867.1.1308	UnKenPool3	0	NA	GTGCCAGCMGCCGCGGTAA	GGACTACHVGGGTWTCTAAT	Field	Kenya	An. funestus	Itumbu	Not.applicable	pond	Permanent	Semi-forest	D_0__Bacteria	D_1__Proteobacteria	D_2__Alphaproteobacteria	D_3__Rhodospirillales	D_4__Acetobacteraceae	D_5__Roseomonas	D_6__uncultured bacterium
GQ051102.1.1308	UnKenPool3	0	NA	GTGCCAGCMGCCGCGGTAA	GGACTACHVGGGTWTCTAAT	Field	Kenya	An. funestus	Itumbu	Not.applicable	pond	Permanent	Semi-forest	D_0__Bacteria	D_1__Proteobacteria	D_2__Alphaproteobacteria	D_3__Rhodospirillales	D_4__Acetobacteraceae	D_5__Rubritepida	NA
GQ060913.1.1344	UnKenPool3	0	NA	GTGCCAGCMGCCGCGGTAA	GGACTACHVGGGTWTCTAAT	Field	Kenya	An. funestus	Itumbu	Not.applicable	pond	Permanent	Semi-forest	D_0__Bacteria	D_1__Actinobacteria	D_2__Actinobacteria	D_3__Corynebacteriales	D_4__Corynebacteriaceae	D_5__Corynebacterium	D_6__uncultured bacterium
GQ062263.1.1304	UnKenPool3	0	NA	GTGCCAGCMGCCGCGGTAA	GGACTACHVGGGTWTCTAAT	Field	Kenya	An. funestus	Itumbu	Not.applicable	pond	Permanent	Semi-forest	D_0__Bacteria	D_1__Proteobacteria	D_2__Alphaproteobacteria	D_3__Rhizobiales	D_4__Xanthobacteraceae	D_5__Ancylobacter	NA
GQ069855.1.1340	UnKenPool3	0	NA	GTGCCAGCMGCCGCGGTAA	GGACTACHVGGGTWTCTAAT	Field	Kenya	An. funestus	Itumbu	Not.applicable	pond	Permanent	Semi-forest	D_0__Bacteria	D_1__Bacteroidetes	D_2__Cytophagia	D_3__Cytophagales	D_4__Cytophagaceae	D_5__Hymenobacter	NA
GQ072087.1.1338	UnKenPool3	0	NA	GTGCCAGCMGCCGCGGTAA	GGACTACHVGGGTWTCTAAT	Field	Kenya	An. funestus	Itumbu	Not.applicable	pond	Permanent	Semi-forest	D_0__Bacteria	D_1__Actinobacteria	D_2__Actinobacteria	D_3__Kineosporiales	D_4__Kineosporiaceae	D_5__Kineococcus	NA
GQ076362.1.1360	UnKenPool3	0	NA	GTGCCAGCMGCCGCGGTAA	GGACTACHVGGGTWTCTAAT	Field	Kenya	An. funestus	Itumbu	Not.applicable	pond	Permanent	Semi-forest	D_0__Bacteria	D_1__Proteobacteria	D_2__Gammaproteobacteria	D_3__Pseudomonadales	D_4__Moraxellaceae	D_5__Alkanindiges	NA
GQ077514.1.1307	UnKenPool3	0	NA	GTGCCAGCMGCCGCGGTAA	GGACTACHVGGGTWTCTAAT	Field	Kenya	An. funestus	Itumbu	Not.applicable	pond	Permanent	Semi-forest	D_0__Bacteria	D_1__Proteobacteria	D_2__Alphaproteobacteria	D_3__Rhizobiales	D_4__Bartonellaceae	D_5__Bartonella	D_6__uncultured bacterium
GQ085072.1.1341	UnKenPool3	0	NA	GTGCCAGCMGCCGCGGTAA	GGACTACHVGGGTWTCTAAT	Field	Kenya	An. funestus	Itumbu	Not.applicable	pond	Permanent	Semi-forest	D_0__Bacteria	D_1__Actinobacteria	D_2__Actinobacteria	D_3__Corynebacteriales	D_4__Corynebacteriaceae	D_5__Corynebacterium	D_6__uncultured bacterium
GQ092103.1.1369	UnKenPool3	0	NA	GTGCCAGCMGCCGCGGTAA	GGACTACHVGGGTWTCTAAT	Field	Kenya	An. funestus	Itumbu	Not.applicable	pond	Permanent	Semi-forest	D_0__Bacteria	D_1__Actinobacteria	D_2__Actinobacteria	D_3__Corynebacteriales	D_4__Corynebacteriaceae	D_5__Turicella	D_6__uncultured bacterium
GQ098282.1.1306	UnKenPool3	0	NA	GTGCCAGCMGCCGCGGTAA	GGACTACHVGGGTWTCTAAT	Field	Kenya	An. funestus	Itumbu	Not.applicable	pond	Permanent	Semi-forest	D_0__Bacteria	D_1__Proteobacteria	D_2__Alphaproteobacteria	D_3__Sphingomonadales	D_4__Sphingomonadaceae	D_5__Sphingobium	NA
GQ103514.1.1354	UnKenPool3	0	NA	GTGCCAGCMGCCGCGGTAA	GGACTACHVGGGTWTCTAAT	Field	Kenya	An. funestus	Itumbu	Not.applicable	pond	Permanent	Semi-forest	D_0__Bacteria	D_1__Proteobacteria	D_2__Gammaproteobacteria	D_3__Pseudomonadales	D_4__Moraxellaceae	D_5__Acinetobacter	D_6__uncultured bacterium
GQ111625.1.1347	UnKenPool3	0	NA	GTGCCAGCMGCCGCGGTAA	GGACTACHVGGGTWTCTAAT	Field	Kenya	An. funestus	Itumbu	Not.applicable	pond	Permanent	Semi-forest	D_0__Bacteria	D_1__Bacteroidetes	D_2__Flavobacteriia	D_3__Flavobacteriales	D_4__Flavobacteriaceae	D_5__Chryseobacterium	NA
GQ113033.1.1323	UnKenPool3	0	NA	GTGCCAGCMGCCGCGGTAA	GGACTACHVGGGTWTCTAAT	Field	Kenya	An. funestus	Itumbu	Not.applicable	pond	Permanent	Semi-forest	D_0__Bacteria	D_1__Proteobacteria	D_2__Deltaproteobacteria	D_3__Bdellovibrionales	D_4__Bdellovibrionaceae	D_5__Bdellovibrio	D_6__uncultured bacterium
GQ115051.1.1335	UnKenPool3	0	NA	GTGCCAGCMGCCGCGGTAA	GGACTACHVGGGTWTCTAAT	Field	Kenya	An. funestus	Itumbu	Not.applicable	pond	Permanent	Semi-forest	D_0__Bacteria	D_1__Actinobacteria	D_2__Actinobacteria	D_3__Corynebacteriales	D_4__Corynebacteriaceae	D_5__Corynebacterium	D_6__uncultured bacterium
GQ115313.1.1338	UnKenPool3	0	NA	GTGCCAGCMGCCGCGGTAA	GGACTACHVGGGTWTCTAAT	Field	Kenya	An. funestus	Itumbu	Not.applicable	pond	Permanent	Semi-forest	D_0__Bacteria	D_1__Actinobacteria	D_2__Actinobacteria	D_3__Corynebacteriales	D_4__Mycobacteriaceae	D_5__Mycobacterium	NA
GQ135014.1.1292	UnKenPool3	0	NA	GTGCCAGCMGCCGCGGTAA	GGACTACHVGGGTWTCTAAT	Field	Kenya	An. funestus	Itumbu	Not.applicable	pond	Permanent	Semi-forest	D_0__Bacteria	D_1__Firmicutes	D_2__Clostridia	D_3__Clostridiales	D_4__Clostridiaceae 1	D_5__Clostridium sensu stricto 1	D_6__uncultured bacterium
GQ140329.1.1452	UnKenPool3	0	NA	GTGCCAGCMGCCGCGGTAA	GGACTACHVGGGTWTCTAAT	Field	Kenya	An. funestus	Itumbu	Not.applicable	pond	Permanent	Semi-forest	D_0__Bacteria	D_1__Proteobacteria	D_2__Betaproteobacteria	D_3__Burkholderiales	D_4__Comamonadaceae	D_5__Variovorax	D_6__uncultured bacterium
GQ141052.1.1319	UnKenPool3	0	NA	GTGCCAGCMGCCGCGGTAA	GGACTACHVGGGTWTCTAAT	Field	Kenya	An. funestus	Itumbu	Not.applicable	pond	Permanent	Semi-forest	D_0__Bacteria	D_1__Bacteroidetes	D_2__Cytophagia	D_3__Cytophagales	D_4__Cytophagaceae	D_5__Fibrella	NA
GQ148920.1.1254	UnKenPool3	0	NA	GTGCCAGCMGCCGCGGTAA	GGACTACHVGGGTWTCTAAT	Field	Kenya	An. funestus	Itumbu	Not.applicable	pond	Permanent	Semi-forest	D_0__Bacteria	D_1__Proteobacteria	D_2__Gammaproteobacteria	D_3__Enterobacteriales	D_4__Enterobacteriaceae	D_5__Serratia	NA
GQ158453.1.1474	UnKenPool3	0	NA	GTGCCAGCMGCCGCGGTAA	GGACTACHVGGGTWTCTAAT	Field	Kenya	An. funestus	Itumbu	Not.applicable	pond	Permanent	Semi-forest	D_0__Bacteria	D_1__Actinobacteria	D_2__Actinobacteria	D_3__Propionibacteriales	D_4__Nocardioidaceae	D_5__Nocardioides	D_6__uncultured bacterium
GQ179655.1.1398	UnKenPool3	0	NA	GTGCCAGCMGCCGCGGTAA	GGACTACHVGGGTWTCTAAT	Field	Kenya	An. funestus	Itumbu	Not.applicable	pond	Permanent	Semi-forest	D_0__Bacteria	D_1__Actinobacteria	D_2__Actinobacteria	D_3__Corynebacteriales	D_4__Nocardiaceae	D_5__Nocardia	D_6__Nocardia nova
GQ181318.1.1409	UnKenPool3	0	NA	GTGCCAGCMGCCGCGGTAA	GGACTACHVGGGTWTCTAAT	Field	Kenya	An. funestus	Itumbu	Not.applicable	pond	Permanent	Semi-forest	D_0__Bacteria	D_1__Armatimonadetes	D_2__uncultured bacterium	D_3__uncultured bacterium	D_4__uncultured bacterium	D_5__uncultured bacterium	D_6__uncultured bacterium
GQ231335.1.1330	UnKenPool3	0	NA	GTGCCAGCMGCCGCGGTAA	GGACTACHVGGGTWTCTAAT	Field	Kenya	An. funestus	Itumbu	Not.applicable	pond	Permanent	Semi-forest	D_0__Bacteria	D_1__Proteobacteria	D_2__Betaproteobacteria	D_3__Burkholderiales	D_4__Comamonadaceae	NA	NA
GQ249642.1.911	UnKenPool3	0	NA	GTGCCAGCMGCCGCGGTAA	GGACTACHVGGGTWTCTAAT	Field	Kenya	An. funestus	Itumbu	Not.applicable	pond	Permanent	Semi-forest	D_0__Archaea	D_1__Thaumarchaeota	D_2__Soil Crenarchaeotic Group(SCG)	NA	NA	NA	NA
GQ263772.1.1428	UnKenPool3	0	NA	GTGCCAGCMGCCGCGGTAA	GGACTACHVGGGTWTCTAAT	Field	Kenya	An. funestus	Itumbu	Not.applicable	pond	Permanent	Semi-forest	D_0__Bacteria	D_1__Proteobacteria	D_2__Alphaproteobacteria	D_3__Rhizobiales	D_4__Rhizobiales Incertae Sedis	D_5__Rhizomicrobium	D_6__uncultured bacterium
GQ264168.1.1467	UnKenPool3	0	NA	GTGCCAGCMGCCGCGGTAA	GGACTACHVGGGTWTCTAAT	Field	Kenya	An. funestus	Itumbu	Not.applicable	pond	Permanent	Semi-forest	D_0__Bacteria	D_1__Proteobacteria	D_2__Gammaproteobacteria	D_3__Xanthomonadales	D_4__Xanthomonadaceae	D_5__Pseudoxanthomonas	NA
GQ264186.1.1436	UnKenPool3	0	NA	GTGCCAGCMGCCGCGGTAA	GGACTACHVGGGTWTCTAAT	Field	Kenya	An. funestus	Itumbu	Not.applicable	pond	Permanent	Semi-forest	D_0__Bacteria	D_1__Planctomycetes	D_2__Planctomycetacia	D_3__Planctomycetales	D_4__Planctomycetaceae	D_5__uncultured	D_6__uncultured bacterium
GQ267944.1.1490	UnKenPool3	0	NA	GTGCCAGCMGCCGCGGTAA	GGACTACHVGGGTWTCTAAT	Field	Kenya	An. funestus	Itumbu	Not.applicable	pond	Permanent	Semi-forest	D_0__Bacteria	D_1__Firmicutes	D_2__Bacilli	D_3__Lactobacillales	D_4__Lactobacillaceae	D_5__Lactobacillus	NA
GQ267964.1.1475	UnKenPool3	0	NA	GTGCCAGCMGCCGCGGTAA	GGACTACHVGGGTWTCTAAT	Field	Kenya	An. funestus	Itumbu	Not.applicable	pond	Permanent	Semi-forest	D_0__Bacteria	D_1__Firmicutes	D_2__Bacilli	D_3__Lactobacillales	D_4__Streptococcaceae	D_5__Lactococcus	NA
GQ267967.1.1473	UnKenPool3	0	NA	GTGCCAGCMGCCGCGGTAA	GGACTACHVGGGTWTCTAAT	Field	Kenya	An. funestus	Itumbu	Not.applicable	pond	Permanent	Semi-forest	D_0__Bacteria	D_1__Firmicutes	D_2__Bacilli	D_3__Lactobacillales	D_4__Streptococcaceae	D_5__Streptococcus	D_6__uncultured bacterium
GQ280042.1.1422	UnKenPool3	0	NA	GTGCCAGCMGCCGCGGTAA	GGACTACHVGGGTWTCTAAT	Field	Kenya	An. funestus	Itumbu	Not.applicable	pond	Permanent	Semi-forest	D_0__Bacteria	D_1__Actinobacteria	D_2__Actinobacteria	D_3__Micrococcales	D_4__Intrasporangiaceae	D_5__Janibacter	D_6__uncultured bacterium
GQ284444.1.1450	UnKenPool3	0	NA	GTGCCAGCMGCCGCGGTAA	GGACTACHVGGGTWTCTAAT	Field	Kenya	An. funestus	Itumbu	Not.applicable	pond	Permanent	Semi-forest	D_0__Bacteria	D_1__Bacteroidetes	D_2__Cytophagia	D_3__Cytophagales	D_4__Cytophagaceae	D_5__Arcicella	D_6__uncultured bacterium
GQ284446.1.1468	UnKenPool3	0	NA	GTGCCAGCMGCCGCGGTAA	GGACTACHVGGGTWTCTAAT	Field	Kenya	An. funestus	Itumbu	Not.applicable	pond	Permanent	Semi-forest	D_0__Bacteria	D_1__Proteobacteria	D_2__Betaproteobacteria	D_3__Burkholderiales	D_4__Burkholderiaceae	D_5__Chitinimonas	D_6__Chitinimonas taiwanensis
GQ284459.1.1448	UnKenPool3	0	NA	GTGCCAGCMGCCGCGGTAA	GGACTACHVGGGTWTCTAAT	Field	Kenya	An. funestus	Itumbu	Not.applicable	pond	Permanent	Semi-forest	D_0__Bacteria	D_1__Actinobacteria	D_2__Actinobacteria	D_3__Micrococcales	D_4__Microbacteriaceae	D_5__Microbacterium	NA
GQ338713.1.1515	UnKenPool3	0	NA	GTGCCAGCMGCCGCGGTAA	GGACTACHVGGGTWTCTAAT	Field	Kenya	An. funestus	Itumbu	Not.applicable	pond	Permanent	Semi-forest	D_0__Bacteria	D_1__Firmicutes	D_2__Bacilli	D_3__Lactobacillales	D_4__Streptococcaceae	D_5__Streptococcus	D_6__uncultured bacterium
GQ339903.1.1465	UnKenPool3	0	NA	GTGCCAGCMGCCGCGGTAA	GGACTACHVGGGTWTCTAAT	Field	Kenya	An. funestus	Itumbu	Not.applicable	pond	Permanent	Semi-forest	D_0__Bacteria	D_1__Actinobacteria	D_2__Actinobacteria	D_3__Propionibacteriales	D_4__Nocardioidaceae	D_5__Nocardioides	D_6__uncultured bacterium
GQ340165.1.1363	UnKenPool3	0	NA	GTGCCAGCMGCCGCGGTAA	GGACTACHVGGGTWTCTAAT	Field	Kenya	An. funestus	Itumbu	Not.applicable	pond	Permanent	Semi-forest	D_0__Bacteria	D_1__Armatimonadetes	D_2__Armatimonadia	D_3__Armatimonadales	D_4__Armatimonadaceae	D_5__Armatimonas	D_6__uncultured bacterium
GQ351575.1.1466	UnKenPool3	0	NA	GTGCCAGCMGCCGCGGTAA	GGACTACHVGGGTWTCTAAT	Field	Kenya	An. funestus	Itumbu	Not.applicable	pond	Permanent	Semi-forest	D_0__Bacteria	D_1__Cyanobacteria	D_2__Cyanobacteria	D_3__SubsectionIII	D_4__FamilyI	D_5__Planktothrix	NA
GQ358819.1.1478	UnKenPool3	0	NA	GTGCCAGCMGCCGCGGTAA	GGACTACHVGGGTWTCTAAT	Field	Kenya	An. funestus	Itumbu	Not.applicable	pond	Permanent	Semi-forest	D_0__Bacteria	D_1__Actinobacteria	D_2__Actinobacteria	D_3__Propionibacteriales	D_4__Nocardioidaceae	D_5__Nocardioides	D_6__uncultured bacterium
GQ358873.1.1492	UnKenPool3	0	NA	GTGCCAGCMGCCGCGGTAA	GGACTACHVGGGTWTCTAAT	Field	Kenya	An. funestus	Itumbu	Not.applicable	pond	Permanent	Semi-forest	D_0__Bacteria	D_1__Proteobacteria	D_2__Betaproteobacteria	D_3__Burkholderiales	D_4__Alcaligenaceae	D_5__uncultured	NA
GQ359978.1.1471	UnKenPool3	0	NA	GTGCCAGCMGCCGCGGTAA	GGACTACHVGGGTWTCTAAT	Field	Kenya	An. funestus	Itumbu	Not.applicable	pond	Permanent	Semi-forest	D_0__Bacteria	D_1__Proteobacteria	D_2__Gammaproteobacteria	D_3__Enterobacteriales	D_4__Enterobacteriaceae	D_5__Serratia	NA
GQ359986.1.1508	UnKenPool3	0	NA	GTGCCAGCMGCCGCGGTAA	GGACTACHVGGGTWTCTAAT	Field	Kenya	An. funestus	Itumbu	Not.applicable	pond	Permanent	Semi-forest	D_0__Bacteria	D_1__Proteobacteria	D_2__Gammaproteobacteria	D_3__Enterobacteriales	D_4__Enterobacteriaceae	D_5__Serratia	D_6__uncultured bacterium
GQ360030.1.1497	UnKenPool3	0	NA	GTGCCAGCMGCCGCGGTAA	GGACTACHVGGGTWTCTAAT	Field	Kenya	An. funestus	Itumbu	Not.applicable	pond	Permanent	Semi-forest	D_0__Bacteria	D_1__Proteobacteria	D_2__Gammaproteobacteria	D_3__Aeromonadales	D_4__Aeromonadaceae	D_5__Aeromonas	NA
GQ374919.1.1388	UnKenPool3	0	NA	GTGCCAGCMGCCGCGGTAA	GGACTACHVGGGTWTCTAAT	Field	Kenya	An. funestus	Itumbu	Not.applicable	pond	Permanent	Semi-forest	D_0__Bacteria	D_1__Bacteroidetes	D_2__Cytophagia	D_3__Cytophagales	D_4__Cytophagaceae	D_5__Flectobacillus	NA
GQ379551.1.1224	UnKenPool3	0	NA	GTGCCAGCMGCCGCGGTAA	GGACTACHVGGGTWTCTAAT	Field	Kenya	An. funestus	Itumbu	Not.applicable	pond	Permanent	Semi-forest	D_0__Bacteria	D_1__Proteobacteria	D_2__Betaproteobacteria	D_3__Methylophilales	D_4__Methylophilaceae	D_5__Methylophilus	D_6__uncultured bacterium
GQ379553.1.1231	UnKenPool3	0	NA	GTGCCAGCMGCCGCGGTAA	GGACTACHVGGGTWTCTAAT	Field	Kenya	An. funestus	Itumbu	Not.applicable	pond	Permanent	Semi-forest	D_0__Bacteria	D_1__Proteobacteria	D_2__Alphaproteobacteria	D_3__Sphingomonadales	D_4__Sphingomonadaceae	D_5__Sphingomonas	NA
GQ379582.1.1220	UnKenPool3	0	NA	GTGCCAGCMGCCGCGGTAA	GGACTACHVGGGTWTCTAAT	Field	Kenya	An. funestus	Itumbu	Not.applicable	pond	Permanent	Semi-forest	D_0__Bacteria	D_1__Proteobacteria	D_2__Betaproteobacteria	D_3__Burkholderiales	D_4__Oxalobacteraceae	D_5__Massilia	NA
GQ388780.1.1452	UnKenPool3	0	NA	GTGCCAGCMGCCGCGGTAA	GGACTACHVGGGTWTCTAAT	Field	Kenya	An. funestus	Itumbu	Not.applicable	pond	Permanent	Semi-forest	D_0__Bacteria	D_1__Proteobacteria	D_2__Alphaproteobacteria	D_3__Rhodobacterales	D_4__Rhodobacteraceae	D_5__Rhodobacter	NA
GQ388945.1.1502	UnKenPool3	0	NA	GTGCCAGCMGCCGCGGTAA	GGACTACHVGGGTWTCTAAT	Field	Kenya	An. funestus	Itumbu	Not.applicable	pond	Permanent	Semi-forest	D_0__Bacteria	D_1__Proteobacteria	D_2__Gammaproteobacteria	D_3__Pseudomonadales	D_4__Pseudomonadaceae	D_5__Pseudomonas	NA
GQ389011.1.1473	UnKenPool3	0	NA	GTGCCAGCMGCCGCGGTAA	GGACTACHVGGGTWTCTAAT	Field	Kenya	An. funestus	Itumbu	Not.applicable	pond	Permanent	Semi-forest	D_0__Bacteria	D_1__Proteobacteria	D_2__Alphaproteobacteria	D_3__Sphingomonadales	D_4__Sphingomonadaceae	D_5__Sphingomonas	NA
GQ389040.1.1426	UnKenPool3	0	NA	GTGCCAGCMGCCGCGGTAA	GGACTACHVGGGTWTCTAAT	Field	Kenya	An. funestus	Itumbu	Not.applicable	pond	Permanent	Semi-forest	D_0__Bacteria	D_1__Proteobacteria	D_2__Alphaproteobacteria	D_3__Caulobacterales	D_4__Hyphomonadaceae	D_5__uncultured	D_6__uncultured bacterium
GQ389148.1.1482	UnKenPool3	0	NA	GTGCCAGCMGCCGCGGTAA	GGACTACHVGGGTWTCTAAT	Field	Kenya	An. funestus	Itumbu	Not.applicable	pond	Permanent	Semi-forest	D_0__Bacteria	D_1__Proteobacteria	D_2__Betaproteobacteria	D_3__Burkholderiales	D_4__Comamonadaceae	NA	NA
GQ396806.1.1512	UnKenPool3	0	NA	GTGCCAGCMGCCGCGGTAA	GGACTACHVGGGTWTCTAAT	Field	Kenya	An. funestus	Itumbu	Not.applicable	pond	Permanent	Semi-forest	D_0__Bacteria	D_1__Verrucomicrobia	D_2__Verrucomicrobiae	D_3__Verrucomicrobiales	D_4__Verrucomicrobiaceae	D_5__uncultured	D_6__uncultured bacterium
GQ441215.1.1445	UnKenPool3	0	NA	GTGCCAGCMGCCGCGGTAA	GGACTACHVGGGTWTCTAAT	Field	Kenya	An. funestus	Itumbu	Not.applicable	pond	Permanent	Semi-forest	D_0__Bacteria	D_1__Cyanobacteria	D_2__Chloroplast	NA	NA	NA	NA
GQ472134.1.1475	UnKenPool3	0	NA	GTGCCAGCMGCCGCGGTAA	GGACTACHVGGGTWTCTAAT	Field	Kenya	An. funestus	Itumbu	Not.applicable	pond	Permanent	Semi-forest	D_0__Bacteria	D_1__Bacteroidetes	D_2__Flavobacteriia	D_3__Flavobacteriales	D_4__Flavobacteriaceae	D_5__Flavobacterium	D_6__uncultured bacterium
GQ472398.1.1461	UnKenPool3	0	NA	GTGCCAGCMGCCGCGGTAA	GGACTACHVGGGTWTCTAAT	Field	Kenya	An. funestus	Itumbu	Not.applicable	pond	Permanent	Semi-forest	D_0__Bacteria	NA	NA	NA	NA	NA	NA
GQ472429.1.1394	UnKenPool3	0	NA	GTGCCAGCMGCCGCGGTAA	GGACTACHVGGGTWTCTAAT	Field	Kenya	An. funestus	Itumbu	Not.applicable	pond	Permanent	Semi-forest	D_0__Bacteria	D_1__Proteobacteria	D_2__Alphaproteobacteria	D_3__Rhodospirillales	D_4__Acetobacteraceae	NA	NA
GQ472950.1.1239	UnKenPool3	0	NA	GTGCCAGCMGCCGCGGTAA	GGACTACHVGGGTWTCTAAT	Field	Kenya	An. funestus	Itumbu	Not.applicable	pond	Permanent	Semi-forest	D_0__Bacteria	D_1__Proteobacteria	D_2__Gammaproteobacteria	D_3__Pseudomonadales	D_4__Moraxellaceae	D_5__Acinetobacter	NA
GQ480119.1.1460	UnKenPool3	0	NA	GTGCCAGCMGCCGCGGTAA	GGACTACHVGGGTWTCTAAT	Field	Kenya	An. funestus	Itumbu	Not.applicable	pond	Permanent	Semi-forest	D_0__Bacteria	D_1__Planctomycetes	D_2__Planctomycetacia	D_3__Planctomycetales	D_4__Planctomycetaceae	D_5__Pirellula	D_6__uncultured bacterium
GQ480136.1.1448	UnKenPool3	0	NA	GTGCCAGCMGCCGCGGTAA	GGACTACHVGGGTWTCTAAT	Field	Kenya	An. funestus	Itumbu	Not.applicable	pond	Permanent	Semi-forest	D_0__Bacteria	D_1__Proteobacteria	D_2__Alphaproteobacteria	D_3__Rhodobacterales	D_4__Rhodobacteraceae	D_5__Rhodobacter	D_6__uncultured bacterium
GQ480138.1.1481	UnKenPool3	0	NA	GTGCCAGCMGCCGCGGTAA	GGACTACHVGGGTWTCTAAT	Field	Kenya	An. funestus	Itumbu	Not.applicable	pond	Permanent	Semi-forest	D_0__Bacteria	D_1__Bacteroidetes	D_2__Sphingobacteriia	D_3__Sphingobacteriales	D_4__Saprospiraceae	D_5__uncultured	D_6__uncultured bacterium
GQ500823.1.1450	UnKenPool3	0	NA	GTGCCAGCMGCCGCGGTAA	GGACTACHVGGGTWTCTAAT	Field	Kenya	An. funestus	Itumbu	Not.applicable	pond	Permanent	Semi-forest	D_0__Bacteria	D_1__Proteobacteria	D_2__Alphaproteobacteria	D_3__Rhizobiales	D_4__MNG7	D_5__uncultured bacterium	D_6__uncultured bacterium
GQ500879.1.1453	UnKenPool3	0	NA	GTGCCAGCMGCCGCGGTAA	GGACTACHVGGGTWTCTAAT	Field	Kenya	An. funestus	Itumbu	Not.applicable	pond	Permanent	Semi-forest	D_0__Bacteria	D_1__Proteobacteria	D_2__Alphaproteobacteria	D_3__Rhizobiales	D_4__Methylobacteriaceae	D_5__Microvirga	NA
GQ848190.1.1434	UnKenPool3	0	NA	GTGCCAGCMGCCGCGGTAA	GGACTACHVGGGTWTCTAAT	Field	Kenya	An. funestus	Itumbu	Not.applicable	pond	Permanent	Semi-forest	D_0__Bacteria	D_1__Cyanobacteria	D_2__Cyanobacteria	D_3__SubsectionIII	D_4__FamilyI	D_5__Limnothrix	D_6__uncultured bacterium
GQ856148.880559.882411	UnKenPool3	0	NA	GTGCCAGCMGCCGCGGTAA	GGACTACHVGGGTWTCTAAT	Field	Kenya	An. funestus	Itumbu	Not.applicable	pond	Permanent	Semi-forest	D_0__Bacteria	D_1__Proteobacteria	D_2__Alphaproteobacteria	D_3__Rickettsiales	D_4__mitochondria	NA	NA
GQ870456.1.1465	UnKenPool3	0	NA	GTGCCAGCMGCCGCGGTAA	GGACTACHVGGGTWTCTAAT	Field	Kenya	An. funestus	Itumbu	Not.applicable	pond	Permanent	Semi-forest	D_0__Bacteria	D_1__Bacteroidetes	D_2__Cytophagia	D_3__Cytophagales	D_4__Cytophagaceae	D_5__Emticicia	D_6__uncultured Bacteroidetes bacterium
GQ889434.1.1366	UnKenPool3	0	NA	GTGCCAGCMGCCGCGGTAA	GGACTACHVGGGTWTCTAAT	Field	Kenya	An. funestus	Itumbu	Not.applicable	pond	Permanent	Semi-forest	D_0__Bacteria	D_1__Planctomycetes	D_2__Planctomycetacia	D_3__Planctomycetales	D_4__Planctomycetaceae	D_5__Gemmata	NA
GQ889472.1.1396	UnKenPool3	0	NA	GTGCCAGCMGCCGCGGTAA	GGACTACHVGGGTWTCTAAT	Field	Kenya	An. funestus	Itumbu	Not.applicable	pond	Permanent	Semi-forest	D_0__Bacteria	D_1__Planctomycetes	D_2__Planctomycetacia	D_3__Planctomycetales	D_4__Planctomycetaceae	D_5__Gemmata	NA
GQ889474.1.1380	UnKenPool3	0	NA	GTGCCAGCMGCCGCGGTAA	GGACTACHVGGGTWTCTAAT	Field	Kenya	An. funestus	Itumbu	Not.applicable	pond	Permanent	Semi-forest	D_0__Bacteria	D_1__Planctomycetes	D_2__Planctomycetacia	D_3__Planctomycetales	D_4__Planctomycetaceae	D_5__uncultured	NA
GQ999969.1.1457	UnKenPool3	0	NA	GTGCCAGCMGCCGCGGTAA	GGACTACHVGGGTWTCTAAT	Field	Kenya	An. funestus	Itumbu	Not.applicable	pond	Permanent	Semi-forest	D_0__Bacteria	D_1__Proteobacteria	D_2__Betaproteobacteria	D_3__Hydrogenophilales	D_4__Hydrogenophilaceae	D_5__Tepidiphilus	D_6__uncultured bacterium
GU061890.1.1424	UnKenPool3	0	NA	GTGCCAGCMGCCGCGGTAA	GGACTACHVGGGTWTCTAAT	Field	Kenya	An. funestus	Itumbu	Not.applicable	pond	Permanent	Semi-forest	D_0__Bacteria	D_1__Proteobacteria	D_2__Alphaproteobacteria	D_3__Rhodobacterales	D_4__Rhodobacteraceae	D_5__Paracoccus	D_6__uncultured bacterium
GU084179.1.1361	UnKenPool3	0	NA	GTGCCAGCMGCCGCGGTAA	GGACTACHVGGGTWTCTAAT	Field	Kenya	An. funestus	Itumbu	Not.applicable	pond	Permanent	Semi-forest	D_0__Bacteria	D_1__Proteobacteria	D_2__Gammaproteobacteria	D_3__Pseudomonadales	D_4__Moraxellaceae	D_5__Acinetobacter	D_6__uncultured bacterium
GU109478.1.1466	UnKenPool3	0	NA	GTGCCAGCMGCCGCGGTAA	GGACTACHVGGGTWTCTAAT	Field	Kenya	An. funestus	Itumbu	Not.applicable	pond	Permanent	Semi-forest	D_0__Bacteria	D_1__Proteobacteria	D_2__Alphaproteobacteria	D_3__Rhodobacterales	D_4__Rhodobacteraceae	D_5__Rubellimicrobium	D_6__uncultured bacterium
GU127222.1.1241	UnKenPool3	0	NA	GTGCCAGCMGCCGCGGTAA	GGACTACHVGGGTWTCTAAT	Field	Kenya	An. funestus	Itumbu	Not.applicable	pond	Permanent	Semi-forest	D_0__Bacteria	D_1__Proteobacteria	D_2__Alphaproteobacteria	D_3__Rhizobiales	NA	NA	NA
GU129927.1.1454	UnKenPool3	0	NA	GTGCCAGCMGCCGCGGTAA	GGACTACHVGGGTWTCTAAT	Field	Kenya	An. funestus	Itumbu	Not.applicable	pond	Permanent	Semi-forest	D_0__Bacteria	D_1__Firmicutes	D_2__Clostridia	D_3__Clostridiales	D_4__Clostridiaceae 1	D_5__Clostridium sensu stricto 12	D_6__uncultured bacterium
GU145434.1.1424	UnKenPool3	0	NA	GTGCCAGCMGCCGCGGTAA	GGACTACHVGGGTWTCTAAT	Field	Kenya	An. funestus	Itumbu	Not.applicable	pond	Permanent	Semi-forest	D_0__Bacteria	D_1__Proteobacteria	D_2__Alphaproteobacteria	D_3__Rhodobacterales	D_4__Rhodobacteraceae	D_5__Rhodobacter	NA
GU166171.1.1375	UnKenPool3	0	NA	GTGCCAGCMGCCGCGGTAA	GGACTACHVGGGTWTCTAAT	Field	Kenya	An. funestus	Itumbu	Not.applicable	pond	Permanent	Semi-forest	D_0__Bacteria	D_1__Firmicutes	D_2__Bacilli	D_3__Lactobacillales	D_4__Enterococcaceae	D_5__Vagococcus	D_6__uncultured bacterium
GU179715.1.1370	UnKenPool3	0	NA	GTGCCAGCMGCCGCGGTAA	GGACTACHVGGGTWTCTAAT	Field	Kenya	An. funestus	Itumbu	Not.applicable	pond	Permanent	Semi-forest	D_0__Bacteria	D_1__Proteobacteria	D_2__Epsilonproteobacteria	D_3__Campylobacterales	D_4__Campylobacteraceae	D_5__Arcobacter	D_6__uncultured epsilon proteobacterium
GU208444.1.1502	UnKenPool3	0	NA	GTGCCAGCMGCCGCGGTAA	GGACTACHVGGGTWTCTAAT	Field	Kenya	An. funestus	Itumbu	Not.applicable	pond	Permanent	Semi-forest	D_0__Bacteria	D_1__Proteobacteria	D_2__Betaproteobacteria	D_3__Burkholderiales	D_4__Comamonadaceae	NA	NA
GU214128.1.1455	UnKenPool3	0	NA	GTGCCAGCMGCCGCGGTAA	GGACTACHVGGGTWTCTAAT	Field	Kenya	An. funestus	Itumbu	Not.applicable	pond	Permanent	Semi-forest	D_0__Bacteria	D_1__Chlorobi	D_2__Chlorobia	D_3__Chlorobiales	D_4__OPB56	D_5__uncultured bacterium	D_6__uncultured bacterium
GU214135.1.1497	UnKenPool3	0	NA	GTGCCAGCMGCCGCGGTAA	GGACTACHVGGGTWTCTAAT	Field	Kenya	An. funestus	Itumbu	Not.applicable	pond	Permanent	Semi-forest	D_0__Bacteria	D_1__Firmicutes	D_2__Bacilli	D_3__Bacillales	D_4__Paenibacillaceae	D_5__Paenibacillus	D_6__uncultured bacterium
GU214164.1.1475	UnKenPool3	0	NA	GTGCCAGCMGCCGCGGTAA	GGACTACHVGGGTWTCTAAT	Field	Kenya	An. funestus	Itumbu	Not.applicable	pond	Permanent	Semi-forest	D_0__Bacteria	D_1__Firmicutes	D_2__Clostridia	D_3__Clostridiales	D_4__Ruminococcaceae	D_5__Incertae Sedis	D_6__uncultured bacterium
GU214170.1.1501	UnKenPool3	0	NA	GTGCCAGCMGCCGCGGTAA	GGACTACHVGGGTWTCTAAT	Field	Kenya	An. funestus	Itumbu	Not.applicable	pond	Permanent	Semi-forest	D_0__Bacteria	D_1__Firmicutes	D_2__Clostridia	D_3__Clostridiales	D_4__Ruminococcaceae	D_5__Incertae Sedis	D_6__uncultured bacterium
GU214173.1.1494	UnKenPool3	0	NA	GTGCCAGCMGCCGCGGTAA	GGACTACHVGGGTWTCTAAT	Field	Kenya	An. funestus	Itumbu	Not.applicable	pond	Permanent	Semi-forest	D_0__Bacteria	D_1__Firmicutes	D_2__Bacilli	D_3__Bacillales	D_4__Paenibacillaceae	D_5__Saccharibacillus	NA
GU227166.1.1471	UnKenPool3	0	NA	GTGCCAGCMGCCGCGGTAA	GGACTACHVGGGTWTCTAAT	Field	Kenya	An. funestus	Itumbu	Not.applicable	pond	Permanent	Semi-forest	D_0__Bacteria	D_1__Actinobacteria	D_2__Actinobacteria	D_3__Actinomycetales	D_4__Actinomycetaceae	D_5__Actinomyces	D_6__uncultured Actinomyces sp.
GU247470.1.1246	UnKenPool3	0	NA	GTGCCAGCMGCCGCGGTAA	GGACTACHVGGGTWTCTAAT	Field	Kenya	An. funestus	Itumbu	Not.applicable	pond	Permanent	Semi-forest	D_0__Bacteria	D_1__Proteobacteria	D_2__Betaproteobacteria	D_3__Burkholderiales	D_4__Alcaligenaceae	NA	NA
GU272313.1.1510	UnKenPool3	0	NA	GTGCCAGCMGCCGCGGTAA	GGACTACHVGGGTWTCTAAT	Field	Kenya	An. funestus	Itumbu	Not.applicable	pond	Permanent	Semi-forest	D_0__Bacteria	D_1__Proteobacteria	D_2__Gammaproteobacteria	D_3__Xanthomonadales	D_4__Xanthomonadaceae	D_5__Xanthomonas	D_6__Xanthomonas campestris pv. campestris
GU293193.1.1536	UnKenPool3	0	NA	GTGCCAGCMGCCGCGGTAA	GGACTACHVGGGTWTCTAAT	Field	Kenya	An. funestus	Itumbu	Not.applicable	pond	Permanent	Semi-forest	D_0__Bacteria	D_1__Proteobacteria	D_2__Gammaproteobacteria	D_3__Enterobacteriales	D_4__Enterobacteriaceae	D_5__Serratia	NA
GU293209.1.1497	UnKenPool3	0	NA	GTGCCAGCMGCCGCGGTAA	GGACTACHVGGGTWTCTAAT	Field	Kenya	An. funestus	Itumbu	Not.applicable	pond	Permanent	Semi-forest	D_0__Bacteria	D_1__Proteobacteria	D_2__Gammaproteobacteria	D_3__Pseudomonadales	D_4__Moraxellaceae	D_5__Acinetobacter	D_6__uncultured bacterium
GU294847.1.1217	UnKenPool3	0	NA	GTGCCAGCMGCCGCGGTAA	GGACTACHVGGGTWTCTAAT	Field	Kenya	An. funestus	Itumbu	Not.applicable	pond	Permanent	Semi-forest	D_0__Bacteria	D_1__Proteobacteria	D_2__Gammaproteobacteria	D_3__Pseudomonadales	D_4__Moraxellaceae	D_5__Acinetobacter	D_6__uncultured bacterium
GU305699.1.1490	UnKenPool3	0	NA	GTGCCAGCMGCCGCGGTAA	GGACTACHVGGGTWTCTAAT	Field	Kenya	An. funestus	Itumbu	Not.applicable	pond	Permanent	Semi-forest	D_0__Bacteria	D_1__Cyanobacteria	D_2__Cyanobacteria	D_3__SubsectionI	D_4__FamilyI	D_5__Synechococcus	D_6__uncultured bacterium
GU305739.1.1450	UnKenPool3	0	NA	GTGCCAGCMGCCGCGGTAA	GGACTACHVGGGTWTCTAAT	Field	Kenya	An. funestus	Itumbu	Not.applicable	pond	Permanent	Semi-forest	D_0__Bacteria	D_1__Cyanobacteria	D_2__Cyanobacteria	D_3__SubsectionI	D_4__FamilyI	D_5__Synechococcus	D_6__uncultured bacterium
GU305817.1.1462	UnKenPool3	0	NA	GTGCCAGCMGCCGCGGTAA	GGACTACHVGGGTWTCTAAT	Field	Kenya	An. funestus	Itumbu	Not.applicable	pond	Permanent	Semi-forest	D_0__Bacteria	D_1__Planctomycetes	D_2__Planctomycetacia	D_3__Planctomycetales	D_4__Planctomycetaceae	D_5__Gemmata	D_6__uncultured bacterium
GU305818.1.1454	UnKenPool3	0	NA	GTGCCAGCMGCCGCGGTAA	GGACTACHVGGGTWTCTAAT	Field	Kenya	An. funestus	Itumbu	Not.applicable	pond	Permanent	Semi-forest	D_0__Bacteria	D_1__Cyanobacteria	D_2__Cyanobacteria	D_3__SubsectionI	D_4__FamilyI	D_5__Synechococcus	NA
GU305823.1.1564	UnKenPool3	0	NA	GTGCCAGCMGCCGCGGTAA	GGACTACHVGGGTWTCTAAT	Field	Kenya	An. funestus	Itumbu	Not.applicable	pond	Permanent	Semi-forest	D_0__Bacteria	D_1__Verrucomicrobia	D_2__Verrucomicrobiae	D_3__Verrucomicrobiales	D_4__Verrucomicrobiaceae	D_5__uncultured	D_6__uncultured bacterium
GU305842.1.1464	UnKenPool3	0	NA	GTGCCAGCMGCCGCGGTAA	GGACTACHVGGGTWTCTAAT	Field	Kenya	An. funestus	Itumbu	Not.applicable	pond	Permanent	Semi-forest	D_0__Bacteria	D_1__Proteobacteria	D_2__Betaproteobacteria	D_3__Burkholderiales	D_4__Comamonadaceae	D_5__Acidovorax	NA
GU339282.1.1496	UnKenPool3	0	NA	GTGCCAGCMGCCGCGGTAA	GGACTACHVGGGTWTCTAAT	Field	Kenya	An. funestus	Itumbu	Not.applicable	pond	Permanent	Semi-forest	D_0__Bacteria	D_1__Proteobacteria	D_2__Gammaproteobacteria	D_3__Enterobacteriales	D_4__Enterobacteriaceae	D_5__Serratia	NA
GU356090.1.1401	UnKenPool3	0	NA	GTGCCAGCMGCCGCGGTAA	GGACTACHVGGGTWTCTAAT	Field	Kenya	An. funestus	Itumbu	Not.applicable	pond	Permanent	Semi-forest	D_0__Bacteria	D_1__Proteobacteria	D_2__Gammaproteobacteria	D_3__Pseudomonadales	D_4__Moraxellaceae	D_5__Acinetobacter	D_6__uncultured bacterium
GU356197.1.1396	UnKenPool3	0	NA	GTGCCAGCMGCCGCGGTAA	GGACTACHVGGGTWTCTAAT	Field	Kenya	An. funestus	Itumbu	Not.applicable	pond	Permanent	Semi-forest	D_0__Bacteria	D_1__Proteobacteria	D_2__Gammaproteobacteria	D_3__Pseudomonadales	D_4__Moraxellaceae	D_5__Acinetobacter	D_6__uncultured Acinetobacter sp.
GU356214.1.1352	UnKenPool3	0	NA	GTGCCAGCMGCCGCGGTAA	GGACTACHVGGGTWTCTAAT	Field	Kenya	An. funestus	Itumbu	Not.applicable	pond	Permanent	Semi-forest	D_0__Bacteria	D_1__Proteobacteria	D_2__Gammaproteobacteria	D_3__Aeromonadales	D_4__Aeromonadaceae	D_5__Aeromonas	D_6__uncultured bacterium
GU356235.1.1374	UnKenPool3	0	NA	GTGCCAGCMGCCGCGGTAA	GGACTACHVGGGTWTCTAAT	Field	Kenya	An. funestus	Itumbu	Not.applicable	pond	Permanent	Semi-forest	D_0__Bacteria	D_1__Proteobacteria	D_2__Gammaproteobacteria	D_3__Aeromonadales	D_4__Aeromonadaceae	D_5__Aeromonas	D_6__uncultured bacterium
GU356392.1.1407	UnKenPool3	0	NA	GTGCCAGCMGCCGCGGTAA	GGACTACHVGGGTWTCTAAT	Field	Kenya	An. funestus	Itumbu	Not.applicable	pond	Permanent	Semi-forest	D_0__Bacteria	D_1__Proteobacteria	D_2__Gammaproteobacteria	D_3__Pseudomonadales	D_4__Moraxellaceae	D_5__Acinetobacter	D_6__uncultured bacterium
GU359065.1.1422	UnKenPool3	0	NA	GTGCCAGCMGCCGCGGTAA	GGACTACHVGGGTWTCTAAT	Field	Kenya	An. funestus	Itumbu	Not.applicable	pond	Permanent	Semi-forest	D_0__Bacteria	D_1__Planctomycetes	D_2__Planctomycetacia	D_3__Planctomycetales	D_4__Planctomycetaceae	D_5__Gemmata	D_6__uncultured bacterium
GU390187.1.1288	UnKenPool3	0	NA	GTGCCAGCMGCCGCGGTAA	GGACTACHVGGGTWTCTAAT	Field	Kenya	An. funestus	Itumbu	Not.applicable	pond	Permanent	Semi-forest	D_0__Bacteria	D_1__Firmicutes	D_2__Clostridia	D_3__Clostridiales	D_4__Family XIII	D_5__Incertae Sedis	D_6__uncultured bacterium
GU432133.1.1216	UnKenPool3	0	NA	GTGCCAGCMGCCGCGGTAA	GGACTACHVGGGTWTCTAAT	Field	Kenya	An. funestus	Itumbu	Not.applicable	pond	Permanent	Semi-forest	D_0__Bacteria	D_1__Bacteroidetes	D_2__Bacteroidia	D_3__Bacteroidales	D_4__Prevotellaceae	D_5__Prevotella	D_6__uncultured bacterium
GU434681.1.913	UnKenPool3	0	NA	GTGCCAGCMGCCGCGGTAA	GGACTACHVGGGTWTCTAAT	Field	Kenya	An. funestus	Itumbu	Not.applicable	pond	Permanent	Semi-forest	D_0__Archaea	D_1__Thaumarchaeota	D_2__Soil Crenarchaeotic Group(SCG)	NA	NA	NA	NA
GU451550.1.1252	UnKenPool3	0	NA	GTGCCAGCMGCCGCGGTAA	GGACTACHVGGGTWTCTAAT	Field	Kenya	An. funestus	Itumbu	Not.applicable	pond	Permanent	Semi-forest	D_0__Bacteria	D_1__Proteobacteria	D_2__Betaproteobacteria	D_3__Rhodocyclales	D_4__Rhodocyclaceae	D_5__Methyloversatilis	NA
GU454907.1.1488	UnKenPool3	0	NA	GTGCCAGCMGCCGCGGTAA	GGACTACHVGGGTWTCTAAT	Field	Kenya	An. funestus	Itumbu	Not.applicable	pond	Permanent	Semi-forest	D_0__Bacteria	D_1__Bacteroidetes	D_2__SB-1	D_3__uncultured bacterium	D_4__uncultured bacterium	D_5__uncultured bacterium	D_6__uncultured bacterium
GU454912.1.1501	UnKenPool3	0	NA	GTGCCAGCMGCCGCGGTAA	GGACTACHVGGGTWTCTAAT	Field	Kenya	An. funestus	Itumbu	Not.applicable	pond	Permanent	Semi-forest	D_0__Bacteria	D_1__Proteobacteria	D_2__Betaproteobacteria	D_3__Rhodocyclales	D_4__Rhodocyclaceae	D_5__Sulfuritalea	D_6__uncultured bacterium
GU454918.1.1506	UnKenPool3	0	NA	GTGCCAGCMGCCGCGGTAA	GGACTACHVGGGTWTCTAAT	Field	Kenya	An. funestus	Itumbu	Not.applicable	pond	Permanent	Semi-forest	D_0__Bacteria	D_1__Firmicutes	D_2__Negativicutes	D_3__Selenomonadales	D_4__Veillonellaceae	D_5__uncultured	D_6__uncultured bacterium
GU454956.1.1492	UnKenPool3	0	NA	GTGCCAGCMGCCGCGGTAA	GGACTACHVGGGTWTCTAAT	Field	Kenya	An. funestus	Itumbu	Not.applicable	pond	Permanent	Semi-forest	D_0__Bacteria	D_1__Proteobacteria	D_2__Betaproteobacteria	D_3__SC-I-84	D_4__uncultured bacterium	D_5__uncultured bacterium	D_6__uncultured bacterium
GU455168.1.1471	UnKenPool3	0	NA	GTGCCAGCMGCCGCGGTAA	GGACTACHVGGGTWTCTAAT	Field	Kenya	An. funestus	Itumbu	Not.applicable	pond	Permanent	Semi-forest	D_0__Bacteria	D_1__Proteobacteria	D_2__Alphaproteobacteria	D_3__Rhizobiales	D_4__Rhizobiaceae	NA	NA
GU455184.1.1453	UnKenPool3	0	NA	GTGCCAGCMGCCGCGGTAA	GGACTACHVGGGTWTCTAAT	Field	Kenya	An. funestus	Itumbu	Not.applicable	pond	Permanent	Semi-forest	D_0__Bacteria	D_1__Proteobacteria	D_2__Alphaproteobacteria	D_3__Rhodospirillales	D_4__Acetobacteraceae	D_5__uncultured	D_6__uncultured bacterium
GU472705.1.1441	UnKenPool3	0	NA	GTGCCAGCMGCCGCGGTAA	GGACTACHVGGGTWTCTAAT	Field	Kenya	An. funestus	Itumbu	Not.applicable	pond	Permanent	Semi-forest	D_0__Bacteria	D_1__Actinobacteria	D_2__Actinobacteria	D_3__Corynebacteriales	D_4__Mycobacteriaceae	D_5__Mycobacterium	D_6__uncultured bacterium
GU559782.1.1351	UnKenPool3	0	NA	GTGCCAGCMGCCGCGGTAA	GGACTACHVGGGTWTCTAAT	Field	Kenya	An. funestus	Itumbu	Not.applicable	pond	Permanent	Semi-forest	D_0__Bacteria	D_1__Proteobacteria	D_2__Alphaproteobacteria	D_3__Sphingomonadales	D_4__Erythrobacteraceae	D_5__Porphyrobacter	D_6__uncultured bacterium
GU559803.1.1351	UnKenPool3	0	NA	GTGCCAGCMGCCGCGGTAA	GGACTACHVGGGTWTCTAAT	Field	Kenya	An. funestus	Itumbu	Not.applicable	pond	Permanent	Semi-forest	D_0__Bacteria	D_1__Proteobacteria	D_2__Alphaproteobacteria	D_3__Rhizobiales	D_4__Xanthobacteraceae	D_5__Labrys	NA
GU561366.1.1374	UnKenPool3	0	NA	GTGCCAGCMGCCGCGGTAA	GGACTACHVGGGTWTCTAAT	Field	Kenya	An. funestus	Itumbu	Not.applicable	pond	Permanent	Semi-forest	D_0__Bacteria	D_1__Fusobacteria	D_2__Fusobacteriia	D_3__Fusobacteriales	D_4__Leptotrichiaceae	D_5__Leptotrichia	D_6__uncultured bacterium
GU569130.1.1508	UnKenPool3	0	NA	GTGCCAGCMGCCGCGGTAA	GGACTACHVGGGTWTCTAAT	Field	Kenya	An. funestus	Itumbu	Not.applicable	pond	Permanent	Semi-forest	D_0__Bacteria	D_1__Proteobacteria	D_2__Gammaproteobacteria	D_3__Enterobacteriales	D_4__Enterobacteriaceae	NA	NA
GU574425.1.1333	UnKenPool3	0	NA	GTGCCAGCMGCCGCGGTAA	GGACTACHVGGGTWTCTAAT	Field	Kenya	An. funestus	Itumbu	Not.applicable	pond	Permanent	Semi-forest	D_0__Bacteria	D_1__Firmicutes	D_2__Bacilli	D_3__Bacillales	D_4__Planococcaceae	D_5__Chryseomicrobium	D_6__uncultured bacterium
GU591525.1.1388	UnKenPool3	0	NA	GTGCCAGCMGCCGCGGTAA	GGACTACHVGGGTWTCTAAT	Field	Kenya	An. funestus	Itumbu	Not.applicable	pond	Permanent	Semi-forest	D_0__Bacteria	D_1__Proteobacteria	D_2__Betaproteobacteria	D_3__Burkholderiales	D_4__Comamonadaceae	NA	NA
GU593643.1.1475	UnKenPool3	0	NA	GTGCCAGCMGCCGCGGTAA	GGACTACHVGGGTWTCTAAT	Field	Kenya	An. funestus	Itumbu	Not.applicable	pond	Permanent	Semi-forest	D_0__Bacteria	D_1__Proteobacteria	D_2__Betaproteobacteria	D_3__Burkholderiales	D_4__Alcaligenaceae	D_5__Paralcaligenes	NA
GU731293.1.1409	UnKenPool3	0	NA	GTGCCAGCMGCCGCGGTAA	GGACTACHVGGGTWTCTAAT	Field	Kenya	An. funestus	Itumbu	Not.applicable	pond	Permanent	Semi-forest	D_0__Bacteria	D_1__Actinobacteria	D_2__Actinobacteria	D_3__Corynebacteriales	D_4__Mycobacteriaceae	D_5__Mycobacterium	D_6__uncultured bacterium
GU815118.1.1469	UnKenPool3	0	NA	GTGCCAGCMGCCGCGGTAA	GGACTACHVGGGTWTCTAAT	Field	Kenya	An. funestus	Itumbu	Not.applicable	pond	Permanent	Semi-forest	D_0__Bacteria	D_1__Proteobacteria	D_2__Gammaproteobacteria	D_3__Enterobacteriales	D_4__Enterobacteriaceae	D_5__Serratia	NA
GU936925.1.1459	UnKenPool3	0	NA	GTGCCAGCMGCCGCGGTAA	GGACTACHVGGGTWTCTAAT	Field	Kenya	An. funestus	Itumbu	Not.applicable	pond	Permanent	Semi-forest	D_0__Bacteria	D_1__Cyanobacteria	D_2__Chloroplast	NA	NA	NA	NA
GU940721.1.1398	UnKenPool3	0	NA	GTGCCAGCMGCCGCGGTAA	GGACTACHVGGGTWTCTAAT	Field	Kenya	An. funestus	Itumbu	Not.applicable	pond	Permanent	Semi-forest	D_0__Bacteria	D_1__Actinobacteria	D_2__Actinobacteria	D_3__Actinomycetales	D_4__Actinomycetaceae	D_5__Actinomyces	D_6__uncultured bacterium
GU980236.1.1327	UnKenPool3	0	NA	GTGCCAGCMGCCGCGGTAA	GGACTACHVGGGTWTCTAAT	Field	Kenya	An. funestus	Itumbu	Not.applicable	pond	Permanent	Semi-forest	D_0__Bacteria	D_1__Proteobacteria	D_2__Alphaproteobacteria	D_3__Sphingomonadales	D_4__Sphingomonadaceae	D_5__Sphingomonas	D_6__Sphingomonas wittichii
GU982845.1.1210	UnKenPool3	0	NA	GTGCCAGCMGCCGCGGTAA	GGACTACHVGGGTWTCTAAT	Field	Kenya	An. funestus	Itumbu	Not.applicable	pond	Permanent	Semi-forest	D_0__Bacteria	D_1__Proteobacteria	D_2__Alphaproteobacteria	D_3__Rhizobiales	D_4__Rhodobiaceae	D_5__Rhodobium	D_6__uncultured bacterium
GU983345.1.1422	UnKenPool3	0	NA	GTGCCAGCMGCCGCGGTAA	GGACTACHVGGGTWTCTAAT	Field	Kenya	An. funestus	Itumbu	Not.applicable	pond	Permanent	Semi-forest	D_0__Bacteria	D_1__Actinobacteria	D_2__Thermoleophilia	D_3__Solirubrobacterales	D_4__480-2	NA	NA
GX154054.1.1462	UnKenPool3	0	NA	GTGCCAGCMGCCGCGGTAA	GGACTACHVGGGTWTCTAAT	Field	Kenya	An. funestus	Itumbu	Not.applicable	pond	Permanent	Semi-forest	D_0__Bacteria	D_1__Proteobacteria	D_2__Alphaproteobacteria	D_3__Rhodospirillales	D_4__Rhodospirillaceae	D_5__Magnetospirillum	D_6__uncultured bacterium
GZ772343.8.1529	UnKenPool3	0	NA	GTGCCAGCMGCCGCGGTAA	GGACTACHVGGGTWTCTAAT	Field	Kenya	An. funestus	Itumbu	Not.applicable	pond	Permanent	Semi-forest	D_0__Bacteria	D_1__Proteobacteria	D_2__Gammaproteobacteria	D_3__Enterobacteriales	D_4__Enterobacteriaceae	D_5__Escherichia-Shigella	NA
HE576012.1.1501	UnKenPool3	0	NA	GTGCCAGCMGCCGCGGTAA	GGACTACHVGGGTWTCTAAT	Field	Kenya	An. funestus	Itumbu	Not.applicable	pond	Permanent	Semi-forest	D_0__Bacteria	D_1__Proteobacteria	D_2__Betaproteobacteria	D_3__Burkholderiales	NA	NA	NA
HE582815.1.1201	UnKenPool3	0	NA	GTGCCAGCMGCCGCGGTAA	GGACTACHVGGGTWTCTAAT	Field	Kenya	An. funestus	Itumbu	Not.applicable	pond	Permanent	Semi-forest	D_0__Bacteria	D_1__Proteobacteria	D_2__Alphaproteobacteria	D_3__Rickettsiales	D_4__Rickettsiales Incertae Sedis	D_5__Candidatus Odyssella	NA
HE583128.1.1362	UnKenPool3	0	NA	GTGCCAGCMGCCGCGGTAA	GGACTACHVGGGTWTCTAAT	Field	Kenya	An. funestus	Itumbu	Not.applicable	pond	Permanent	Semi-forest	D_0__Bacteria	D_1__Proteobacteria	D_2__Alphaproteobacteria	D_3__Rhodospirillales	D_4__Rhodospirillales Incertae Sedis	D_5__Reyranella	D_6__uncultured bacterium
HE583159.1.1380	UnKenPool3	0	NA	GTGCCAGCMGCCGCGGTAA	GGACTACHVGGGTWTCTAAT	Field	Kenya	An. funestus	Itumbu	Not.applicable	pond	Permanent	Semi-forest	D_0__Bacteria	D_1__Bacteroidetes	D_2__Sphingobacteriia	D_3__Sphingobacteriales	D_4__Chitinophagaceae	D_5__Filimonas	NA
HE583160.1.1379	UnKenPool3	0	NA	GTGCCAGCMGCCGCGGTAA	GGACTACHVGGGTWTCTAAT	Field	Kenya	An. funestus	Itumbu	Not.applicable	pond	Permanent	Semi-forest	D_0__Bacteria	D_1__Proteobacteria	D_2__Alphaproteobacteria	D_3__Rhodospirillales	D_4__Rhodospirillales Incertae Sedis	D_5__Reyranella	D_6__uncultured bacterium
HE589822.1.1405	UnKenPool3	0	NA	GTGCCAGCMGCCGCGGTAA	GGACTACHVGGGTWTCTAAT	Field	Kenya	An. funestus	Itumbu	Not.applicable	pond	Permanent	Semi-forest	D_0__Bacteria	D_1__Proteobacteria	D_2__Alphaproteobacteria	D_3__Rhizobiales	D_4__Rhizobiaceae	D_5__Rhizobium	D_6__uncultured bacterium
HE589838.1.1411	UnKenPool3	0	NA	GTGCCAGCMGCCGCGGTAA	GGACTACHVGGGTWTCTAAT	Field	Kenya	An. funestus	Itumbu	Not.applicable	pond	Permanent	Semi-forest	D_0__Bacteria	D_1__Cyanobacteria	D_2__Cyanobacteria	D_3__SubsectionI	D_4__FamilyI	NA	NA
HE602861.1.1397	UnKenPool3	0	NA	GTGCCAGCMGCCGCGGTAA	GGACTACHVGGGTWTCTAAT	Field	Kenya	An. funestus	Itumbu	Not.applicable	pond	Permanent	Semi-forest	D_0__Bacteria	D_1__Actinobacteria	D_2__Actinobacteria	D_3__Pseudonocardiales	D_4__Pseudonocardiaceae	D_5__Pseudonocardia	D_6__uncultured bacterium
HE610167.1.1458	UnKenPool3	0	NA	GTGCCAGCMGCCGCGGTAA	GGACTACHVGGGTWTCTAAT	Field	Kenya	An. funestus	Itumbu	Not.applicable	pond	Permanent	Semi-forest	D_0__Bacteria	D_1__Cyanobacteria	D_2__Chloroplast	NA	NA	NA	NA
HE774682.698315.699818	UnKenPool3	0	NA	GTGCCAGCMGCCGCGGTAA	GGACTACHVGGGTWTCTAAT	Field	Kenya	An. funestus	Itumbu	Not.applicable	pond	Permanent	Semi-forest	D_0__Bacteria	D_1__Bacteroidetes	D_2__Flavobacteriia	D_3__Flavobacteriales	D_4__Flavobacteriaceae	D_5__Flavobacterium	D_6__uncultured bacterium
HE804135.1.1402	UnKenPool3	0	NA	GTGCCAGCMGCCGCGGTAA	GGACTACHVGGGTWTCTAAT	Field	Kenya	An. funestus	Itumbu	Not.applicable	pond	Permanent	Semi-forest	D_0__Bacteria	D_1__Proteobacteria	D_2__Gammaproteobacteria	D_3__Enterobacteriales	D_4__Enterobacteriaceae	D_5__Rahnella	NA
HE818678.1.1456	UnKenPool3	0	NA	GTGCCAGCMGCCGCGGTAA	GGACTACHVGGGTWTCTAAT	Field	Kenya	An. funestus	Itumbu	Not.applicable	pond	Permanent	Semi-forest	D_0__Bacteria	D_1__Actinobacteria	D_2__Thermoleophilia	D_3__Gaiellales	D_4__Gaiellaceae	D_5__Gaiella	D_6__uncultured bacterium
HE818683.1.1380	UnKenPool3	0	NA	GTGCCAGCMGCCGCGGTAA	GGACTACHVGGGTWTCTAAT	Field	Kenya	An. funestus	Itumbu	Not.applicable	pond	Permanent	Semi-forest	D_0__Bacteria	D_1__Proteobacteria	D_2__Alphaproteobacteria	D_3__Rhizobiales	D_4__Xanthobacteraceae	D_5__uncultured	D_6__uncultured bacterium
HE858277.1.1215	UnKenPool3	0	NA	GTGCCAGCMGCCGCGGTAA	GGACTACHVGGGTWTCTAAT	Field	Kenya	An. funestus	Itumbu	Not.applicable	pond	Permanent	Semi-forest	D_0__Bacteria	D_1__Actinobacteria	D_2__Actinobacteria	D_3__Micrococcales	D_4__Microbacteriaceae	D_5__Leucobacter	NA
HE962157.1.1396	UnKenPool3	0	NA	GTGCCAGCMGCCGCGGTAA	GGACTACHVGGGTWTCTAAT	Field	Kenya	An. funestus	Itumbu	Not.applicable	pond	Permanent	Semi-forest	D_0__Bacteria	D_1__Proteobacteria	D_2__Alphaproteobacteria	D_3__Rhizobiales	D_4__Xanthobacteraceae	D_5__uncultured	D_6__uncultured bacterium
HF559004.1.1315	UnKenPool3	0	NA	GTGCCAGCMGCCGCGGTAA	GGACTACHVGGGTWTCTAAT	Field	Kenya	An. funestus	Itumbu	Not.applicable	pond	Permanent	Semi-forest	D_0__Bacteria	D_1__Proteobacteria	D_2__Alphaproteobacteria	D_3__Rhodospirillales	D_4__Rhodospirillaceae	D_5__Phaeospirillum	NA
HF677161.1.1304	UnKenPool3	0	NA	GTGCCAGCMGCCGCGGTAA	GGACTACHVGGGTWTCTAAT	Field	Kenya	An. funestus	Itumbu	Not.applicable	pond	Permanent	Semi-forest	D_0__Bacteria	D_1__Proteobacteria	D_2__Alphaproteobacteria	D_3__Sphingomonadales	D_4__Erythrobacteraceae	D_5__Altererythrobacter	D_6__uncultured bacterium
HF934969.1.1373	UnKenPool3	0	NA	GTGCCAGCMGCCGCGGTAA	GGACTACHVGGGTWTCTAAT	Field	Kenya	An. funestus	Itumbu	Not.applicable	pond	Permanent	Semi-forest	D_0__Bacteria	D_1__Proteobacteria	D_2__Alphaproteobacteria	D_3__Caulobacterales	D_4__Caulobacteraceae	D_5__uncultured	D_6__uncultured bacterium
HG423564.1.1342	UnKenPool3	0	NA	GTGCCAGCMGCCGCGGTAA	GGACTACHVGGGTWTCTAAT	Field	Kenya	An. funestus	Itumbu	Not.applicable	pond	Permanent	Semi-forest	D_0__Bacteria	D_1__Proteobacteria	D_2__Gammaproteobacteria	D_3__Enterobacteriales	D_4__Enterobacteriaceae	D_5__Yersinia	NA
HG528983.1.1294	UnKenPool3	0	NA	GTGCCAGCMGCCGCGGTAA	GGACTACHVGGGTWTCTAAT	Field	Kenya	An. funestus	Itumbu	Not.applicable	pond	Permanent	Semi-forest	D_0__Bacteria	D_1__Proteobacteria	D_2__Gammaproteobacteria	D_3__Methylococcales	D_4__Methylococcaceae	D_5__Methylomonas	NA
HG529044.1.1291	UnKenPool3	0	NA	GTGCCAGCMGCCGCGGTAA	GGACTACHVGGGTWTCTAAT	Field	Kenya	An. funestus	Itumbu	Not.applicable	pond	Permanent	Semi-forest	D_0__Bacteria	D_1__Verrucomicrobia	D_2__Spartobacteria	D_3__Chthoniobacterales	D_4__FukuN18 freshwater group	D_5__uncultured Verrucomicrobia bacterium	D_6__uncultured Verrucomicrobia bacterium
HG529059.1.1275	UnKenPool3	0	NA	GTGCCAGCMGCCGCGGTAA	GGACTACHVGGGTWTCTAAT	Field	Kenya	An. funestus	Itumbu	Not.applicable	pond	Permanent	Semi-forest	D_0__Bacteria	D_1__Proteobacteria	D_2__Gammaproteobacteria	D_3__Methylococcales	D_4__Methylococcaceae	D_5__Methylomonas	D_6__uncultured bacterium
HG529104.1.1303	UnKenPool3	0	NA	GTGCCAGCMGCCGCGGTAA	GGACTACHVGGGTWTCTAAT	Field	Kenya	An. funestus	Itumbu	Not.applicable	pond	Permanent	Semi-forest	D_0__Bacteria	D_1__Verrucomicrobia	D_2__Verrucomicrobiae	D_3__Verrucomicrobiales	D_4__Verrucomicrobiaceae	D_5__Prosthecobacter	D_6__uncultured bacterium
HG530247.1.1461	UnKenPool3	0	NA	GTGCCAGCMGCCGCGGTAA	GGACTACHVGGGTWTCTAAT	Field	Kenya	An. funestus	Itumbu	Not.applicable	pond	Permanent	Semi-forest	D_0__Bacteria	D_1__Proteobacteria	D_2__Betaproteobacteria	D_3__Burkholderiales	D_4__Comamonadaceae	D_5__Acidovorax	NA
HG764479.1.1500	UnKenPool3	0	NA	GTGCCAGCMGCCGCGGTAA	GGACTACHVGGGTWTCTAAT	Field	Kenya	An. funestus	Itumbu	Not.applicable	pond	Permanent	Semi-forest	D_0__Bacteria	D_1__Bacteroidetes	D_2__Cytophagia	D_3__Order III	D_4__Unknown Family	D_5__uncultured	NA
HG798419.1.1400	UnKenPool3	0	NA	GTGCCAGCMGCCGCGGTAA	GGACTACHVGGGTWTCTAAT	Field	Kenya	An. funestus	Itumbu	Not.applicable	pond	Permanent	Semi-forest	D_0__Bacteria	D_1__Firmicutes	D_2__Bacilli	D_3__Lactobacillales	D_4__Enterococcaceae	D_5__Enterococcus	NA
HG799936.1.1448	UnKenPool3	0	NA	GTGCCAGCMGCCGCGGTAA	GGACTACHVGGGTWTCTAAT	Field	Kenya	An. funestus	Itumbu	Not.applicable	pond	Permanent	Semi-forest	D_0__Bacteria	D_1__Firmicutes	D_2__Bacilli	D_3__Lactobacillales	D_4__Streptococcaceae	D_5__Streptococcus	D_6__uncultured bacterium
HG799974.1.1694	UnKenPool3	0	NA	GTGCCAGCMGCCGCGGTAA	GGACTACHVGGGTWTCTAAT	Field	Kenya	An. funestus	Itumbu	Not.applicable	pond	Permanent	Semi-forest	D_0__Bacteria	D_1__Proteobacteria	D_2__Gammaproteobacteria	D_3__Enterobacteriales	D_4__Enterobacteriaceae	NA	NA
HG917221.1.1470	UnKenPool3	0	NA	GTGCCAGCMGCCGCGGTAA	GGACTACHVGGGTWTCTAAT	Field	Kenya	An. funestus	Itumbu	Not.applicable	pond	Permanent	Semi-forest	D_0__Bacteria	D_1__Chloroflexi	D_2__Thermomicrobia	D_3__JG30-KF-CM45	D_4__uncultured Chloroflexi bacterium	D_5__uncultured Chloroflexi bacterium	D_6__uncultured Chloroflexi bacterium
HJ352574.1.1386	UnKenPool3	0	NA	GTGCCAGCMGCCGCGGTAA	GGACTACHVGGGTWTCTAAT	Field	Kenya	An. funestus	Itumbu	Not.applicable	pond	Permanent	Semi-forest	D_0__Bacteria	D_1__Proteobacteria	D_2__Alphaproteobacteria	D_3__Rhodospirillales	D_4__Acetobacteraceae	D_5__uncultured	NA
HJ352585.1.1437	UnKenPool3	0	NA	GTGCCAGCMGCCGCGGTAA	GGACTACHVGGGTWTCTAAT	Field	Kenya	An. funestus	Itumbu	Not.applicable	pond	Permanent	Semi-forest	D_0__Bacteria	D_1__Actinobacteria	D_2__Actinobacteria	D_3__Micrococcales	D_4__Dermacoccaceae	D_5__Dermacoccus	NA
HJ352590.3.1402	UnKenPool3	0	NA	GTGCCAGCMGCCGCGGTAA	GGACTACHVGGGTWTCTAAT	Field	Kenya	An. funestus	Itumbu	Not.applicable	pond	Permanent	Semi-forest	D_0__Bacteria	D_1__Chloroflexi	D_2__Thermomicrobia	D_3__JG30-KF-CM45	D_4__uncultured bacterium	D_5__uncultured bacterium	D_6__uncultured bacterium
HJ352592.1.1456	UnKenPool3	0	NA	GTGCCAGCMGCCGCGGTAA	GGACTACHVGGGTWTCTAAT	Field	Kenya	An. funestus	Itumbu	Not.applicable	pond	Permanent	Semi-forest	D_0__Bacteria	D_1__Proteobacteria	D_2__Betaproteobacteria	D_3__Methylophilales	D_4__Methylophilaceae	D_5__uncultured	D_6__uncultured bacterium
HJ352595.1.1396	UnKenPool3	0	NA	GTGCCAGCMGCCGCGGTAA	GGACTACHVGGGTWTCTAAT	Field	Kenya	An. funestus	Itumbu	Not.applicable	pond	Permanent	Semi-forest	D_0__Bacteria	D_1__Proteobacteria	D_2__Alphaproteobacteria	D_3__Rhizobiales	D_4__Xanthobacteraceae	D_5__uncultured	NA
HM036657.1.1429	UnKenPool3	0	NA	GTGCCAGCMGCCGCGGTAA	GGACTACHVGGGTWTCTAAT	Field	Kenya	An. funestus	Itumbu	Not.applicable	pond	Permanent	Semi-forest	D_0__Bacteria	D_1__Actinobacteria	D_2__Actinobacteria	D_3__Kineosporiales	D_4__Kineosporiaceae	D_5__Quadrisphaera	D_6__uncultured bacterium
HM037996.1.1447	UnKenPool3	0	NA	GTGCCAGCMGCCGCGGTAA	GGACTACHVGGGTWTCTAAT	Field	Kenya	An. funestus	Itumbu	Not.applicable	pond	Permanent	Semi-forest	D_0__Bacteria	D_1__Proteobacteria	D_2__Alphaproteobacteria	D_3__Rhizobiales	D_4__Hyphomicrobiaceae	D_5__Pedomicrobium	NA
HM066635.1.1514	UnKenPool3	0	NA	GTGCCAGCMGCCGCGGTAA	GGACTACHVGGGTWTCTAAT	Field	Kenya	An. funestus	Itumbu	Not.applicable	pond	Permanent	Semi-forest	D_0__Bacteria	D_1__Proteobacteria	D_2__Betaproteobacteria	D_3__Rhodocyclales	D_4__Rhodocyclaceae	D_5__uncultured	D_6__uncultured bacterium
HM069032.1.1487	UnKenPool3	0	NA	GTGCCAGCMGCCGCGGTAA	GGACTACHVGGGTWTCTAAT	Field	Kenya	An. funestus	Itumbu	Not.applicable	pond	Permanent	Semi-forest	D_0__Bacteria	D_1__Proteobacteria	D_2__Gammaproteobacteria	D_3__Pseudomonadales	D_4__Moraxellaceae	D_5__Acinetobacter	NA
HM069041.1.1426	UnKenPool3	0	NA	GTGCCAGCMGCCGCGGTAA	GGACTACHVGGGTWTCTAAT	Field	Kenya	An. funestus	Itumbu	Not.applicable	pond	Permanent	Semi-forest	D_0__Bacteria	D_1__Proteobacteria	D_2__Alphaproteobacteria	D_3__Sphingomonadales	D_4__Sphingomonadaceae	D_5__Novosphingobium	NA
HM069053.1.1447	UnKenPool3	0	NA	GTGCCAGCMGCCGCGGTAA	GGACTACHVGGGTWTCTAAT	Field	Kenya	An. funestus	Itumbu	Not.applicable	pond	Permanent	Semi-forest	D_0__Bacteria	D_1__Proteobacteria	D_2__Alphaproteobacteria	D_3__Rhizobiales	D_4__MNG7	D_5__uncultured bacterium	D_6__uncultured bacterium
HM069085.1.1442	UnKenPool3	0	NA	GTGCCAGCMGCCGCGGTAA	GGACTACHVGGGTWTCTAAT	Field	Kenya	An. funestus	Itumbu	Not.applicable	pond	Permanent	Semi-forest	D_0__Bacteria	D_1__Proteobacteria	D_2__Alphaproteobacteria	D_3__Rhizobiales	D_4__A0839	D_5__uncultured bacterium	D_6__uncultured bacterium
HM099645.1.1450	UnKenPool3	0	NA	GTGCCAGCMGCCGCGGTAA	GGACTACHVGGGTWTCTAAT	Field	Kenya	An. funestus	Itumbu	Not.applicable	pond	Permanent	Semi-forest	D_0__Bacteria	D_1__Proteobacteria	D_2__Alphaproteobacteria	D_3__Sphingomonadales	D_4__Sphingomonadaceae	D_5__Sphingomonas	NA
HM099653.1.1384	UnKenPool3	0	NA	GTGCCAGCMGCCGCGGTAA	GGACTACHVGGGTWTCTAAT	Field	Kenya	An. funestus	Itumbu	Not.applicable	pond	Permanent	Semi-forest	D_0__Bacteria	D_1__Proteobacteria	D_2__Alphaproteobacteria	D_3__Rhizobiales	D_4__Methylocystaceae	D_5__Pleomorphomonas	NA
HM100194.1.1428	UnKenPool3	0	NA	GTGCCAGCMGCCGCGGTAA	GGACTACHVGGGTWTCTAAT	Field	Kenya	An. funestus	Itumbu	Not.applicable	pond	Permanent	Semi-forest	D_0__Bacteria	D_1__Firmicutes	D_2__Bacilli	D_3__Bacillales	D_4__Bacillaceae	D_5__Fictibacillus	D_6__uncultured bacterium
HM107183.1.1346	UnKenPool3	0	NA	GTGCCAGCMGCCGCGGTAA	GGACTACHVGGGTWTCTAAT	Field	Kenya	An. funestus	Itumbu	Not.applicable	pond	Permanent	Semi-forest	D_0__Bacteria	D_1__Proteobacteria	D_2__Alphaproteobacteria	D_3__Rhizobiales	D_4__Xanthobacteraceae	D_5__uncultured	NA
HM117733.1.1333	UnKenPool3	0	NA	GTGCCAGCMGCCGCGGTAA	GGACTACHVGGGTWTCTAAT	Field	Kenya	An. funestus	Itumbu	Not.applicable	pond	Permanent	Semi-forest	D_0__Bacteria	D_1__Proteobacteria	D_2__Gammaproteobacteria	D_3__Xanthomonadales	D_4__Xanthomonadaceae	D_5__Luteibacter	NA
HM124372.1.1399	UnKenPool3	0	NA	GTGCCAGCMGCCGCGGTAA	GGACTACHVGGGTWTCTAAT	Field	Kenya	An. funestus	Itumbu	Not.applicable	pond	Permanent	Semi-forest	D_0__Bacteria	D_1__Bacteroidetes	D_2__Sphingobacteriia	D_3__Sphingobacteriales	D_4__Chitinophagaceae	D_5__Chitinophaga	D_6__uncultured bacterium
HM127032.1.1457	UnKenPool3	0	NA	GTGCCAGCMGCCGCGGTAA	GGACTACHVGGGTWTCTAAT	Field	Kenya	An. funestus	Itumbu	Not.applicable	pond	Permanent	Semi-forest	D_0__Bacteria	D_1__Proteobacteria	D_2__Gammaproteobacteria	D_3__Pseudomonadales	D_4__Moraxellaceae	D_5__Perlucidibaca	D_6__uncultured bacterium
HM127752.1.1475	UnKenPool3	0	NA	GTGCCAGCMGCCGCGGTAA	GGACTACHVGGGTWTCTAAT	Field	Kenya	An. funestus	Itumbu	Not.applicable	pond	Permanent	Semi-forest	D_0__Bacteria	D_1__Cyanobacteria	D_2__Chloroplast	D_3__uncultured organism	D_4__uncultured organism	D_5__uncultured organism	D_6__uncultured organism
HM128346.1.1411	UnKenPool3	0	NA	GTGCCAGCMGCCGCGGTAA	GGACTACHVGGGTWTCTAAT	Field	Kenya	An. funestus	Itumbu	Not.applicable	pond	Permanent	Semi-forest	D_0__Bacteria	D_1__Cyanobacteria	D_2__Cyanobacteria	D_3__SubsectionI	D_4__FamilyI	D_5__Cyanobacterium	NA
HM128488.1.1443	UnKenPool3	0	NA	GTGCCAGCMGCCGCGGTAA	GGACTACHVGGGTWTCTAAT	Field	Kenya	An. funestus	Itumbu	Not.applicable	pond	Permanent	Semi-forest	D_0__Bacteria	D_1__Actinobacteria	D_2__Actinobacteria	D_3__Micrococcales	D_4__Microbacteriaceae	D_5__Candidatus Planktoluna	D_6__uncultured bacterium
HM128777.1.1459	UnKenPool3	0	NA	GTGCCAGCMGCCGCGGTAA	GGACTACHVGGGTWTCTAAT	Field	Kenya	An. funestus	Itumbu	Not.applicable	pond	Permanent	Semi-forest	D_0__Bacteria	D_1__Proteobacteria	D_2__Betaproteobacteria	D_3__Burkholderiales	D_4__Comamonadaceae	NA	NA
HM129038.1.1447	UnKenPool3	0	NA	GTGCCAGCMGCCGCGGTAA	GGACTACHVGGGTWTCTAAT	Field	Kenya	An. funestus	Itumbu	Not.applicable	pond	Permanent	Semi-forest	D_0__Bacteria	D_1__Planctomycetes	D_2__Planctomycetacia	D_3__Planctomycetales	D_4__Planctomycetaceae	D_5__uncultured	D_6__uncultured bacterium
HM129620.1.1448	UnKenPool3	0	NA	GTGCCAGCMGCCGCGGTAA	GGACTACHVGGGTWTCTAAT	Field	Kenya	An. funestus	Itumbu	Not.applicable	pond	Permanent	Semi-forest	D_0__Bacteria	D_1__Bacteroidetes	D_2__Sphingobacteriia	D_3__Sphingobacteriales	D_4__NS11-12 marine group	NA	NA
HM129983.1.1446	UnKenPool3	0	NA	GTGCCAGCMGCCGCGGTAA	GGACTACHVGGGTWTCTAAT	Field	Kenya	An. funestus	Itumbu	Not.applicable	pond	Permanent	Semi-forest	D_0__Bacteria	NA	NA	NA	NA	NA	NA
HM186132.1.1360	UnKenPool3	0	NA	GTGCCAGCMGCCGCGGTAA	GGACTACHVGGGTWTCTAAT	Field	Kenya	An. funestus	Itumbu	Not.applicable	pond	Permanent	Semi-forest	D_0__Bacteria	D_1__Verrucomicrobia	D_2__Spartobacteria	D_3__Chthoniobacterales	D_4__FukuN18 freshwater group	D_5__uncultured bacterium	D_6__uncultured bacterium
HM186238.1.1326	UnKenPool3	0	NA	GTGCCAGCMGCCGCGGTAA	GGACTACHVGGGTWTCTAAT	Field	Kenya	An. funestus	Itumbu	Not.applicable	pond	Permanent	Semi-forest	D_0__Bacteria	D_1__Chloroflexi	D_2__TK10	NA	NA	NA	NA
HM186280.1.1382	UnKenPool3	0	NA	GTGCCAGCMGCCGCGGTAA	GGACTACHVGGGTWTCTAAT	Field	Kenya	An. funestus	Itumbu	Not.applicable	pond	Permanent	Semi-forest	D_0__Bacteria	D_1__Actinobacteria	D_2__Thermoleophilia	D_3__Gaiellales	D_4__uncultured	D_5__uncultured bacterium	D_6__uncultured bacterium
HM186446.1.1379	UnKenPool3	0	NA	GTGCCAGCMGCCGCGGTAA	GGACTACHVGGGTWTCTAAT	Field	Kenya	An. funestus	Itumbu	Not.applicable	pond	Permanent	Semi-forest	D_0__Bacteria	D_1__Actinobacteria	D_2__Thermoleophilia	D_3__Gaiellales	D_4__uncultured	D_5__uncultured bacterium	D_6__uncultured bacterium
HM187036.1.1336	UnKenPool3	0	NA	GTGCCAGCMGCCGCGGTAA	GGACTACHVGGGTWTCTAAT	Field	Kenya	An. funestus	Itumbu	Not.applicable	pond	Permanent	Semi-forest	D_0__Bacteria	D_1__Chloroflexi	D_2__KD4-96	D_3__uncultured bacterium	D_4__uncultured bacterium	D_5__uncultured bacterium	D_6__uncultured bacterium
HM222519.116796.118291	UnKenPool3	0	NA	GTGCCAGCMGCCGCGGTAA	GGACTACHVGGGTWTCTAAT	Field	Kenya	An. funestus	Itumbu	Not.applicable	pond	Permanent	Semi-forest	D_0__Bacteria	D_1__Cyanobacteria	D_2__Chloroplast	NA	NA	NA	NA
HM237111.1.1205	UnKenPool3	0	NA	GTGCCAGCMGCCGCGGTAA	GGACTACHVGGGTWTCTAAT	Field	Kenya	An. funestus	Itumbu	Not.applicable	pond	Permanent	Semi-forest	D_0__Bacteria	D_1__Proteobacteria	D_2__Alphaproteobacteria	D_3__Rhodobacterales	D_4__Rhodobacteraceae	D_5__Rhodobacter	D_6__uncultured bacterium
HM238172.1.1429	UnKenPool3	0	NA	GTGCCAGCMGCCGCGGTAA	GGACTACHVGGGTWTCTAAT	Field	Kenya	An. funestus	Itumbu	Not.applicable	pond	Permanent	Semi-forest	D_0__Bacteria	D_1__Chloroflexi	D_2__Thermomicrobia	D_3__JG30-KF-CM45	D_4__uncultured bacterium	D_5__uncultured bacterium	D_6__uncultured bacterium
HM238180.1.1442	UnKenPool3	0	NA	GTGCCAGCMGCCGCGGTAA	GGACTACHVGGGTWTCTAAT	Field	Kenya	An. funestus	Itumbu	Not.applicable	pond	Permanent	Semi-forest	D_0__Bacteria	D_1__Planctomycetes	D_2__Planctomycetacia	D_3__Planctomycetales	D_4__Planctomycetaceae	D_5__Isosphaera	D_6__uncultured bacterium
HM240922.1.1307	UnKenPool3	0	NA	GTGCCAGCMGCCGCGGTAA	GGACTACHVGGGTWTCTAAT	Field	Kenya	An. funestus	Itumbu	Not.applicable	pond	Permanent	Semi-forest	D_0__Bacteria	D_1__Proteobacteria	D_2__Alphaproteobacteria	D_3__Sphingomonadales	D_4__Sphingomonadaceae	D_5__Sphingomonas	D_6__uncultured Kaistobacter sp.
HM240948.1.1303	UnKenPool3	0	NA	GTGCCAGCMGCCGCGGTAA	GGACTACHVGGGTWTCTAAT	Field	Kenya	An. funestus	Itumbu	Not.applicable	pond	Permanent	Semi-forest	D_0__Bacteria	D_1__Cyanobacteria	D_2__Chloroplast	D_3__uncultured bacterium	D_4__uncultured bacterium	D_5__uncultured bacterium	D_6__uncultured bacterium
HM240984.1.1311	UnKenPool3	0	NA	GTGCCAGCMGCCGCGGTAA	GGACTACHVGGGTWTCTAAT	Field	Kenya	An. funestus	Itumbu	Not.applicable	pond	Permanent	Semi-forest	D_0__Bacteria	D_1__Cyanobacteria	D_2__Cyanobacteria	D_3__SubsectionIII	D_4__FamilyI	D_5__Leptolyngbya	D_6__uncultured bacterium
HM241127.1.1469	UnKenPool3	0	NA	GTGCCAGCMGCCGCGGTAA	GGACTACHVGGGTWTCTAAT	Field	Kenya	An. funestus	Itumbu	Not.applicable	pond	Permanent	Semi-forest	D_0__Bacteria	D_1__Actinobacteria	D_2__Thermoleophilia	D_3__Solirubrobacterales	D_4__480-2	NA	NA
HM256791.1.1366	UnKenPool3	0	NA	GTGCCAGCMGCCGCGGTAA	GGACTACHVGGGTWTCTAAT	Field	Kenya	An. funestus	Itumbu	Not.applicable	pond	Permanent	Semi-forest	D_0__Bacteria	D_1__Actinobacteria	D_2__Thermoleophilia	D_3__Solirubrobacterales	NA	NA	NA
HM267086.1.1340	UnKenPool3	0	NA	GTGCCAGCMGCCGCGGTAA	GGACTACHVGGGTWTCTAAT	Field	Kenya	An. funestus	Itumbu	Not.applicable	pond	Permanent	Semi-forest	D_0__Bacteria	D_1__Actinobacteria	D_2__Actinobacteria	D_3__Micrococcales	D_4__Intrasporangiaceae	D_5__Ornithinimicrobium	NA
HM267229.1.1359	UnKenPool3	0	NA	GTGCCAGCMGCCGCGGTAA	GGACTACHVGGGTWTCTAAT	Field	Kenya	An. funestus	Itumbu	Not.applicable	pond	Permanent	Semi-forest	D_0__Bacteria	D_1__Proteobacteria	D_2__Deltaproteobacteria	D_3__Myxococcales	D_4__uncultured	D_5__uncultured bacterium	D_6__uncultured bacterium
HM268850.1.1365	UnKenPool3	0	NA	GTGCCAGCMGCCGCGGTAA	GGACTACHVGGGTWTCTAAT	Field	Kenya	An. funestus	Itumbu	Not.applicable	pond	Permanent	Semi-forest	D_0__Bacteria	D_1__Actinobacteria	D_2__Thermoleophilia	D_3__Solirubrobacterales	D_4__YNPFFP1	D_5__uncultured bacterium	D_6__uncultured bacterium
HM269115.1.1341	UnKenPool3	0	NA	GTGCCAGCMGCCGCGGTAA	GGACTACHVGGGTWTCTAAT	Field	Kenya	An. funestus	Itumbu	Not.applicable	pond	Permanent	Semi-forest	D_0__Bacteria	D_1__Bacteroidetes	D_2__Flavobacteriia	D_3__Flavobacteriales	D_4__Flavobacteriaceae	D_5__Flavobacterium	NA
HM269706.1.1343	UnKenPool3	0	NA	GTGCCAGCMGCCGCGGTAA	GGACTACHVGGGTWTCTAAT	Field	Kenya	An. funestus	Itumbu	Not.applicable	pond	Permanent	Semi-forest	D_0__Bacteria	D_1__Firmicutes	D_2__Clostridia	D_3__Clostridiales	D_4__Gracilibacteraceae	D_5__Lutispora	D_6__uncultured bacterium
HM269992.1.1366	UnKenPool3	0	NA	GTGCCAGCMGCCGCGGTAA	GGACTACHVGGGTWTCTAAT	Field	Kenya	An. funestus	Itumbu	Not.applicable	pond	Permanent	Semi-forest	D_0__Bacteria	D_1__Actinobacteria	D_2__Thermoleophilia	D_3__Solirubrobacterales	D_4__480-2	D_5__uncultured bacterium	D_6__uncultured bacterium
HM270102.1.1346	UnKenPool3	0	NA	GTGCCAGCMGCCGCGGTAA	GGACTACHVGGGTWTCTAAT	Field	Kenya	An. funestus	Itumbu	Not.applicable	pond	Permanent	Semi-forest	D_0__Bacteria	D_1__Bacteroidetes	D_2__Flavobacteriia	D_3__Flavobacteriales	D_4__Flavobacteriaceae	D_5__Flavobacterium	D_6__uncultured bacterium
HM270154.1.1352	UnKenPool3	0	NA	GTGCCAGCMGCCGCGGTAA	GGACTACHVGGGTWTCTAAT	Field	Kenya	An. funestus	Itumbu	Not.applicable	pond	Permanent	Semi-forest	D_0__Bacteria	D_1__Actinobacteria	D_2__Thermoleophilia	D_3__Solirubrobacterales	D_4__TM146	NA	NA
HM270360.1.1358	UnKenPool3	0	NA	GTGCCAGCMGCCGCGGTAA	GGACTACHVGGGTWTCTAAT	Field	Kenya	An. funestus	Itumbu	Not.applicable	pond	Permanent	Semi-forest	D_0__Bacteria	D_1__Bacteroidetes	D_2__Bacteroidia	D_3__Bacteroidales	D_4__Porphyromonadaceae	D_5__Dysgonomonas	NA
HM270408.1.1326	UnKenPool3	0	NA	GTGCCAGCMGCCGCGGTAA	GGACTACHVGGGTWTCTAAT	Field	Kenya	An. funestus	Itumbu	Not.applicable	pond	Permanent	Semi-forest	D_0__Bacteria	D_1__Proteobacteria	D_2__Deltaproteobacteria	D_3__Bdellovibrionales	D_4__Bdellovibrionaceae	D_5__Bdellovibrio	D_6__uncultured bacterium
HM270801.1.1345	UnKenPool3	0	NA	GTGCCAGCMGCCGCGGTAA	GGACTACHVGGGTWTCTAAT	Field	Kenya	An. funestus	Itumbu	Not.applicable	pond	Permanent	Semi-forest	D_0__Bacteria	D_1__Bacteroidetes	D_2__Flavobacteriia	D_3__Flavobacteriales	D_4__Flavobacteriaceae	D_5__Chryseobacterium	NA
HM270893.1.1311	UnKenPool3	0	NA	GTGCCAGCMGCCGCGGTAA	GGACTACHVGGGTWTCTAAT	Field	Kenya	An. funestus	Itumbu	Not.applicable	pond	Permanent	Semi-forest	D_0__Bacteria	D_1__Cyanobacteria	D_2__Chloroplast	NA	NA	NA	NA
HM273858.1.1365	UnKenPool3	0	NA	GTGCCAGCMGCCGCGGTAA	GGACTACHVGGGTWTCTAAT	Field	Kenya	An. funestus	Itumbu	Not.applicable	pond	Permanent	Semi-forest	D_0__Bacteria	D_1__Proteobacteria	D_2__Gammaproteobacteria	D_3__Legionellales	D_4__Legionellaceae	D_5__Legionella	NA
HM274147.1.1366	UnKenPool3	0	NA	GTGCCAGCMGCCGCGGTAA	GGACTACHVGGGTWTCTAAT	Field	Kenya	An. funestus	Itumbu	Not.applicable	pond	Permanent	Semi-forest	D_0__Bacteria	D_1__Actinobacteria	D_2__Thermoleophilia	D_3__Solirubrobacterales	D_4__Elev-16S-1332	D_5__uncultured bacterium	D_6__uncultured bacterium
HM274274.1.1354	UnKenPool3	0	NA	GTGCCAGCMGCCGCGGTAA	GGACTACHVGGGTWTCTAAT	Field	Kenya	An. funestus	Itumbu	Not.applicable	pond	Permanent	Semi-forest	D_0__Bacteria	D_1__Bacteroidetes	D_2__Sphingobacteriia	D_3__Sphingobacteriales	D_4__Chitinophagaceae	D_5__uncultured	D_6__uncultured bacterium
HM274322.1.1350	UnKenPool3	0	NA	GTGCCAGCMGCCGCGGTAA	GGACTACHVGGGTWTCTAAT	Field	Kenya	An. funestus	Itumbu	Not.applicable	pond	Permanent	Semi-forest	D_0__Bacteria	D_1__Bacteroidetes	D_2__Sphingobacteriia	D_3__Sphingobacteriales	D_4__Sphingobacteriaceae	D_5__Pedobacter	NA
HM274394.1.1364	UnKenPool3	0	NA	GTGCCAGCMGCCGCGGTAA	GGACTACHVGGGTWTCTAAT	Field	Kenya	An. funestus	Itumbu	Not.applicable	pond	Permanent	Semi-forest	D_0__Bacteria	D_1__Actinobacteria	D_2__Thermoleophilia	D_3__Solirubrobacterales	D_4__480-2	D_5__uncultured bacterium	D_6__uncultured bacterium
HM276950.1.1357	UnKenPool3	0	NA	GTGCCAGCMGCCGCGGTAA	GGACTACHVGGGTWTCTAAT	Field	Kenya	An. funestus	Itumbu	Not.applicable	pond	Permanent	Semi-forest	D_0__Bacteria	D_1__Bacteroidetes	D_2__Sphingobacteriia	D_3__Sphingobacteriales	D_4__Chitinophagaceae	D_5__uncultured	D_6__uncultured bacterium
HM277690.1.1350	UnKenPool3	0	NA	GTGCCAGCMGCCGCGGTAA	GGACTACHVGGGTWTCTAAT	Field	Kenya	An. funestus	Itumbu	Not.applicable	pond	Permanent	Semi-forest	D_0__Bacteria	D_1__Bacteroidetes	D_2__Sphingobacteriia	D_3__Sphingobacteriales	D_4__Sphingobacteriaceae	D_5__Pedobacter	NA
HM278955.1.1360	UnKenPool3	0	NA	GTGCCAGCMGCCGCGGTAA	GGACTACHVGGGTWTCTAAT	Field	Kenya	An. funestus	Itumbu	Not.applicable	pond	Permanent	Semi-forest	D_0__Bacteria	D_1__Actinobacteria	D_2__Thermoleophilia	D_3__Solirubrobacterales	D_4__TM146	D_5__uncultured bacterium	D_6__uncultured bacterium
HM296397.1.1358	UnKenPool3	0	NA	GTGCCAGCMGCCGCGGTAA	GGACTACHVGGGTWTCTAAT	Field	Kenya	An. funestus	Itumbu	Not.applicable	pond	Permanent	Semi-forest	D_0__Bacteria	D_1__Bacteroidetes	D_2__Sphingobacteriia	D_3__Sphingobacteriales	D_4__Chitinophagaceae	D_5__Segetibacter	D_6__uncultured bacterium
HM307314.1.1335	UnKenPool3	0	NA	GTGCCAGCMGCCGCGGTAA	GGACTACHVGGGTWTCTAAT	Field	Kenya	An. funestus	Itumbu	Not.applicable	pond	Permanent	Semi-forest	D_0__Bacteria	D_1__Actinobacteria	D_2__Actinobacteria	D_3__Kineosporiales	D_4__Kineosporiaceae	D_5__Kineococcus	NA
HM313467.1.1351	UnKenPool3	0	NA	GTGCCAGCMGCCGCGGTAA	GGACTACHVGGGTWTCTAAT	Field	Kenya	An. funestus	Itumbu	Not.applicable	pond	Permanent	Semi-forest	D_0__Bacteria	D_1__Proteobacteria	D_2__Betaproteobacteria	D_3__Burkholderiales	D_4__Comamonadaceae	NA	NA
HM316000.1.1337	UnKenPool3	0	NA	GTGCCAGCMGCCGCGGTAA	GGACTACHVGGGTWTCTAAT	Field	Kenya	An. funestus	Itumbu	Not.applicable	pond	Permanent	Semi-forest	D_0__Bacteria	D_1__Actinobacteria	D_2__Acidimicrobiia	D_3__Acidimicrobiales	D_4__uncultured	D_5__uncultured bacterium	D_6__uncultured bacterium
HM318293.1.1366	UnKenPool3	0	NA	GTGCCAGCMGCCGCGGTAA	GGACTACHVGGGTWTCTAAT	Field	Kenya	An. funestus	Itumbu	Not.applicable	pond	Permanent	Semi-forest	D_0__Bacteria	D_1__Proteobacteria	D_2__Betaproteobacteria	D_3__Neisseriales	D_4__Neisseriaceae	D_5__Leeia	NA
HM320530.1.1356	UnKenPool3	0	NA	GTGCCAGCMGCCGCGGTAA	GGACTACHVGGGTWTCTAAT	Field	Kenya	An. funestus	Itumbu	Not.applicable	pond	Permanent	Semi-forest	D_0__Bacteria	D_1__Actinobacteria	D_2__Actinobacteria	D_3__Micrococcales	D_4__Bogoriellaceae	D_5__Georgenia	D_6__uncultured bacterium
HM322034.1.1348	UnKenPool3	0	NA	GTGCCAGCMGCCGCGGTAA	GGACTACHVGGGTWTCTAAT	Field	Kenya	An. funestus	Itumbu	Not.applicable	pond	Permanent	Semi-forest	D_0__Bacteria	D_1__Planctomycetes	D_2__Planctomycetacia	D_3__Planctomycetales	D_4__Planctomycetaceae	D_5__Isosphaera	D_6__uncultured bacterium
HM322375.1.1343	UnKenPool3	0	NA	GTGCCAGCMGCCGCGGTAA	GGACTACHVGGGTWTCTAAT	Field	Kenya	An. funestus	Itumbu	Not.applicable	pond	Permanent	Semi-forest	D_0__Bacteria	D_1__Bacteroidetes	D_2__Cytophagia	D_3__Cytophagales	D_4__Cytophagaceae	D_5__Spirosoma	D_6__uncultured bacterium
HM323093.1.1358	UnKenPool3	0	NA	GTGCCAGCMGCCGCGGTAA	GGACTACHVGGGTWTCTAAT	Field	Kenya	An. funestus	Itumbu	Not.applicable	pond	Permanent	Semi-forest	D_0__Bacteria	D_1__Proteobacteria	D_2__Gammaproteobacteria	D_3__Pseudomonadales	D_4__Pseudomonadaceae	D_5__Pseudomonas	NA
HM323227.1.1354	UnKenPool3	0	NA	GTGCCAGCMGCCGCGGTAA	GGACTACHVGGGTWTCTAAT	Field	Kenya	An. funestus	Itumbu	Not.applicable	pond	Permanent	Semi-forest	D_0__Bacteria	D_1__Planctomycetes	D_2__Planctomycetacia	D_3__Planctomycetales	D_4__Planctomycetaceae	D_5__Singulisphaera	D_6__uncultured bacterium
HM326201.1.1345	UnKenPool3	0	NA	GTGCCAGCMGCCGCGGTAA	GGACTACHVGGGTWTCTAAT	Field	Kenya	An. funestus	Itumbu	Not.applicable	pond	Permanent	Semi-forest	D_0__Bacteria	D_1__Bacteroidetes	D_2__Flavobacteriia	D_3__Flavobacteriales	D_4__Flavobacteriaceae	D_5__Chryseobacterium	NA
HM326582.1.1336	UnKenPool3	0	NA	GTGCCAGCMGCCGCGGTAA	GGACTACHVGGGTWTCTAAT	Field	Kenya	An. funestus	Itumbu	Not.applicable	pond	Permanent	Semi-forest	D_0__Bacteria	D_1__Actinobacteria	D_2__Actinobacteria	D_3__PeM15	D_4__uncultured bacterium	D_5__uncultured bacterium	D_6__uncultured bacterium
HM328322.1.1355	UnKenPool3	0	NA	GTGCCAGCMGCCGCGGTAA	GGACTACHVGGGTWTCTAAT	Field	Kenya	An. funestus	Itumbu	Not.applicable	pond	Permanent	Semi-forest	D_0__Bacteria	D_1__Actinobacteria	D_2__Actinobacteria	D_3__Propionibacteriales	D_4__Nocardioidaceae	D_5__Nocardioides	D_6__uncultured bacterium
HM330977.1.1346	UnKenPool3	0	NA	GTGCCAGCMGCCGCGGTAA	GGACTACHVGGGTWTCTAAT	Field	Kenya	An. funestus	Itumbu	Not.applicable	pond	Permanent	Semi-forest	D_0__Bacteria	D_1__Gemmatimonadetes	D_2__Gemmatimonadetes	D_3__Gemmatimonadales	D_4__Gemmatimonadaceae	D_5__Gemmatimonas	D_6__uncultured bacterium
HM332257.1.1309	UnKenPool3	0	NA	GTGCCAGCMGCCGCGGTAA	GGACTACHVGGGTWTCTAAT	Field	Kenya	An. funestus	Itumbu	Not.applicable	pond	Permanent	Semi-forest	D_0__Bacteria	D_1__Chloroflexi	D_2__TK10	D_3__uncultured bacterium	D_4__uncultured bacterium	D_5__uncultured bacterium	D_6__uncultured bacterium
HM333963.1.1311	UnKenPool3	0	NA	GTGCCAGCMGCCGCGGTAA	GGACTACHVGGGTWTCTAAT	Field	Kenya	An. funestus	Itumbu	Not.applicable	pond	Permanent	Semi-forest	D_0__Bacteria	D_1__Cyanobacteria	D_2__Cyanobacteria	D_3__SubsectionIII	D_4__FamilyI	D_5__Leptolyngbya	NA
HM337324.1.1339	UnKenPool3	0	NA	GTGCCAGCMGCCGCGGTAA	GGACTACHVGGGTWTCTAAT	Field	Kenya	An. funestus	Itumbu	Not.applicable	pond	Permanent	Semi-forest	D_0__Bacteria	D_1__Proteobacteria	D_2__Deltaproteobacteria	D_3__Bdellovibrionales	D_4__Bdellovibrionaceae	D_5__Bdellovibrio	D_6__uncultured bacterium
HM339185.1.1347	UnKenPool3	0	NA	GTGCCAGCMGCCGCGGTAA	GGACTACHVGGGTWTCTAAT	Field	Kenya	An. funestus	Itumbu	Not.applicable	pond	Permanent	Semi-forest	D_0__Bacteria	D_1__Planctomycetes	D_2__Planctomycetacia	D_3__Planctomycetales	D_4__Planctomycetaceae	D_5__Planctomyces	D_6__uncultured bacterium
HM362452.1.1412	UnKenPool3	0	NA	GTGCCAGCMGCCGCGGTAA	GGACTACHVGGGTWTCTAAT	Field	Kenya	An. funestus	Itumbu	Not.applicable	pond	Permanent	Semi-forest	D_0__Bacteria	D_1__Proteobacteria	D_2__Alphaproteobacteria	D_3__Rhizobiales	D_4__Xanthobacteraceae	D_5__uncultured	D_6__uncultured bacterium
HM438450.1.1432	UnKenPool3	0	NA	GTGCCAGCMGCCGCGGTAA	GGACTACHVGGGTWTCTAAT	Field	Kenya	An. funestus	Itumbu	Not.applicable	pond	Permanent	Semi-forest	D_0__Bacteria	D_1__Proteobacteria	D_2__Alphaproteobacteria	D_3__Caulobacterales	D_4__Caulobacteraceae	D_5__Phenylobacterium	D_6__uncultured bacterium
HM439399.1.1381	UnKenPool3	0	NA	GTGCCAGCMGCCGCGGTAA	GGACTACHVGGGTWTCTAAT	Field	Kenya	An. funestus	Itumbu	Not.applicable	pond	Permanent	Semi-forest	D_0__Bacteria	D_1__Proteobacteria	D_2__Alphaproteobacteria	D_3__Rhodospirillales	D_4__Rhodospirillaceae	D_5__Azospirillum	NA
HM444884.1.1296	UnKenPool3	0	NA	GTGCCAGCMGCCGCGGTAA	GGACTACHVGGGTWTCTAAT	Field	Kenya	An. funestus	Itumbu	Not.applicable	pond	Permanent	Semi-forest	D_0__Bacteria	D_1__Proteobacteria	D_2__Alphaproteobacteria	D_3__Rhizobiales	D_4__Hyphomicrobiaceae	D_5__Hyphomicrobium	D_6__uncultured bacterium
HM445941.1.1501	UnKenPool3	0	NA	GTGCCAGCMGCCGCGGTAA	GGACTACHVGGGTWTCTAAT	Field	Kenya	An. funestus	Itumbu	Not.applicable	pond	Permanent	Semi-forest	D_0__Bacteria	D_1__Proteobacteria	D_2__Gammaproteobacteria	D_3__Pseudomonadales	D_4__Moraxellaceae	D_5__Acinetobacter	NA
HM446001.1.1489	UnKenPool3	0	NA	GTGCCAGCMGCCGCGGTAA	GGACTACHVGGGTWTCTAAT	Field	Kenya	An. funestus	Itumbu	Not.applicable	pond	Permanent	Semi-forest	D_0__Bacteria	D_1__Proteobacteria	D_2__Gammaproteobacteria	D_3__Enterobacteriales	D_4__Enterobacteriaceae	D_5__Escherichia-Shigella	D_6__uncultured bacterium
HM448993.1.1452	UnKenPool3	0	NA	GTGCCAGCMGCCGCGGTAA	GGACTACHVGGGTWTCTAAT	Field	Kenya	An. funestus	Itumbu	Not.applicable	pond	Permanent	Semi-forest	D_0__Bacteria	D_1__Proteobacteria	D_2__Gammaproteobacteria	D_3__Enterobacteriales	D_4__Enterobacteriaceae	D_5__Serratia	NA
HM450006.1.1411	UnKenPool3	0	NA	GTGCCAGCMGCCGCGGTAA	GGACTACHVGGGTWTCTAAT	Field	Kenya	An. funestus	Itumbu	Not.applicable	pond	Permanent	Semi-forest	D_0__Bacteria	D_1__Proteobacteria	D_2__Alphaproteobacteria	D_3__Sphingomonadales	D_4__Sphingomonadaceae	D_5__Sphingomonas	D_6__uncultured bacterium
HM459659.1.1457	UnKenPool3	0	NA	GTGCCAGCMGCCGCGGTAA	GGACTACHVGGGTWTCTAAT	Field	Kenya	An. funestus	Itumbu	Not.applicable	pond	Permanent	Semi-forest	D_0__Bacteria	D_1__Verrucomicrobia	D_2__Spartobacteria	D_3__Chthoniobacterales	D_4__Xiphinematobacteraceae	D_5__Candidatus Xiphinematobacter	NA
HM480364.1.1429	UnKenPool3	0	NA	GTGCCAGCMGCCGCGGTAA	GGACTACHVGGGTWTCTAAT	Field	Kenya	An. funestus	Itumbu	Not.applicable	pond	Permanent	Semi-forest	D_0__Bacteria	D_1__Bacteroidetes	D_2__Flavobacteriia	D_3__Flavobacteriales	D_4__Flavobacteriaceae	D_5__Elizabethkingia	D_6__Elizabethkingia meningoseptica
HM481347.1.1439	UnKenPool3	0	NA	GTGCCAGCMGCCGCGGTAA	GGACTACHVGGGTWTCTAAT	Field	Kenya	An. funestus	Itumbu	Not.applicable	pond	Permanent	Semi-forest	D_0__Bacteria	D_1__Bacteroidetes	D_2__BSV13	NA	NA	NA	NA
HM481364.1.1461	UnKenPool3	0	NA	GTGCCAGCMGCCGCGGTAA	GGACTACHVGGGTWTCTAAT	Field	Kenya	An. funestus	Itumbu	Not.applicable	pond	Permanent	Semi-forest	D_0__Bacteria	D_1__Proteobacteria	D_2__Betaproteobacteria	D_3__Burkholderiales	D_4__Comamonadaceae	D_5__uncultured	D_6__uncultured bacterium
HM481372.1.1451	UnKenPool3	0	NA	GTGCCAGCMGCCGCGGTAA	GGACTACHVGGGTWTCTAAT	Field	Kenya	An. funestus	Itumbu	Not.applicable	pond	Permanent	Semi-forest	D_0__Bacteria	D_1__Proteobacteria	D_2__Betaproteobacteria	D_3__Burkholderiales	D_4__Comamonadaceae	D_5__Acidovorax	NA
HM487973.1.1333	UnKenPool3	0	NA	GTGCCAGCMGCCGCGGTAA	GGACTACHVGGGTWTCTAAT	Field	Kenya	An. funestus	Itumbu	Not.applicable	pond	Permanent	Semi-forest	D_0__Bacteria	D_1__Proteobacteria	D_2__Betaproteobacteria	D_3__Burkholderiales	D_4__Comamonadaceae	D_5__uncultured	NA
HM556940.1.1327	UnKenPool3	0	NA	GTGCCAGCMGCCGCGGTAA	GGACTACHVGGGTWTCTAAT	Field	Kenya	An. funestus	Itumbu	Not.applicable	pond	Permanent	Semi-forest	D_0__Bacteria	D_1__Proteobacteria	D_2__Gammaproteobacteria	D_3__Enterobacteriales	D_4__Enterobacteriaceae	D_5__Yersinia	NA
HM587323.1.1378	UnKenPool3	0	NA	GTGCCAGCMGCCGCGGTAA	GGACTACHVGGGTWTCTAAT	Field	Kenya	An. funestus	Itumbu	Not.applicable	pond	Permanent	Semi-forest	D_0__Bacteria	D_1__Firmicutes	D_2__Clostridia	D_3__Clostridiales	D_4__Family XI	D_5__Anaerococcus	D_6__uncultured bacterium
HM630200.1.1399	UnKenPool3	0	NA	GTGCCAGCMGCCGCGGTAA	GGACTACHVGGGTWTCTAAT	Field	Kenya	An. funestus	Itumbu	Not.applicable	pond	Permanent	Semi-forest	D_0__Bacteria	D_1__Firmicutes	D_2__Clostridia	D_3__Clostridiales	D_4__Peptostreptococcaceae	D_5__Incertae Sedis	D_6__uncultured bacterium
HM748678.1.1246	UnKenPool3	0	NA	GTGCCAGCMGCCGCGGTAA	GGACTACHVGGGTWTCTAAT	Field	Kenya	An. funestus	Itumbu	Not.applicable	pond	Permanent	Semi-forest	D_0__Bacteria	D_1__Chloroflexi	D_2__TK10	NA	NA	NA	NA
HM756489.1.1293	UnKenPool3	0	NA	GTGCCAGCMGCCGCGGTAA	GGACTACHVGGGTWTCTAAT	Field	Kenya	An. funestus	Itumbu	Not.applicable	pond	Permanent	Semi-forest	D_0__Bacteria	D_1__Proteobacteria	D_2__Gammaproteobacteria	D_3__Enterobacteriales	D_4__Enterobacteriaceae	D_5__Serratia	NA
HM773467.1.1355	UnKenPool3	0	NA	GTGCCAGCMGCCGCGGTAA	GGACTACHVGGGTWTCTAAT	Field	Kenya	An. funestus	Itumbu	Not.applicable	pond	Permanent	Semi-forest	D_0__Bacteria	D_1__Proteobacteria	D_2__Alphaproteobacteria	D_3__Rhizobiales	D_4__A0839	D_5__uncultured bacterium	D_6__uncultured bacterium
HM773507.1.1450	UnKenPool3	0	NA	GTGCCAGCMGCCGCGGTAA	GGACTACHVGGGTWTCTAAT	Field	Kenya	An. funestus	Itumbu	Not.applicable	pond	Permanent	Semi-forest	D_0__Bacteria	D_1__Proteobacteria	D_2__Alphaproteobacteria	D_3__Rhizobiales	D_4__Methylocystaceae	NA	NA
HM778159.1.1531	UnKenPool3	0	NA	GTGCCAGCMGCCGCGGTAA	GGACTACHVGGGTWTCTAAT	Field	Kenya	An. funestus	Itumbu	Not.applicable	pond	Permanent	Semi-forest	D_0__Bacteria	D_1__Firmicutes	D_2__Bacilli	D_3__Lactobacillales	D_4__Streptococcaceae	D_5__Streptococcus	D_6__uncultured bacterium
HM778328.1.1446	UnKenPool3	0	NA	GTGCCAGCMGCCGCGGTAA	GGACTACHVGGGTWTCTAAT	Field	Kenya	An. funestus	Itumbu	Not.applicable	pond	Permanent	Semi-forest	D_0__Bacteria	D_1__Proteobacteria	D_2__Gammaproteobacteria	D_3__Enterobacteriales	D_4__Enterobacteriaceae	D_5__Enterobacter	NA
HM778471.1.1238	UnKenPool3	0	NA	GTGCCAGCMGCCGCGGTAA	GGACTACHVGGGTWTCTAAT	Field	Kenya	An. funestus	Itumbu	Not.applicable	pond	Permanent	Semi-forest	D_0__Bacteria	D_1__Proteobacteria	D_2__Gammaproteobacteria	D_3__Enterobacteriales	D_4__Enterobacteriaceae	D_5__Serratia	NA
HM778551.1.1457	UnKenPool3	0	NA	GTGCCAGCMGCCGCGGTAA	GGACTACHVGGGTWTCTAAT	Field	Kenya	An. funestus	Itumbu	Not.applicable	pond	Permanent	Semi-forest	D_0__Bacteria	D_1__Proteobacteria	D_2__Gammaproteobacteria	D_3__Enterobacteriales	D_4__Enterobacteriaceae	D_5__Serratia	NA
HM778860.1.1375	UnKenPool3	0	NA	GTGCCAGCMGCCGCGGTAA	GGACTACHVGGGTWTCTAAT	Field	Kenya	An. funestus	Itumbu	Not.applicable	pond	Permanent	Semi-forest	D_0__Bacteria	D_1__Proteobacteria	D_2__Gammaproteobacteria	D_3__Aeromonadales	D_4__Aeromonadaceae	D_5__Aeromonas	D_6__uncultured bacterium
HM779015.1.1417	UnKenPool3	0	NA	GTGCCAGCMGCCGCGGTAA	GGACTACHVGGGTWTCTAAT	Field	Kenya	An. funestus	Itumbu	Not.applicable	pond	Permanent	Semi-forest	D_0__Bacteria	D_1__Proteobacteria	D_2__Gammaproteobacteria	D_3__Aeromonadales	D_4__Aeromonadaceae	D_5__Aeromonas	NA
HM779256.1.1450	UnKenPool3	0	NA	GTGCCAGCMGCCGCGGTAA	GGACTACHVGGGTWTCTAAT	Field	Kenya	An. funestus	Itumbu	Not.applicable	pond	Permanent	Semi-forest	D_0__Bacteria	D_1__Proteobacteria	D_2__Gammaproteobacteria	D_3__Pseudomonadales	D_4__Pseudomonadaceae	D_5__Pseudomonas	D_6__uncultured bacterium
HM779297.1.1455	UnKenPool3	0	NA	GTGCCAGCMGCCGCGGTAA	GGACTACHVGGGTWTCTAAT	Field	Kenya	An. funestus	Itumbu	Not.applicable	pond	Permanent	Semi-forest	D_0__Bacteria	D_1__Proteobacteria	D_2__Gammaproteobacteria	D_3__Enterobacteriales	D_4__Enterobacteriaceae	D_5__Yersinia	NA
HM779400.1.1470	UnKenPool3	0	NA	GTGCCAGCMGCCGCGGTAA	GGACTACHVGGGTWTCTAAT	Field	Kenya	An. funestus	Itumbu	Not.applicable	pond	Permanent	Semi-forest	D_0__Bacteria	D_1__Proteobacteria	D_2__Gammaproteobacteria	D_3__Enterobacteriales	D_4__Enterobacteriaceae	D_5__Serratia	NA
HM779467.1.1455	UnKenPool3	0	NA	GTGCCAGCMGCCGCGGTAA	GGACTACHVGGGTWTCTAAT	Field	Kenya	An. funestus	Itumbu	Not.applicable	pond	Permanent	Semi-forest	D_0__Bacteria	D_1__Proteobacteria	D_2__Gammaproteobacteria	D_3__Enterobacteriales	D_4__Enterobacteriaceae	D_5__Yersinia	NA
HM780327.1.1466	UnKenPool3	0	NA	GTGCCAGCMGCCGCGGTAA	GGACTACHVGGGTWTCTAAT	Field	Kenya	An. funestus	Itumbu	Not.applicable	pond	Permanent	Semi-forest	D_0__Bacteria	D_1__Proteobacteria	D_2__Alphaproteobacteria	D_3__Rhodospirillales	D_4__Rhodospirillales Incertae Sedis	D_5__Candidatus Alysiosphaera	D_6__uncultured bacterium
HM844972.1.1346	UnKenPool3	0	NA	GTGCCAGCMGCCGCGGTAA	GGACTACHVGGGTWTCTAAT	Field	Kenya	An. funestus	Itumbu	Not.applicable	pond	Permanent	Semi-forest	D_0__Bacteria	D_1__Proteobacteria	D_2__Gammaproteobacteria	D_3__Chromatiales	D_4__Chromatiaceae	D_5__Rheinheimera	NA
HM845809.1.1351	UnKenPool3	0	NA	GTGCCAGCMGCCGCGGTAA	GGACTACHVGGGTWTCTAAT	Field	Kenya	An. funestus	Itumbu	Not.applicable	pond	Permanent	Semi-forest	D_0__Bacteria	D_1__Actinobacteria	D_2__Actinobacteria	D_3__Pseudonocardiales	D_4__Pseudonocardiaceae	D_5__Actinomycetospora	NA
HM856518.1.1453	UnKenPool3	0	NA	GTGCCAGCMGCCGCGGTAA	GGACTACHVGGGTWTCTAAT	Field	Kenya	An. funestus	Itumbu	Not.applicable	pond	Permanent	Semi-forest	D_0__Bacteria	D_1__Proteobacteria	D_2__Deltaproteobacteria	D_3__Myxococcales	D_4__0319-6G20	NA	NA
HM921151.1.1276	UnKenPool3	0	NA	GTGCCAGCMGCCGCGGTAA	GGACTACHVGGGTWTCTAAT	Field	Kenya	An. funestus	Itumbu	Not.applicable	pond	Permanent	Semi-forest	D_0__Bacteria	D_1__Proteobacteria	D_2__Alphaproteobacteria	D_3__Rhizobiales	D_4__Hyphomicrobiaceae	D_5__Hyphomicrobium	D_6__uncultured bacterium
HM992555.1.1358	UnKenPool3	0	NA	GTGCCAGCMGCCGCGGTAA	GGACTACHVGGGTWTCTAAT	Field	Kenya	An. funestus	Itumbu	Not.applicable	pond	Permanent	Semi-forest	D_0__Bacteria	D_1__Actinobacteria	D_2__Coriobacteriia	D_3__Coriobacteriales	D_4__Coriobacteriaceae	D_5__uncultured	NA
HO778589.16.1334	UnKenPool3	0	NA	GTGCCAGCMGCCGCGGTAA	GGACTACHVGGGTWTCTAAT	Field	Kenya	An. funestus	Itumbu	Not.applicable	pond	Permanent	Semi-forest	D_0__Bacteria	D_1__Cyanobacteria	D_2__Chloroplast	NA	NA	NA	NA
HQ011513.1.1207	UnKenPool3	0	NA	GTGCCAGCMGCCGCGGTAA	GGACTACHVGGGTWTCTAAT	Field	Kenya	An. funestus	Itumbu	Not.applicable	pond	Permanent	Semi-forest	D_0__Bacteria	D_1__Actinobacteria	D_2__Thermoleophilia	D_3__Solirubrobacterales	D_4__Solirubrobacteraceae	D_5__Solirubrobacter	D_6__uncultured bacterium
HQ114147.1.1458	UnKenPool3	0	NA	GTGCCAGCMGCCGCGGTAA	GGACTACHVGGGTWTCTAAT	Field	Kenya	An. funestus	Itumbu	Not.applicable	pond	Permanent	Semi-forest	D_0__Bacteria	D_1__Proteobacteria	D_2__Gammaproteobacteria	D_3__Aeromonadales	D_4__Aeromonadaceae	D_5__Aeromonas	D_6__uncultured bacterium
HQ118237.1.1456	UnKenPool3	0	NA	GTGCCAGCMGCCGCGGTAA	GGACTACHVGGGTWTCTAAT	Field	Kenya	An. funestus	Itumbu	Not.applicable	pond	Permanent	Semi-forest	D_0__Bacteria	D_1__Proteobacteria	D_2__Alphaproteobacteria	D_3__Rhizobiales	D_4__1174-901-12	D_5__uncultured bacterium	D_6__uncultured bacterium
HQ119124.1.1458	UnKenPool3	0	NA	GTGCCAGCMGCCGCGGTAA	GGACTACHVGGGTWTCTAAT	Field	Kenya	An. funestus	Itumbu	Not.applicable	pond	Permanent	Semi-forest	D_0__Bacteria	D_1__Proteobacteria	D_2__Alphaproteobacteria	D_3__Sphingomonadales	D_4__Sphingomonadaceae	D_5__Sphingomonas	NA
HQ119904.1.1496	UnKenPool3	0	NA	GTGCCAGCMGCCGCGGTAA	GGACTACHVGGGTWTCTAAT	Field	Kenya	An. funestus	Itumbu	Not.applicable	pond	Permanent	Semi-forest	D_0__Bacteria	D_1__Bacteroidetes	D_2__Sphingobacteriia	D_3__Sphingobacteriales	D_4__Chitinophagaceae	D_5__uncultured	D_6__uncultured bacterium
HQ120397.1.1453	UnKenPool3	0	NA	GTGCCAGCMGCCGCGGTAA	GGACTACHVGGGTWTCTAAT	Field	Kenya	An. funestus	Itumbu	Not.applicable	pond	Permanent	Semi-forest	D_0__Bacteria	D_1__Proteobacteria	D_2__Alphaproteobacteria	D_3__Rhizobiales	D_4__Hyphomicrobiaceae	D_5__Devosia	D_6__uncultured bacterium
HQ120532.1.1497	UnKenPool3	0	NA	GTGCCAGCMGCCGCGGTAA	GGACTACHVGGGTWTCTAAT	Field	Kenya	An. funestus	Itumbu	Not.applicable	pond	Permanent	Semi-forest	D_0__Bacteria	D_1__Actinobacteria	D_2__Acidimicrobiia	D_3__Acidimicrobiales	D_4__uncultured	D_5__uncultured bacterium	D_6__uncultured bacterium
HQ121028.1.1485	UnKenPool3	0	NA	GTGCCAGCMGCCGCGGTAA	GGACTACHVGGGTWTCTAAT	Field	Kenya	An. funestus	Itumbu	Not.applicable	pond	Permanent	Semi-forest	D_0__Bacteria	D_1__Proteobacteria	D_2__Gammaproteobacteria	D_3__Pseudomonadales	D_4__Pseudomonadaceae	D_5__Cellvibrio	NA
HQ143300.1.1507	UnKenPool3	0	NA	GTGCCAGCMGCCGCGGTAA	GGACTACHVGGGTWTCTAAT	Field	Kenya	An. funestus	Itumbu	Not.applicable	pond	Permanent	Semi-forest	D_0__Bacteria	D_1__Proteobacteria	D_2__Gammaproteobacteria	D_3__Enterobacteriales	D_4__Enterobacteriaceae	D_5__Yersinia	NA
HQ155645.1.1366	UnKenPool3	0	NA	GTGCCAGCMGCCGCGGTAA	GGACTACHVGGGTWTCTAAT	Field	Kenya	An. funestus	Itumbu	Not.applicable	pond	Permanent	Semi-forest	D_0__Bacteria	D_1__Proteobacteria	D_2__Gammaproteobacteria	D_3__Xanthomonadales	D_4__Xanthomonadaceae	D_5__Ignatzschineria	D_6__uncultured prokaryote
HQ158693.1.1498	UnKenPool3	0	NA	GTGCCAGCMGCCGCGGTAA	GGACTACHVGGGTWTCTAAT	Field	Kenya	An. funestus	Itumbu	Not.applicable	pond	Permanent	Semi-forest	D_0__Bacteria	D_1__Proteobacteria	D_2__Gammaproteobacteria	D_3__Pseudomonadales	D_4__Moraxellaceae	D_5__Acinetobacter	NA
HQ166649.1.1463	UnKenPool3	0	NA	GTGCCAGCMGCCGCGGTAA	GGACTACHVGGGTWTCTAAT	Field	Kenya	An. funestus	Itumbu	Not.applicable	pond	Permanent	Semi-forest	D_0__Bacteria	D_1__Proteobacteria	D_2__Betaproteobacteria	D_3__SC-I-84	D_4__uncultured bacterium	D_5__uncultured bacterium	D_6__uncultured bacterium
HQ174906.1.1389	UnKenPool3	0	NA	GTGCCAGCMGCCGCGGTAA	GGACTACHVGGGTWTCTAAT	Field	Kenya	An. funestus	Itumbu	Not.applicable	pond	Permanent	Semi-forest	D_0__Bacteria	D_1__Proteobacteria	D_2__Deltaproteobacteria	D_3__Desulfobacterales	D_4__Desulfobacteraceae	D_5__uncultured	NA
HQ178715.1.1449	UnKenPool3	0	NA	GTGCCAGCMGCCGCGGTAA	GGACTACHVGGGTWTCTAAT	Field	Kenya	An. funestus	Itumbu	Not.applicable	pond	Permanent	Semi-forest	D_0__Bacteria	D_1__Proteobacteria	D_2__Betaproteobacteria	D_3__Rhodocyclales	D_4__Rhodocyclaceae	D_5__Uliginosibacterium	NA
HQ178934.1.1456	UnKenPool3	0	NA	GTGCCAGCMGCCGCGGTAA	GGACTACHVGGGTWTCTAAT	Field	Kenya	An. funestus	Itumbu	Not.applicable	pond	Permanent	Semi-forest	D_0__Bacteria	D_1__Proteobacteria	D_2__Betaproteobacteria	D_3__Burkholderiales	D_4__Comamonadaceae	D_5__Acidovorax	NA
[truncated: 137,109 more rows]
