# Supplementary material for: Comprehensive Ecological and Geographic Characterization of Eukaryotic and Prokaryotic Microbiomes in African Anopheles
Source: Front Microbiol. 2021 May 12;12:635772. doi: 10.3389/fmicb.2021.635772 (PMC8153677; doi:10.3389/fmicb.2021.635772)
Supplement: Supplementary Table 5 — Diversity measures of eukaryotic OTUs. [file Table_5.xlsx]

## Sheet: TableDiversity18s
SUPPLEMENTARY TABLE 5. Diversity measures of the eukaryotic OTUs
				SAMPLE METADATA									DIVERSITY MEASURES
Sample ID	Source	Country	Mosquito Species	2La inversion	Larval Site Description	Larval Pool Status	Larval Site Ecology		Observed	Chao1	se.chao1	ACE	se.ACE	Shannon	Simpson	InvSimpson	Fisher
AnRufPool2	Field	Burkina	An.rufipes	Not.applicable	mud brick pit	Semi-permanent	Arid Savannah		9	9	0.235702	9.67911	1.49782	0.71451	0.292737	1.4139	1.42063
AnRufPool3	Field	Burkina	An.rufipes	Not.applicable	mud brick pit	Semi-permanent	Arid Savannah		33	33.25	0.734869	33.72	2.84656	2.52102	0.8654	7.42942	6.93834
BFPool1	Field	Burkina	An. arabiensis	2La.2La	mud brick pit	Semi-permanent	Arid Savannah		36	44.2727	5.91371	49.3294	3.74453	0.839074	0.26485	1.36027	7.74704
BFPool10	Field	Burkina	An. arabiensis	2La.2La	puddle	Temporary	Arid Savannah		21	26.25	5.35911	29.1588	3.15581	1.24496	0.595812	2.4741	3.95058
BFPool11	Field	Burkina	An. arabiensis	2La.2La	pond	Permanent	Arid Savannah		26	31	5.52203	29.4181	2.37106	1.22881	0.446116	1.80543	5.14558
BFPool12	Field	Burkina	An. coluzzii	2La.2La	pond	Permanent	Arid Savannah		37	39.5	2.89628	40.2937	2.68307	1.81594	0.666881	3.00193	8.02182
BFPool14	Field	Burkina	An. arabiensis	2La.2La	mud brick pit	Semi-permanent	Arid Savannah		21	31.5	10.5093	31.8877	3.0497	1.30213	0.506197	2.0251	3.95058
BFPool2	Field	Burkina	An. coluzzii	2La.2La	mud brick pit	Semi-permanent	Arid Savannah		29	38.4286	7.25089	44.5274	3.79084	0.948085	0.340181	1.51557	5.89737
BFPool3	Field	Burkina	An. gambiae	2La.2La	mud brick pit	Semi-permanent	Arid Savannah		13	13.3333	0.918265	14.2925	1.87302	0.554715	0.191034	1.23615	2.20457
BFPool4	Field	Burkina	An. coluzzii	2La.2La	mud brick pit	Semi-permanent	Arid Savannah		25	27.3333	2.55087	32.734	3.25198	0.92257	0.336278	1.50666	4.90067
BFPool5	Field	Burkina	An. arabiensis	2La.2La	mud brick pit	Semi-permanent	Arid Savannah		16	17	2.29449	16.9958	2.05133	1.59281	0.671331	3.04258	2.83356
BFPool6	Field	Burkina	An. coluzzii	2La.2La	puddle	Temporary	Arid Savannah		16	25.3333	8.82676	44.4844	4.64392	1.01666	0.507047	2.02859	2.83356
BFPool7	Field	Burkina	An. coluzzii	2La.2La	puddle	Temporary	Arid Savannah		29	38.1667	7.37347	44.3497	3.90787	1.13379	0.427028	1.74529	5.89737
BFPool8	Field	Burkina	An. arabiensis	2La.2La	puddle	Temporary	Arid Savannah		8	11	4.46196	12.1313	1.47122	0.891622	0.512269	2.05031	1.2356
BFPool9	Field	Burkina	An. coluzzii	2La.2La	puddle	Temporary	Arid Savannah		50	69.4286	12.6441	62.9555	3.6265	1.91253	0.711859	3.47053	11.8223
Fd3Rep1	Lab	Mali	An. coluzzii	lab.colony	NA	NA	NA		11	11	0.476731	11.5444	1.47201	1.84926	0.795528	4.89065	1.80425
Fd3Rep2	Lab	Mali	An. coluzzii	lab.colony	NA	NA	NA		11	11	0	11	1.2792	1.51819	0.695791	3.28721	1.80425
Fd5Rep2	Lab	Mali	An. coluzzii	lab.colony	NA	NA	NA		11	11	0.476731	11.3125	1.56008	1.3132	0.579556	2.37844	1.80425
Fd9Rep2	Lab	Burkina	An. coluzzii	lab.colony	NA	NA	NA		5	5	0	NA	NA	1.10643	0.535563	2.15314	0.71168
GNPool1	Field	Guinea	An. gambiae	2La.2La	semi-permanent body of water	Semi-permanent	Semi-forest		16	16.5	1.28585	16.8827	1.83398	1.1041	0.529787	2.1267	2.83356
GNPool2	Field	Guinea	An. gambiae	2La+.2La+	semi-permanent body of water	Semi-permanent	Semi-forest		26	56	20.9138	66.2746	4.6887	1.09321	0.565362	2.30077	5.14558
GNPool3	Field	Guinea	An. gambiae	2La.2La	semi-permanent body of water	Semi-permanent	Deep Forest		18	19.5	2.22376	20.8681	1.9574	0.853821	0.358375	1.55854	3.2705
GNPool4	Field	Guinea	An. gambiae	2La+.2La+	semi-permanent body of water	Semi-permanent	Deep Forest		17	28.25	9.52904	56.0683	4.90877	0.725289	0.336869	1.508	3.05033
GNPool5	Field	Guinea	An. gambiae	2La.2La	semi-permanent body of water	Semi-permanent	Woody Savannah		29	31	2.8768	30.4465	2.40746	1.432	0.481278	1.92782	5.89737
GNPool6	Field	Guinea	An. gambiae	2La.2La	semi-permanent body of water	Semi-permanent	Woody Savannah		28	28.25	0.734515	28.8752	2.63269	2.19337	0.776806	4.48041	5.64396
GNPool7	Field	Guinea	An. coluzzii	2La.2La	semi-permanent body of water	Semi-permanent	Arid Savannah		55	70	10.3327	67.9663	4.12897	2.6521	0.843091	6.37311	13.3936
GNPool8	Field	Guinea	An. coluzzii	2La.2La	semi-permanent body of water	Semi-permanent	Arid Savannah		38	38.2727	0.658145	39.5671	2.84123	2.05976	0.708478	3.43027	8.29916
IML30VRep1	Lab	IML.IML30	An. coluzzii	lab.colony	NA	NA	NA		11	11	0	11	1.65145	0.928503	0.380425	1.61401	1.80425
IML30VRep2	Lab	IML.IML30	An. coluzzii	lab.colony	NA	NA	NA		14	17	4.53418	16.8063	1.99575	1.13413	0.465219	1.86992	2.41057
KenPool1	Field	Kenya	An. gambiae	Unknown	mud brick pit	Semi-permanent	Semi-forest		12	19.5	8.09469	17.856	1.98625	0.18035	0.0517281	1.05455	2.00242
KenPool2	Field	Kenya	An. gambiae	Unknown	mud brick pit	Semi-permanent	Semi-forest		17	18	2.29734	17.8351	1.96846	1.35008	0.626281	2.67581	3.05033
KenPool3	Field	Kenya	An. gambiae	Unknown	pond	Permanent	Semi-forest		49	73.4286	15.1621	68.6048	3.98583	1.57922	0.525256	2.1064	11.5152
KenPool4	Field	Kenya	An. gambiae	Unknown	puddle	Temporary	Semi-forest		15	36	17.3227	20.8625	2.15136	0.252683	0.0734594	1.07928	2.62027
KenPool5	Field	Kenya	An. gambiae	Unknown	semi-permanent body of water	Semi-permanent	Semi-forest		45	50.0769	4.03524	53.2041	3.29206	1.74469	0.582647	2.39605	10.3112
KenPool6	Field	Kenya	An. gambiae	Unknown	semi-permanent body of water	Semi-permanent	Semi-forest		10	17.5	8.08471	23.655	2.54236	0.14378	0.0419625	1.0438	1.61023
KenPool7	Field	Kenya	An. gambiae	Unknown	semi-permanent body of water	Semi-permanent	Semi-forest		23	30.2	6.4283	28.7998	2.44415	0.410383	0.118525	1.13446	4.41962
KenPool8	Field	Kenya	An. gambiae	Unknown	puddle	Temporary	Semi-forest		64	65.25	1.73192	65.4696	3.72562	3.38341	0.937878	16.0974	16.371
KenPool9	Field	Kenya	An. gambiae	Unknown	semi-permanent body of water	Semi-permanent	Semi-forest		14	16	2.86744	17.5891	2.06415	0.604546	0.2228	1.28667	2.41057
NguossoRep2	Lab	Paris	An. coluzzii	lab.colony	NA	NA	NA		14	17	4.13912	16.3601	1.85251	0.594724	0.228206	1.29568	2.41057
