# Supplementary material for: Comprehensive Ecological and Geographic Characterization of Eukaryotic and Prokaryotic Microbiomes in African Anopheles
Source: Front Microbiol. 2021 May 12;12:635772. doi: 10.3389/fmicb.2021.635772 (PMC8153677; doi:10.3389/fmicb.2021.635772)
Supplement: Supplementary Table 6 — Diversity measures of prokaryotic OTUs. [file Table_6.xlsx]

## Sheet: TableDiversity16s
SUPPLEMENTARY TABLE 6. Diversity measures of the prokaryotic OTUs
				SAMPLE METADATA									DIVERSITY MEASURES
Sample ID	Source	Country	Mosquito Species	2La inversion	Larval Site Description	Larval Pool Status	Larval Site Ecology	Observed	Chao1	se.chao1	ACE	se.ACE	Shannon	Simpson	InvSimpson	Fisher			Observed OTUs	Chao1	ACE	Shannon		Sample
AnRufPool2	Field	Burkina	An.rufipes	NA	mud brick pit	Semi-permanent	Arid Savannah	245	379.75	36.962	386.475	11.3406	2.36785	0.693556	3.26324	45.3703			238	298.022	313.915	2.41836		AnRufPool2
AstephensiRep1	Lab	NA	An.stephensis	lab.colony	NA	NA	NA	122	183.5	26.1003	174.093	7.2382	1.90058	0.665251	2.98731	19.5541			130	165.875	174.956	1.84779		AstephensiPool1
AstephensiRep2	Lab	NA	An.stephensis	lab.colony	NA	NA	NA	156	237.053	29.7708	219.812	7.92932	1.69978	0.605305	2.5336	26.2371			158	209.207	215.94	1.67043		AstephensiPool2
BFPool10	Field	Burkina	An. arabiensis	2La.2La	puddle	Temporary	Arid Savannah	306	430.078	31.1424	427.071	10.9905	2.43552	0.757268	4.11978	59.6808			319	481.56	467.056	2.43779		BFPool10
BFPool11	Field	Burkina	An. arabiensis	2La.2La	pond	Permanent	Arid Savannah	163	256.844	28.5988	285.599	10.3661	0.917687	0.285398	1.39938	27.6593			169	267.276	276.556	0.94946		BFPool11
BFPool12	Field	Burkina	An. coluzzii	2La.2La	pond	Permanent	Arid Savannah	306	387.182	21.8922	385.511	9.39371	2.22424	0.732596	3.73966	59.6808			302	359.588	381.342	2.22818		BFPool12
BFPool14	Field	Burkina	An. arabiensis	2La.2La	mud brick pit	Semi-permanent	Arid Savannah	87	126	16.3464	136.325	6.23703	1.21466	0.532841	2.1406	13.1051			81	109.05	128.509	1.19334		BFPool14
BFPool16	Field	Burkina	An. arabiensis	2La.2La	mud brick pit	Semi-permanent	Arid Savannah	115	134.345	8.78423	142.852	6.13133	1.85885	0.740991	3.86087	18.2272			131	175.452	184.73	1.88566		BFPool16
BFPool6	Field	Burkina	An. coluzzii	2La.2La	puddle	Temporary	Arid Savannah	210	256.161	16.5376	251.028	7.53326	2.70857	0.863421	7.3218	37.5838			210	243.387	241.615	2.7311		BFPool6
BFPool7	Field	Burkina	An. coluzzii	2La.2La	puddle	Temporary	Arid Savannah	185	254.75	23.4764	244.191	7.72356	1.88059	0.723506	3.61671	32.2255			183	256.7	253.652	1.85564		BFPool7
BFPool8	Field	Burkina	An. arabiensis	2La.2La	puddle	Temporary	Arid Savannah	212	291.024	23.2346	302.192	9.32613	1.92645	0.737204	3.80523	38.0199			204	269.878	278.078	1.91698		BFPool8
BFPool9	Field	Burkina	An. coluzzii	2La.2La	puddle	Temporary	Arid Savannah	213	288.238	22.213	311.439	9.80136	2.26302	0.807084	5.1836	38.2384			215	272.812	295.064	2.24098		BFPool9
Fd33Rep1	Lab	NA	An. coluzzii	lab.colony	NA	NA	NA	134	233.526	35.2535	233.23	8.67505	1.23101	0.468718	1.88224	21.8687			125	174.038	195.208	1.22318		Fd33Pool1
Fd33Rep2	Lab	NA	An. coluzzii	lab.colony	NA	NA	NA	160	231.724	23.7589	242.124	8.37046	1.96819	0.728669	3.68554	27.0479			145	246.667	235.895	1.93877		Fd33Pool2
Fd3Rep1	Lab	NA	An. coluzzii	lab.colony	NA	NA	NA	194	286.25	27.245	323.97	10.5749	1.95076	0.700259	3.33621	34.1342			196	361.37	366.469	1.92572		Fd3Pool1
Fd3Rep2	Lab	NA	An. coluzzii	lab.colony	NA	NA	NA	183	290.129	32.1262	312.753	10.1279	1.91786	0.671632	3.04537	31.8045			189	354.37	356.15	1.86979		Fd3Pool2
Fd5Rep1	Lab	NA	An. coluzzii	lab.colony	NA	NA	NA	127	183.895	22.3542	179.72	7.07148	1.66613	0.633978	2.73207	20.5125			135	253.588	253.135	1.65031		Fd5Pool1
Fd5Rep2	Lab	NA	An. coluzzii	lab.colony	NA	NA	NA	113	154.167	17.5622	158.052	6.69947	1.38463	0.469374	1.88457	17.8514			109	137.333	146.335	1.39691		Fd5Pool2
Fd9Rep1	Lab	NA	An. coluzzii	lab.colony	NA	NA	NA	93	140.571	21.1898	141.076	6.05804	1.36161	0.608922	2.55704	14.1765			86	121.429	132.369	1.32384		Fd9Pool1
Fd9Rep2	Lab	NA	An. coluzzii	lab.colony	NA	NA	NA	70	74.2308	3.55953	78.8556	4.44342	1.70518	0.696965	3.29995	10.1546			69	71.1538	74.0774	1.66586		Fd9Pool2
GNPool1	Field	Guinea	An. gambiae	2La.2La	semi-permanent body of water	Semi-permanent	Semi-forest	290	379.204	24.3008	390.507	10.3014	3.38559	0.920952	12.6505	55.8399			282	379.5	374.296	3.35679		GNPool1
GNPool2	Field	Guinea	An. gambiae	2La+.2La+	semi-permanent body of water	Semi-permanent	Semi-forest	213	284.091	22.7347	278.907	8.34333	2.44431	0.796029	4.90265	38.2384			220	283.9	289.418	2.45559		GNPool2
GNPool3	Field	Guinea	An. gambiae	2La.2La	semi-permanent body of water	Semi-permanent	Deep Forest	196	249.2	18.6157	245.604	7.71115	2.62125	0.818276	5.50285	34.5615			188	217.562	222.212	2.65083		GNPool3
GNPool4	Field	Guinea	An. gambiae	2La+.2La+	semi-permanent body of water	Semi-permanent	Deep Forest	239	322.077	24.5067	326.571	9.94548	2.72253	0.846084	6.49705	44.0127			217	307.286	319.098	2.65151		GNPool4
GNPool5	Field	Guinea	An. gambiae	2La.2La	semi-permanent body of water	Semi-permanent	Woody Savannah	199	250.848	17.7828	258.594	8.28805	2.26982	0.722348	3.60163	35.2045			191	228.658	242.438	2.25078		GNPool5
GNPool7	Field	Guinea	An. coluzzii	2La.2La	semi-permanent body of water	Semi-permanent	Arid Savannah	154	191.625	15.1315	195.226	7.20733	1.63622	0.486064	1.94577	25.8335			161	187.464	191.54	1.61415		GNPool7
GNPool8	Field	Guinea	An. coluzzii	2La.2La	semi-permanent body of water	Semi-permanent	Arid Savannah	203	246.364	15.509	250.383	8.01798	2.29722	0.717712	3.54248	36.0658			201	262.031	269.934	2.32311		GNPool8
IML26Rep1	Lab	NA	An. coluzzii	lab.colony	NA	NA	NA	122	225.312	38.438	230.672	9.18294	1.63501	0.678932	3.1146	19.5541			135	235.8	238.521	1.672		IML26Pool1
IML26Rep2	Lab	NA	An. coluzzii	lab.colony	NA	NA	NA	134	210.957	26.9201	225.464	9.19363	1.7434	0.693641	3.26414	21.8687			112	148.385	173.384	1.72482		IML26Pool2
IML29Rep1	Lab	NA	An. coluzzii	lab.colony	NA	NA	NA	138	189	18.9454	205.757	8.39858	1.83033	0.706938	3.41225	22.6512			137	229.812	207.178	1.86862		IML29Pool1
IML29Rep2	Lab	NA	An. coluzzii	lab.colony	NA	NA	NA	134	238	35.9667	251.933	9.48474	1.5925	0.621773	2.64391	21.8687			134	200.12	233.542	1.61945		IML29Pool2
IML30Rep1	Lab	NA	An. coluzzii	lab.colony	NA	NA	NA	133	229.316	34.3098	229.255	8.96508	1.68901	0.690379	3.22975	21.674			147	282.05	290.637	1.6823		IML30Pool1
IML30Rep2	Lab	NA	An. coluzzii	lab.colony	NA	NA	NA	173	264.438	28.0098	294.043	9.99036	2.18218	0.803469	5.08824	29.717			172	283.222	301.714	2.18432		IML30Pool2
IML30VRep1	Lab	NA	An. coluzzii	lab.colony	NA	NA	NA	217	269.977	16.8605	297.958	9.23358	2.51581	0.805731	5.14751	39.1151			219	308.062	307.846	2.49494		IML30VPool1
IML30VRep2	Lab	NA	An. coluzzii	lab.colony	NA	NA	NA	215	300.583	25.6706	316.346	9.50626	2.48457	0.797746	4.94429	38.6762			217	316.107	294.859	2.51635		IML30VPool2
IML69Rep1	Lab	NA	An. coluzzii	lab.colony	NA	NA	NA	156	211.455	18.73	237.245	9.08683	1.80918	0.683522	3.15977	26.2371			156	211.455	237.245	1.80918		IML69Pool1
IML69Rep2	Lab	NA	An. coluzzii	lab.colony	NA	NA	NA	141	196.038	19.8911	212.808	8.33496	1.60938	0.61767	2.61554	23.2416			153	253.625	270.238	1.59086		IML69Pool2
KenPool1	Field	Kenya	An. gambiae	Unknown	mud brick pit	Semi-permanent	Semi-forest	148	213.556	22.5865	223.78	8.63549	1.61225	0.571891	2.33585	24.6305			142	218.25	230.245	1.62515		KenPool1
KenPool2	Field	Kenya	An. gambiae	Unknown	mud brick pit	Semi-permanent	Semi-forest	307	441.717	32.874	469.326	12.2775	2.57975	0.714897	3.50751	59.9228			289	423.372	427.43	2.56578		KenPool2
KenPool3	Field	Kenya	An. gambiae	Unknown	pond	Permanent	Semi-forest	308	417	27.5151	423.348	10.8141	2.77395	0.804053	5.10342	60.1651			293	442.791	436.606	2.74218		KenPool3
KenPool4	Field	Kenya	An. gambiae	Unknown	puddle	Temporary	Semi-forest	517	696.444	36.4653	676.325	12.9387	4.10143	0.95566	22.5532	115.621			527	640.67	640.98	4.14184		KenPool4
KenPool5	Field	Kenya	An. gambiae	Unknown	semi-permanent body of water	Semi-permanent	Semi-forest	221	310.385	25.9617	320.213	9.84768	2.34749	0.760828	4.18109	39.996			214	269	272.885	2.3562		KenPool5
KenPool6	Field	Kenya	An. gambiae	Unknown	semi-permanent body of water	Semi-permanent	Semi-forest	335	474.333	32.1073	480.464	12.0504	2.25336	0.667124	3.00412	66.7946			352	485.043	504.563	2.27231		KenPool6
KenPool7	Field	Kenya	An. gambiae	Unknown	semi-permanent body of water	Semi-permanent	Semi-forest	512	709.144	36.5633	756.729	16.1066	3.29772	0.834109	6.02806	114.188			504	724.105	744.562	3.29672		KenPool7
KenPool8	Field	Kenya	An. gambiae	Unknown	puddle	Temporary	Semi-forest	592	779.17	36.8096	745.981	13.019	4.09013	0.942198	17.3004	137.711			601	721.804	730.945	4.13525		KenPool8
KenPool9	Field	Kenya	An. gambiae	Unknown	semi-permanent body of water	Semi-permanent	Semi-forest	336	479.149	32.2239	509.533	12.6467	2.97232	0.879437	8.29445	67.0434			339	478.364	544.736	2.89662		KenPool9
MbitaRep1	Lab	NA	An. gambiae	lab.colony	NA	NA	NA	198	275.171	23.8488	284.367	9.05325	2.51581	0.836395	6.11227	34.9899			191	245.029	251.453	2.52585		MbitaPool1
MbitaRep2	Lab	NA	An. gambiae	lab.colony	NA	NA	NA	155	204.789	20.0988	197.737	7.07446	2.21821	0.762537	4.21118	26.0351			160	220.056	204.432	2.23395		MbitaPool2
NguossoRep1	Lab	NA	An. coluzzii	lab.colony	NA	NA	NA	90	119	14.046	127.087	6.43694	0.60111	0.173607	1.21008	13.6389			106	156.647	160.925	0.60596		NguossoPool1
NguossoRep2	Lab	NA	An. coluzzii	lab.colony	NA	NA	NA	159	204.231	17.0692	208.075	7.37013	2.15236	0.753386	4.05492	26.8447			169	262	256.341	2.18405		NguossoPool2
UnKenPool1	Field	Kenya	An. maculipalpis	NA	semi-permanent body of water	Semi-permanent	Semi-forest	250	379.419	33.8808	414.217	11.8229	2.48906	0.759528	4.15848	46.5087			246	362.435	402.701	2.46268		UnKenPool1
UnKenPool3	Field	Kenya	An. funestus	NA	pond	Permanent	Semi-forest	319	428.571	26.6001	454.252	11.8417	2.83037	0.843569	6.3926	62.8457			329	440.562	460.222	2.83126		UnKenPool3
UnKenPool4	Field	Kenya	An. maculipalpis	NA	semi-permanent body of water	Semi-permanent	Semi-forest	301	403.238	25.2094	422.131	11.4296	2.90456	0.861564	7.22353	58.474			317	485.804	521.325	2.92764		UnKenPool4
